# Supplementary material for: Transcriptome Analysis of the Cf-12-Mediated Resistance Response to Cladosporium fulvum in Tomato
Source: Front Plant Sci. 2017 Jan 5;7:2012. doi: 10.3389/fpls.2016.02012 (PMC5212946; doi:10.3389/fpls.2016.02012)
Supplement: Table S2 — Summary of RNA-Seq data and mapping. [file Table2.XLSX]

## Sheet: Table S2
	Table S2. Summary of RNA-Seq data and mapping
	Sample name	Cf12_A1	Cf12_A2	Cf12_A3	Cf12_B1	Cf12_B2	Cf12_B3	Cf12_C1	Cf12_C2	Cf12_C3
	Total reads	59705188	61114280	52201090	55752170	61400394	47308268	56764192	75155218	75050742
	Total mapped	54368685 (91.06%)	56328330 (92.17%)	48036383 (92.02%)	50806201 (91.13%)	55933734 (91.1%)	43091780 (91.09%)	50395192 (88.78%)	67086369 (89.26%)	66901182 (89.14%)
	Multiple mapped	415234 (0.7%)	417013 (0.68%)	342422 (0.66%)	628708 (1.13%)	588056 (0.96%)	487227 (1.03%)	520507 (0.92%)	735042 (0.98%)	764400 (1.02%)
	Uniquely mapped	53953451 (90.37%)	55911317 (91.49%)	47693961 (91.37%)	50177493 (90%)	55345678 (90.14%)	42604553 (90.06%)	49874685 (87.86%)	66351327 (88.29%)	66136782 (88.12%)
	Reads map to '+'	26955496 (45.15%)	27942982 (45.72%)	23844687 (45.68%)	25104384 (45.03%)	27671911 (45.07%)	21316812 (45.06%)	24957833 (43.97%)	33187829 (44.16%)	33094471 (44.1%)
	Reads map to '-'	26997955 (45.22%)	27968335 (45.76%)	23849274 (45.69%)	25073109 (44.97%)	27673767 (45.07%)	21287741 (45%)	24916852 (43.9%)	33163498 (44.13%)	33042311 (44.03%)
	Non-splice reads	36585352 (61.28%)	37918504 (62.05%)	33546898 (64.26%)	33137754 (59.44%)	36823040 (59.97%)	28183856 (59.57%)	33823665 (59.59%)	44729128 (59.52%)	45328156 (60.4%)
	Splice reads	17368099 (29.09%)	17992813 (29.44%)	14147063 (27.1%)	17039739 (30.56%)	18522638 (30.17%)	14420697 (30.48%)	16051020 (28.28%)	21622199 (28.77%)	20808626 (27.73%)
	Total reads: The total amount of clean reads.
	Total mapped: The total reads amount mapped to the reference genome/sequence.
	Multi-mapped: The reads amount mapped to the reference genome/sequence more than one site.
	Uniq-mapped: The reads amount mapped to the reference genome/sequence only one site.
	Reads map to ‘+’ : The reads amount mapped to the forward strand of reference genome/sequence.
	Reads map to ‘-’ : The reads amount mapped to the reverse strand of reference genome/sequence.
	Non-splice reads: The reads amount segment mapped to two exon reference sequence.
	Splice reads: The reads amount whole mapped to one exon reference sequence.
