# Supplementary material for: Transcriptome Analysis of the Cf-12-Mediated Resistance Response to Cladosporium fulvum in Tomato
Source: Front Plant Sci. 2017 Jan 5;7:2012. doi: 10.3389/fpls.2016.02012 (PMC5212946; doi:10.3389/fpls.2016.02012)
Supplement: Table S3 — Structural optimization of known genes. [file Table3.XLSX]

## Sheet: Table S3
	Table S3. Structural optimization of known genes
	Gene_id	Chromosome	Strand	Original_span	Assembled_span		Note:
	NCRNA_10_235	10	+	2099015~2099293	2098899~2099483		Gene_id：Gene nomenclature in the original annotation file.
	NCRNA_10_276	10	+	43887621~43887724	43887098~43887724		Chromosome：Chromosome number.
	NCRNA_10_277	10	-	61267909~61268013	61267909~61269507		Strand：Chromosome chain of the positive or negative information.
	NCRNA_10_279	10	+	61938249~61938389	61937743~61939597		Original_span：The gene initiation position and termination position in the original annotation file.
	NCRNA_10_284	10	+	64515871~64515954	64515667~64516577		Assembled_span：The gene initiation position and termination position of transcription group splicing results.
	NCRNA_10_302	10	-	65487744~65487836	65487618~65487836
	NCRNA_10_303	10	+	2696152~2696244	2696038~2696387
	NCRNA_10_309	10	-	5989891~5989977	5989891~5990061
	NCRNA_10_314	10	+	2367517~2367613	2367517~2367731
	NCRNA_10_319	10	-	6082315~6082404	6082315~6082477
	NCRNA_10_320	10	-	6054711~6054797	6054711~6054878
	NCRNA_10_321	10	+	2696856~2696972	2696856~2697129
	NCRNA_11_3	11	-	1544938~1545098	1543802~1545100
	NCRNA_11_80	11	+	40020514~40020797	40020188~40020797
	NCRNA_12_193	12	+	67032046~67032323	67026465~67039363
	NCRNA_12_214	12	+	34735162~34735294	34734787~34735483
	NCRNA_12_243	12	-	32443949~32444081	32443949~32444206
	NCRNA_12_279	12	-	1567371~1567495	1565678~1568715
	NCRNA_12_315	12	-	32445295~32445402	32445295~32445533
	NCRNA_12_334	12	+	9009307~9009406	9008062~9010329
	NCRNA_12_335	12	+	2899100~2899360	2899004~2900015
	NCRNA_12_80	12	-	23977587~23977868	23975910~23981384
	NCRNA_1_405	1	-	90076684~90076784	90076684~90076923
	NCRNA_1_438	1	-	91040502~91040611	91038947~91050385
	NCRNA_1_442	1	+	92762173~92762258	92762157~92763240
	NCRNA_1_448	1	-	92762173~92762258	92762173~92763653
	NCRNA_1_451	1	-	441075~441173	439585~441591
	NCRNA_1_8	1	-	91135854~91136014	91135079~91136014
	NCRNA_2_126	2	-	53283225~53283360	53282546~53284501
	NCRNA_2_158	2	-	44655857~44656133	44655857~44657909
	NCRNA_2_2	2	-	49242373~49242567	49241077~49243093
	NCRNA_2_255	2	+	40782713~40782861	40781458~40785250
	NCRNA_2_6	2	+	46723957~46724152	46723957~46726361
	NCRNA_3_165	3	-	56451852~56452046	56451161~56452679
	NCRNA_3_216	3	-	65479456~65479545	65479286~65479639
	NCRNA_3_220	3	-	55496592~55496698	55496457~55496698
	NCRNA_3_224	3	+	64438491~64438576	64438216~64439606
	NCRNA_3_226	3	-	52477053~52477199	52475520~52477316
	NCRNA_3_236	3	-	61425174~61425267	61424033~61425574
	NCRNA_3_243	3	-	64438492~64438577	64438216~64439153
	NCRNA_3_282	3	+	70630191~70630284	70630071~70630284
	NCRNA_3_63	3	-	65065627~65065908	65064416~65066735
	NCRNA_3_99	3	+	67733005~67733204	67732785~67733791
	NCRNA_4_104	4	+	55438893~55439170	55437843~55442746
	NCRNA_4_247	4	-	62481470~62481559	62479497~62481740
	NCRNA_4_258	4	+	54463827~54463931	54463507~54464644
	NCRNA_4_262	4	+	56027900~56027989	56027324~56028353
	NCRNA_4_281	4	+	65455932~65456031	65455082~65456942
	NCRNA_4_289	4	+	64471167~64471258	64470516~64472294
	NCRNA_5_151	5	+	56836952~56837231	56836658~56840366
	NCRNA_5_219	5	-	56836946~56837237	56832752~56840319
	NCRNA_5_282	5	+	58136843~58136961	58136564~58136961
	NCRNA_5_328	5	-	4811865~4811944	4811234~4812449
	NCRNA_5_81	5	-	60644751~60645032	60641507~60645164
	NCRNA_5_96	5	+	107326~107628	107229~107880
	NCRNA_6_104	6	+	23117278~23117559	23117278~23117743
	NCRNA_6_164	6	-	44881158~44881435	44878801~44884440
	NCRNA_6_236	6	-	37380273~37380369	37379661~37380581
	NCRNA_6_242	6	-	43430492~43430574	43429209~43431745
	NCRNA_6_248	6	+	47562348~47562436	47561929~47563605
	NCRNA_6_249	6	+	46528826~46528951	46528804~46529638
	NCRNA_6_268	6	-	34176106~34176240	34174973~34178030
	NCRNA_6_278	6	+	40714370~40714457	40714290~40714457
	NCRNA_6_281	6	+	40712398~40712485	40712318~40712485
	NCRNA_7_161	7	-	17040972~17041266	17037484~17041889
	NCRNA_7_166	7	+	8865571~8865857	8864823~8865857
	NCRNA_7_172	7	-	8865572~8865856	8864873~8874476
	NCRNA_7_217	7	+	54604781~54605051	54603706~54605783
	NCRNA_7_240	7	+	62895504~62895653	62895330~62896464
	NCRNA_7_242	7	+	61046890~61047017	61045644~61048488
	NCRNA_7_255	7	-	2628762~2628883	2624353~2629093
	NCRNA_7_275	7	-	59612909~59613099	59612558~59613278
	NCRNA_7_278	7	-	59586794~59586984	59586504~59586984
	NCRNA_7_279	7	-	66892124~66892210	66892124~66892285
	NCRNA_7_292	7	-	24240597~24240691	24240597~24240788
	NCRNA_7_328	7	-	59609087~59609253	59608788~59609253
	NCRNA_7_90	7	+	2010486~2010765	2010156~2011768
	NCRNA_8_2	8	+	60535553~60535748	60535553~60535921
	NCRNA_8_221	8	+	46953929~46954036	46953723~46954435
	NCRNA_8_258	8	-	51945240~51945334	51944082~51945478
	NCRNA_8_282	8	-	63917952~63918039	63917952~63918114
	NCRNA_8_291	8	-	64047890~64047982	64047890~64048060
	NCRNA_8_302	8	-	56364172~56364258	56364172~56364338
	NCRNA_8_6	8	-	59866032~59866204	59864459~59866356
	NCRNA_9_114	9	-	64033238~64033432	64032147~64036682
	NCRNA_9_121	9	-	3331859~3332136	3330805~3332437
	NCRNA_9_274	9	-	3486962~3487059	3484445~3487905
	NCRNA_SL2.40sc03917_1	SL2.40sc03917	-	60~329	78~311
	NCRNA_SL2.40sc04085_1	SL2.40sc04085	+	4424~4542	4308~5055
	NCRNA_SL2.40sc04463_1	SL2.40sc04463	-	46373~46657	38501~52919
	RRNA_11_1	11	-	18639305~18644609	18600279~18645034
	RRNA_11_16	11	-	45336763~45338692	45336763~45338774
	RRNA_11_5	11	-	18661826~18667350	18600279~18669938
	RRNA_1_14	1	-	32965385~32965498	32965246~32965498
	RRNA_3_1	3	+	33134689~33138232	33134689~33138791
	Solyc01g005020.2	1	-	30620~43938	30585~44029
	Solyc01g005030.2	1	+	47011~54276	44371~54276
	Solyc01g005080.2	1	-	67325~72180	67016~73076
	Solyc01g005100.2	1	-	91809~97289	91727~97338
	Solyc01g005110.2	1	+	102188~103191	99370~103266
	Solyc01g005130.2	1	+	124758~125782	122624~125954
	Solyc01g005150.2	1	-	131976~134318	131795~134318
	Solyc01g005180.1	1	-	147437~147712	145100~148834
	Solyc01g005210.2	1	+	165134~169351	164182~169487
	Solyc01g005220.2	1	+	173559~180636	173559~183090
	Solyc01g005240.2	1	+	185714~191685	185573~191685
	Solyc01g005260.2	1	+	195721~199105	195610~199383
	Solyc01g005270.2	1	-	199896~203454	199896~203493
	Solyc01g005280.2	1	-	204617~207451	204617~207466
	Solyc01g005290.2	1	-	209035~211552	208915~211706
	Solyc01g005300.2	1	+	216655~221730	216633~221730
	Solyc01g005330.2	1	-	232356~237013	232212~237013
	Solyc01g005340.2	1	-	241288~245649	241019~245649
	Solyc01g005390.2	1	+	276161~277987	276075~277987
	Solyc01g005400.2	1	+	280019~283591	280019~283637
	Solyc01g005430.2	1	+	299064~303517	298895~303517
	Solyc01g005440.2	1	+	308888~312423	308862~312423
	Solyc01g005450.2	1	-	314777~317493	314607~320923
	Solyc01g005480.2	1	+	333096~336980	332985~337008
	Solyc01g005520.2	1	+	349916~352687	349916~352721
	Solyc01g005530.2	1	-	354484~355704	353430~356407
	Solyc01g005540.2	1	-	359831~370398	359776~370398
	Solyc01g005570.2	1	-	400722~402826	400712~403369
	Solyc01g005580.2	1	-	406975~409234	400712~409277
	Solyc01g005640.2	1	+	446769~454457	446769~454507
	Solyc01g005670.2	1	+	465032~467636	465021~467636
	Solyc01g005680.2	1	+	472491~477313	472477~477409
	Solyc01g005690.2	1	-	478540~480386	478417~480386
	Solyc01g005700.2	1	-	480843~483447	480768~489553
	Solyc01g005730.2	1	+	490648~493499	490585~499454
	Solyc01g005760.2	1	+	496465~499371	496465~499454
	Solyc01g005790.1	1	-	505584~506960	499960~508675
	Solyc01g005800.2	1	-	512638~515352	512563~516688
	Solyc01g005810.2	1	+	530323~534729	530315~534729
	Solyc01g005820.2	1	+	537499~541732	535536~541732
	Solyc01g005830.2	1	+	565443~571095	565069~571111
	Solyc01g005840.2	1	+	571846~574849	571846~574872
	Solyc01g005870.1	1	-	582018~584457	581383~584660
	Solyc01g005900.2	1	-	590446~594307	590446~594530
	Solyc01g005910.2	1	+	595042~598983	595024~599053
	Solyc01g005920.2	1	-	600898~602616	599563~603428
	Solyc01g005950.2	1	-	617606~624776	617439~624793
	Solyc01g005960.2	1	+	625583~632996	625544~632996
	Solyc01g005970.2	1	+	642518~647246	642340~647934
	Solyc01g005980.2	1	-	650449~652528	650317~652528
	Solyc01g006000.2	1	+	663324~669843	663298~669979
	Solyc01g006010.2	1	+	671174~678641	671093~679070
	Solyc01g006040.2	1	-	716528~726655	713181~726923
	Solyc01g006090.2	1	+	754311~755769	754311~755859
	Solyc01g006100.2	1	-	756827~764851	756827~764892
	Solyc01g006130.2	1	+	785470~789814	785415~789814
	Solyc01g006140.2	1	-	789370~793859	789103~793864
	Solyc01g006160.2	1	-	805777~808340	805449~808346
	Solyc01g006170.2	1	-	809135~810275	809120~811677
	Solyc01g006180.2	1	-	813047~818684	812733~818684
	Solyc01g006190.2	1	-	819250~823951	819148~827052
	Solyc01g006200.2	1	+	830032~833045	829991~833068
	Solyc01g006220.2	1	-	839826~851722	839103~851722
	Solyc01g006230.2	1	+	853672~859412	853086~859412
	Solyc01g006250.1	1	-	862809~863127	861781~864370
	Solyc01g006260.2	1	+	868862~870137	866607~870230
	Solyc01g006280.2	1	+	874303~880944	874303~881069
	Solyc01g006320.2	1	+	903793~904590	903768~907368
	Solyc01g006330.2	1	+	909572~913930	909518~914068
	Solyc01g006340.2	1	+	915539~918894	915380~919417
	Solyc01g006350.2	1	-	934429~952385	934336~982690
	Solyc01g006370.2	1	-	983795~1005620	983621~1005624
	Solyc01g006380.2	1	+	1012883~1014486	1010238~1015889
	Solyc01g006430.2	1	-	1033539~1035178	1033537~1039040
	Solyc01g006490.2	1	-	1081667~1087120	1081667~1087153
	Solyc01g006500.2	1	-	1089833~1093094	1089209~1093094
	Solyc01g006550.2	1	-	1124417~1127114	1124161~1127286
	Solyc01g006650.1	1	+	1246050~1248906	1245853~1251803
	Solyc01g006680.2	1	-	1260327~1264553	1257322~1264622
	Solyc01g006700.2	1	-	1277385~1285298	1277369~1285328
	Solyc01g006710.2	1	+	1286242~1300706	1285885~1301034
	Solyc01g006720.2	1	-	1301729~1309554	1301676~1310296
	Solyc01g006740.2	1	-	1336414~1340710	1336379~1340823
	Solyc01g006800.2	1	+	1367104~1371678	1364853~1371678
	Solyc01g006810.2	1	+	1374684~1378253	1373234~1378962
	Solyc01g006820.2	1	-	1390734~1391501	1390582~1393403
	Solyc01g006830.2	1	-	1399451~1402397	1399444~1404310
	Solyc01g006840.2	1	-	1410577~1414084	1410406~1414138
	Solyc01g006850.1	1	+	1417373~1420666	1417358~1420666
	Solyc01g006860.2	1	-	1422780~1427208	1420433~1427328
	Solyc01g006870.2	1	-	1430746~1436275	1430701~1438960
	Solyc01g006880.2	1	+	1443026~1456707	1442141~1458778
	Solyc01g006920.2	1	+	1489941~1492756	1489941~1497390
	Solyc01g006930.2	1	+	1506539~1511917	1506471~1512075
	Solyc01g006950.2	1	-	1516340~1518150	1516018~1518427
	Solyc01g006970.2	1	+	1541848~1551389	1541839~1551427
	Solyc01g007000.2	1	+	1567768~1569141	1567768~1573054
	Solyc01g007010.2	1	+	1571358~1572717	1570692~1573054
	Solyc01g007020.2	1	-	1576697~1578207	1576638~1578260
	Solyc01g007030.2	1	-	1583240~1584704	1583100~1584768
	Solyc01g007050.1	1	-	1591040~1592454	1590939~1592582
	Solyc01g007060.2	1	+	1598738~1601058	1595804~1601522
	Solyc01g007070.2	1	-	1602912~1606381	1602848~1608128
	Solyc01g007130.2	1	+	1677070~1680707	1677059~1680758
	Solyc01g007140.2	1	+	1684084~1703242	1684060~1703336
	Solyc01g007150.2	1	-	1711995~1718473	1711676~1721761
	Solyc01g007230.2	1	-	1805682~1806554	1805502~1806556
	Solyc01g007250.2	1	-	1809283~1813878	1809093~1813878
	Solyc01g007270.1	1	+	1837459~1839036	1837459~1841503
	Solyc01g007280.2	1	-	1841683~1842652	1839864~1844785
	Solyc01g007320.2	1	-	1849252~1851757	1849245~1852060
	Solyc01g007420.2	1	+	1862907~1863226	1862665~1865943
	Solyc01g007440.1	1	+	1864395~1864889	1862663~1865943
	Solyc01g007490.2	1	-	1867188~1869330	1860222~1869718
	Solyc01g007500.2	1	+	1869602~1871620	1867432~1875592
	Solyc01g007660.2	1	-	1891437~1894223	1891437~1894685
	Solyc01g007690.2	1	+	1897089~1898250	1897089~1904115
	Solyc01g007740.2	1	-	1903993~1908309	1899643~1908309
	Solyc01g007750.2	1	+	1911479~1912823	1911362~1912823
	Solyc01g007760.2	1	+	1916300~1921403	1916165~1921689
	Solyc01g007770.2	1	+	1927149~1927875	1927130~1927922
	Solyc01g007780.2	1	-	1927800~1931714	1927757~1931714
	Solyc01g007790.2	1	+	1939495~1948962	1939438~1949321
	Solyc01g007830.1	1	-	2001319~2001742	1993434~2003114
	Solyc01g007840.2	1	-	2006792~2007838	2006761~2007838
	Solyc01g007850.2	1	+	2011260~2014397	2011148~2017210
	Solyc01g007880.2	1	-	2041549~2055134	2041459~2055150
	Solyc01g007890.1	1	-	2062015~2063584	2059210~2063764
	Solyc01g007900.2	1	-	2095959~2102818	2095802~2102889
	Solyc01g007950.2	1	-	2134714~2143061	2134714~2143121
	Solyc01g007960.2	1	+	2149842~2152519	2148640~2152827
	Solyc01g007970.1	1	+	2153668~2157136	2153663~2157338
	Solyc01g007980.2	1	+	2161571~2164368	2159200~2164802
	Solyc01g007990.2	1	+	2170706~2173712	2168754~2173770
	Solyc01g008000.2	1	+	2175122~2179207	2175120~2179207
	Solyc01g008010.2	1	+	2180444~2185087	2180393~2185466
	Solyc01g008020.2	1	-	2185118~2189315	2185038~2189341
	Solyc01g008060.2	1	+	2202763~2211056	2202723~2211056
	Solyc01g008080.2	1	-	2219639~2224108	2219635~2226050
	Solyc01g008110.2	1	+	2241615~2244166	2238794~2244166
	Solyc01g008120.2	1	-	2245997~2262660	2245651~2264056
	Solyc01g008130.2	1	+	2274518~2283875	2274400~2283913
	Solyc01g008140.2	1	-	2287657~2291256	2287651~2291341
	Solyc01g008150.1	1	-	2302209~2302358	2301345~2303565
	Solyc01g008170.2	1	+	2308753~2312911	2308753~2313019
	Solyc01g008190.2	1	+	2342704~2344463	2342704~2349674
	Solyc01g008200.2	1	+	2348478~2349556	2348478~2349674
	Solyc01g008220.2	1	-	2351732~2354922	2350069~2354922
	Solyc01g008270.2	1	+	2385892~2400050	2385892~2389859
	Solyc01g008280.2	1	+	2391529~2395313	2391529~2395359
	Solyc01g008290.2	1	+	2396758~2404877	2385892~2404889
	Solyc01g008300.1	1	-	2405018~2406951	2405018~2407314
	Solyc01g008310.2	1	-	2409381~2422710	2409067~2422775
	Solyc01g008320.2	1	+	2428752~2446906	2427404~2446980
	Solyc01g008330.2	1	+	2451880~2461756	2448537~2461758
	Solyc01g008340.2	1	+	2463094~2470694	2463094~2470729
	Solyc01g008350.2	1	+	2472569~2476248	2472569~2476439
	Solyc01g008400.2	1	+	2486322~2492627	2484978~2492879
	Solyc01g008420.2	1	+	2504346~2512080	2504346~2512094
	Solyc01g008440.2	1	+	2523675~2529463	2522810~2529475
	Solyc01g008480.2	1	+	2569875~2573305	2568259~2575545
	Solyc01g008490.2	1	-	2578536~2583600	2578431~2583640
	Solyc01g008500.2	1	+	2608681~2614375	2608681~2614548
	Solyc01g008520.2	1	+	2620843~2629758	2620790~2630827
	Solyc01g008550.2	1	-	2646612~2650332	2646612~2650364
	Solyc01g008560.2	1	-	2656473~2664287	2655976~2664287
	Solyc01g008600.2	1	+	2684942~2688779	2684935~2689112
	Solyc01g008660.2	1	-	2721644~2722893	2718774~2722893
	Solyc01g008680.2	1	-	2734251~2739609	2734251~2739867
	Solyc01g008700.2	1	-	2746555~2751492	2746541~2751492
	Solyc01g008730.2	1	-	2765227~2774729	2765225~2774771
	Solyc01g008770.2	1	+	2797441~2815705	2797138~2815705
	Solyc01g008780.2	1	+	2821916~2823182	2817973~2823182
	Solyc01g008790.2	1	+	2826378~2831040	2826346~2831607
	Solyc01g008800.1	1	-	2831445~2836597	2830919~2836743
	Solyc01g008830.1	1	+	2854277~2862504	2854160~2862799
	Solyc01g008870.1	1	-	2892754~2895697	2892412~2895697
	Solyc01g008890.2	1	-	2910164~2911724	2909917~2917747
	Solyc01g008900.2	1	+	2920931~2926342	2920919~2926731
	Solyc01g008910.2	1	+	2935721~2937612	2935088~2937623
	Solyc01g008930.2	1	-	2948574~2955890	2948448~2955975
	Solyc01g008970.2	1	-	2988194~2990000	2985731~2990000
	Solyc01g008980.2	1	+	2995054~2999268	2993075~2999355
	Solyc01g008990.2	1	+	3003153~3007525	3001060~3007551
	Solyc01g009000.2	1	+	3012133~3013463	3010160~3013731
	Solyc01g009030.2	1	+	3025820~3038891	3025813~3039032
	Solyc01g009050.2	1	-	3045561~3064835	3045503~3064835
	Solyc01g009070.2	1	-	3075589~3080069	3075436~3082511
	Solyc01g009080.2	1	+	3091052~3093978	3091030~3093978
	Solyc01g009090.2	1	-	3095457~3108637	3094908~3108637
	Solyc01g009120.2	1	-	3135993~3143714	3123209~3143737
	Solyc01g009150.2	1	+	3166875~3171384	3166868~3171443
	Solyc01g009170.2	1	-	3203718~3206211	3203557~3208390
	Solyc01g009180.2	1	+	3229107~3234908	3229101~3234987
	Solyc01g009230.2	1	+	3253891~3262099	3253258~3262240
	Solyc01g009280.2	1	-	3302809~3320461	3302476~3320461
	Solyc01g009290.2	1	-	3323813~3335853	3323782~3335873
	Solyc01g009300.2	1	-	3337312~3344788	3337277~3345209
	Solyc01g009340.2	1	+	3537686~3541807	3537686~3541898
	Solyc01g009380.2	1	+	3572360~3591567	3572317~3591914
	Solyc01g009430.2	1	-	3634636~3636306	3634636~3636406
	Solyc01g009450.2	1	-	3676623~3681923	3676623~3682223
	Solyc01g009480.2	1	-	3702854~3706348	3702841~3706348
	Solyc01g009500.2	1	+	3739772~3743748	3739732~3744006
	Solyc01g009570.2	1	+	3822172~3822737	3821381~3822737
	Solyc01g009610.2	1	-	3842454~3846800	3842436~3846803
	Solyc01g009670.2	1	-	3907694~3914001	3907682~3914042
	Solyc01g009690.1	1	+	3972616~3975213	3972358~3975588
	Solyc01g009700.1	1	+	3979009~3981300	3972350~3982321
	Solyc01g009720.1	1	-	3999505~4000841	3990759~4001003
	Solyc01g009810.2	1	+	4251976~4255077	4251864~4255374
	Solyc01g009820.2	1	-	4260281~4266897	4260052~4266977
	Solyc01g009850.2	1	+	4369328~4375850	4369297~4376260
	Solyc01g009860.2	1	-	4382336~4384348	4382336~4384441
	Solyc01g009870.2	1	-	4404419~4408651	4404215~4408651
	Solyc01g009930.1	1	-	4520578~4522877	4520162~4523052
	Solyc01g009970.2	1	-	4572832~4576793	4572419~4576817
	Solyc01g010030.2	1	-	4659289~4670004	4659051~4671068
	Solyc01g010040.2	1	+	4683471~4687150	4683471~4687162
	Solyc01g010080.2	1	+	4800229~4810748	4800229~4810762
	Solyc01g010130.2	1	+	4870120~4873334	4868706~4873553
	Solyc01g010150.2	1	+	4938915~4942653	4938886~4942656
	Solyc01g010290.2	1	-	5087121~5091624	5087112~5091624
	Solyc01g010310.2	1	-	5134694~5138389	5134464~5138389
	Solyc01g010370.2	1	-	5195720~5200331	5195596~5201300
	Solyc01g010390.2	1	+	5254174~5260994	5253821~5261016
	Solyc01g010430.2	1	+	5338904~5342294	5338901~5342513
	Solyc01g010440.2	1	-	5342392~5348166	5340114~5348404
	Solyc01g010470.2	1	+	5362049~5364988	5356745~5364988
	Solyc01g010480.2	1	-	5365583~5369039	5365583~5369285
	Solyc01g010500.1	1	-	5446120~5450141	5445639~5450195
	Solyc01g010510.2	1	-	5508421~5510219	5507249~5510354
	Solyc01g010520.2	1	+	5540492~5544218	5536517~5544473
	Solyc01g010540.2	1	+	5553483~5556672	5553483~5593394
	Solyc01g010590.2	1	+	5594931~5600715	5594884~5600715
	Solyc01g010690.1	1	+	5704672~5706189	5704177~5706566
	Solyc01g010700.2	1	-	5726264~5728807	5702775~5730937
	Solyc01g010710.2	1	-	5740284~5746099	5740280~5746142
	Solyc01g010750.2	1	-	5783031~5788195	5783031~5788233
	Solyc01g010780.2	1	-	5831702~5837276	5831702~5837913
	Solyc01g010800.1	1	+	5881328~5882172	5876339~5882172
	Solyc01g010830.2	1	-	6230907~6239250	6230864~6239281
	Solyc01g010860.2	1	+	6302978~6307253	6302872~6307253
	Solyc01g010870.2	1	-	6308707~6315760	6308700~6315801
	Solyc01g010880.2	1	-	6317605~6322790	6317482~6322872
	Solyc01g010930.2	1	-	6454334~6464408	6443122~6477778
	Solyc01g010950.2	1	-	6505612~6517771	6505285~6517771
	Solyc01g010980.1	1	+	6664454~6664697	6664123~6666508
	Solyc01g010990.2	1	+	6840132~6841662	6839605~6847058
	Solyc01g011010.2	1	+	6866921~6873274	6866838~6882876
	Solyc01g011030.2	1	+	6995399~6996636	6992410~6996989
	Solyc01g011080.2	1	-	7575252~7575792	7575168~7577482
	Solyc01g011100.2	1	+	7606130~7621713	7593667~7621742
	Solyc01g011200.2	1	-	8126715~8127907	8126683~8155381
	Solyc01g011350.2	1	-	8685285~8695311	8685041~8695863
	Solyc01g011420.1	1	-	9035673~9036041	9034809~9042264
	Solyc01g012580.1	1	-	9702444~9702810	9699593~9725269
	Solyc01g014110.2	1	-	11642471~11642875	11642067~11642875
	Solyc01g014150.1	1	+	11713328~11714484	11690971~11719478
	Solyc01g014180.2	1	-	11758287~11759264	11758287~11760665
	Solyc01g014200.1	1	+	11829825~11829998	11827457~11830201
	Solyc01g014230.2	1	-	11880408~11883708	11880246~11891279
	Solyc01g014250.2	1	+	11927678~11928241	11926749~11929505
	Solyc01g014270.2	1	+	11950646~11955158	11950646~11955170
	Solyc01g014280.2	1	+	11968470~11970291	11968408~11970647
	Solyc01g014320.2	1	+	12040826~12041921	12033986~12042189
	Solyc01g014480.2	1	-	13959370~13962121	13959084~13962328
	Solyc01g014490.2	1	-	13976404~13992385	13976404~13992422
	Solyc01g014620.1	1	-	14441057~14441431	14439001~14441758
	Solyc01g014700.2	1	-	14524990~14526089	14524987~14526136
	Solyc01g014740.1	1	+	14795422~14795688	14787236~14835843
	Solyc01g014840.2	1	-	15577916~15583605	15577287~15597389
	Solyc01g014850.2	1	-	15586445~15597388	15586445~15597389
	Solyc01g015020.2	1	+	16607107~16609448	16607107~16610092
	Solyc01g015040.1	1	+	16726912~16727085	16726912~16728158
	Solyc01g015060.1	1	-	16731758~16732221	16725582~16737964
	Solyc01g015070.2	1	+	16737946~16738508	16725538~16738815
	Solyc01g015240.1	1	+	18035179~18035502	18035138~18038011
	Solyc01g015260.1	1	+	18235613~18235783	18235613~18238169
	Solyc01g015300.1	1	-	18524259~18524429	18519088~18524429
	Solyc01g016390.2	1	-	19475939~19479140	19474845~19479140
	Solyc01g016400.1	1	-	19487048~19489065	19485662~19489065
	Solyc01g016410.2	1	-	19490537~19491509	19489603~19726003
	Solyc01g016460.2	1	-	20001067~20002379	20000361~20004805
	Solyc01g016560.1	1	-	20504668~20505114	20504415~20508766
	Solyc01g016570.1	1	+	20508652~20509218	20504404~20510289
	Solyc01g016720.2	1	-	21748747~21749025	21745783~21749308
	Solyc01g016780.1	1	+	22059859~22060050	22059859~22060912
	Solyc01g017170.1	1	-	23885433~23886460	23885433~23886780
	Solyc01g017280.1	1	-	23901070~23901573	23901070~23901965
	Solyc01g017330.1	1	+	23937055~23937561	23936803~23937561
	Solyc01g017590.1	1	+	24321020~24321237	24320655~24323200
	Solyc01g017610.1	1	+	24436530~24438749	24436530~24439066
	Solyc01g017710.1	1	+	24903762~24903917	24903592~24904757
	Solyc01g017720.1	1	+	24920107~24921154	24903503~24933549
	Solyc01g017860.2	1	+	25791577~25792446	25791577~25795376
	Solyc01g018010.1	1	-	26758653~26758951	26747594~26759445
	Solyc01g019100.1	1	-	27564581~27564796	27562291~27564796
	Solyc01g020160.1	1	+	27824067~27826699	27816762~27826699
	Solyc01g020190.2	1	+	27872760~27873301	27872693~27874096
	Solyc01g020220.1	1	+	27945942~27955023	27944909~27959007
	Solyc01g020230.2	1	+	27957817~27958778	27956662~27959007
	Solyc01g020330.2	1	-	29319203~29320949	29318968~29321384
	Solyc01g020340.1	1	+	29350551~29354410	29350344~29367567
	Solyc01g020440.2	1	-	30867272~30881047	30867088~30881061
	Solyc01g020500.1	1	+	31063672~31065134	31045951~31065400
	Solyc01g020520.2	1	+	31165431~31173049	31151944~31173785
	Solyc01g021640.2	1	+	32489212~32515692	32489119~32515815
	Solyc01g021670.2	1	+	32538796~32541485	32538773~32551664
	Solyc01g022740.2	1	-	32850498~32855494	32849835~32855494
	Solyc01g028860.2	1	+	41111999~41116141	41111973~41116353
	Solyc01g028870.2	1	-	41057738~41066246	41057569~41066272
	Solyc01g028930.2	1	-	39925151~39936220	39924921~39936231
	Solyc01g033980.2	1	-	35295082~35295582	35290842~35295991
	Solyc01g034020.2	1	-	35344958~35356593	35344577~35356615
	Solyc01g034150.2	1	-	36249750~36267375	36249285~36267415
	Solyc01g044240.2	1	+	42525794~42530595	42523976~42534920
	Solyc01g044270.2	1	+	43096813~43099927	43096773~43100128
	Solyc01g044340.2	1	+	43254272~43259371	43254254~43259371
	Solyc01g044370.1	1	-	43334748~43336765	43334581~43339684
	Solyc01g044420.2	1	+	43926924~43929621	43926803~43929709
	Solyc01g044490.2	1	+	44121436~44145928	44121402~44145942
	Solyc01g048590.1	1	+	45009456~45009827	45009418~45009827
	Solyc01g049690.2	1	-	45888520~45889783	45873834~45889783
	Solyc01g049770.2	1	+	46385795~46386283	46384096~46386333
	Solyc01g049820.2	1	-	46663650~46668284	46663650~46668601
	Solyc01g049880.2	1	-	46736385~46738630	46736229~46738630
	Solyc01g049890.2	1	-	46847553~46850247	46847484~46855738
	Solyc01g049900.2	1	-	47148308~47158643	47147548~47171185
	Solyc01g049920.1	1	+	47362239~47362460	47361988~47363213
	Solyc01g049960.2	1	-	47705626~47707336	47705619~47724005
	Solyc01g050010.2	1	+	47790841~47791844	47789262~47792691
	Solyc01g050040.2	1	-	48159860~48161297	48159533~48162339
	Solyc01g050060.1	1	+	48384740~48385024	48383096~48386078
	Solyc01g050070.2	1	-	48378530~48401186	48378218~48401254
	Solyc01g056320.1	1	+	53350975~53351145	53350870~53357880
	Solyc01g056340.2	1	+	53595244~53615774	53595096~53615903
	Solyc01g056350.1	1	+	53651560~53651724	53634024~53651791
	Solyc01g056370.2	1	-	53879569~53881968	53869896~53882208
	Solyc01g056480.2	1	-	54403567~54404149	54381951~54404149
	Solyc01g056520.2	1	-	54532019~54569648	54531750~54572474
	Solyc01g056570.2	1	-	54697607~54706222	54697375~54707640
	Solyc01g056620.2	1	+	55022248~55030063	54997861~55030086
	Solyc01g056690.2	1	-	55922268~55937509	55922180~55937588
	Solyc01g056720.2	1	-	56282037~56292081	56282037~56292122
	Solyc01g056790.2	1	+	56546874~56549224	56546801~56557866
	Solyc01g056810.2	1	-	56745060~56755127	56744641~56770309
	Solyc01g056850.2	1	-	56988086~56994635	56987855~56994909
	Solyc01g056980.2	1	-	57862019~57865263	57861423~57865263
	Solyc01g057030.1	1	-	57959167~57959376	57958806~57960380
	Solyc01g057040.2	1	+	57961279~57966186	57949547~57966191
	Solyc01g057120.1	1	-	59052596~59052852	59050996~59053278
	Solyc01g057150.1	1	-	59357570~59357848	59357570~59359132
	Solyc01g057160.1	1	+	59358904~59359104	59357912~59359118
	Solyc01g057200.2	1	-	59704955~59707031	59704289~59707087
	Solyc01g057210.2	1	+	59829384~59833191	59829384~59833272
	Solyc01g057260.2	1	+	60250400~60253177	60249987~60253177
	Solyc01g057270.2	1	+	60284236~60294879	60284015~60294879
	Solyc01g057310.2	1	-	60474859~60482346	60474551~60482346
	Solyc01g057320.1	1	-	60485834~60493624	60474551~60493848
	Solyc01g057340.2	1	-	60510007~60511326	60509902~60519598
	Solyc01g057430.2	1	-	60900862~60901413	60899694~60902921
	Solyc01g057440.2	1	-	60927110~60928555	60926497~60928555
	Solyc01g057460.2	1	+	60992911~60995197	60992900~60995212
	Solyc01g057480.1	1	+	61038073~61041685	61033994~61041914
	Solyc01g057490.2	1	+	61065472~61065914	61062978~61065978
	Solyc01g057520.2	1	+	61262730~61273643	61262730~61273658
	Solyc01g057640.1	1	+	63043912~63044082	63042864~63091476
	Solyc01g057680.2	1	+	63463713~63470954	63463455~63491830
	Solyc01g057730.1	1	+	63504164~63504546	63501559~63504570
	Solyc01g057770.2	1	+	63675901~63679682	63675715~63679861
	Solyc01g057780.2	1	-	63862862~63868831	63862862~63868852
	Solyc01g057840.2	1	-	64049270~64055582	64049090~64055688
	Solyc01g057850.2	1	-	64070392~64083526	64049090~64083588
	Solyc01g057900.2	1	-	64141356~64178503	64141123~64178503
	Solyc01g058010.2	1	+	64953319~64958618	64953319~64959109
	Solyc01g058030.1	1	-	64959482~64960712	64959280~64965428
	Solyc01g058100.2	1	-	65142132~65142735	65142132~65143265
	Solyc01g058140.2	1	+	65425269~65437708	65425199~65441958
	Solyc01g058170.2	1	+	65493738~65495501	65491433~65495846
	Solyc01g058250.1	1	+	65853391~65854603	65853287~65854724
	Solyc01g058260.2	1	-	65869702~65874380	65869340~65874460
	Solyc01g058270.2	1	+	65880020~65886767	65880020~65889009
	Solyc01g058280.2	1	-	65887100~65890852	65887004~65890852
	Solyc01g058350.1	1	-	66287971~66288252	66286648~66289150
	Solyc01g058450.2	1	+	66483356~66501562	66483336~66501804
	Solyc01g058470.1	1	-	66698409~66698603	66697680~66699883
	Solyc01g058530.2	1	-	66807335~66808986	66806122~66812524
	Solyc01g058670.2	1	-	67463532~67465036	67463515~67465103
	Solyc01g058720.2	1	-	67921255~67922085	67921042~67922114
	Solyc01g059860.2	1	-	68824729~68832991	68824319~68832991
	Solyc01g059870.2	1	-	68860531~68867469	68860362~68867679
	Solyc01g059920.2	1	+	69245592~69255789	69245471~69255989
	Solyc01g059950.1	1	+	69269146~69272222	69268946~69272222
	Solyc01g060030.2	1	+	69358551~69360345	69358383~69363011
	Solyc01g060040.2	1	-	69365062~69370175	69364872~69369666
	Solyc01g060050.1	1	-	69370209~69376142	69364872~69380403
	Solyc01g060080.2	1	-	69457129~69476370	69457016~69504326
	Solyc01g060090.1	1	-	69485636~69487838	69485636~69504326
	Solyc01g060140.2	1	-	69595997~69599980	69595619~69599980
	Solyc01g060150.2	1	-	69610739~69624288	69595619~69624288
	Solyc01g060170.2	1	-	69623430~69629073	69595619~69629293
	Solyc01g060210.2	1	-	69715522~69717033	69714926~69719464
	Solyc01g060240.2	1	+	69831247~69833726	69831139~69833835
	Solyc01g060250.2	1	+	69884677~69886895	69884593~69892513
	Solyc01g060350.1	1	+	70241748~70242035	70238623~70242035
	Solyc01g060410.2	1	+	70809052~70812787	70806877~70812787
	Solyc01g065490.2	1	+	71737942~71741279	71737891~71741319
	Solyc01g065560.2	1	-	71896341~71900181	71896081~71900194
	Solyc01g065580.2	1	-	71934548~71939629	71934485~71939649
	Solyc01g065680.2	1	+	72244352~72244804	72244044~72245528
	Solyc01g065690.2	1	-	72282922~72284517	72282571~72284625
	Solyc01g065700.2	1	-	72290432~72294310	72290353~72295606
	Solyc01g065710.2	1	-	72297153~72299958	72297132~72300035
	Solyc01g065720.2	1	-	72313913~72333426	72313287~72333528
	Solyc01g065740.2	1	+	72350747~72354883	72350747~72355286
	Solyc01g065750.2	1	+	72361603~72362080	72361499~72363852
	Solyc01g065770.1	1	-	72405269~72405728	72404728~72407707
	Solyc01g065790.1	1	+	72407594~72407911	72406100~72407911
	Solyc01g065840.2	1	+	72432399~72435900	72432382~72436110
	Solyc01g065990.1	1	-	72816837~72817160	72816820~72821970
	Solyc01g066060.2	1	-	73007887~73012255	73007142~73012289
	Solyc01g066140.1	1	-	73170314~73171189	73170098~73171189
	Solyc01g066300.1	1	+	73930230~73930690	73929702~73930690
	Solyc01g066340.2	1	-	74138615~74138916	74138522~74146692
	Solyc01g066370.2	1	-	74251881~74253042	74251881~74253933
	Solyc01g066490.2	1	+	74494429~74494831	74492193~74494894
	Solyc01g066520.2	1	-	74528375~74534701	74528362~74534701
	Solyc01g066560.2	1	+	74617289~74621594	74616786~74621594
	Solyc01g066590.2	1	-	74695517~74699072	74695358~74699072
	Solyc01g066610.2	1	-	74702323~74709445	74702285~74709541
	Solyc01g066630.1	1	-	74809608~74809760	74804819~74810174
	Solyc01g066690.2	1	+	74859097~74869092	74859092~74869166
	Solyc01g066700.2	1	-	74870101~74872103	74869820~74873803
	Solyc01g066720.2	1	-	74874160~74876517	74874160~74876542
	Solyc01g066740.2	1	-	74895674~74903987	74895674~74904064
	Solyc01g066770.2	1	-	74950290~74953806	74950039~74954679
	Solyc01g066790.1	1	-	74976162~74976356	74975438~74977281
	Solyc01g066820.2	1	+	74997473~75005665	74997350~75006141
	Solyc01g066830.2	1	-	75006859~75020492	75006363~75020568
	Solyc01g066870.2	1	+	75093303~75095438	75091535~75095470
	Solyc01g066880.2	1	-	75121141~75122516	75121141~75122534
	Solyc01g066900.2	1	+	75153896~75157520	75153833~75157550
	Solyc01g066990.1	1	-	75316042~75316248	75312741~75317936
	Solyc01g067030.2	1	-	75366631~75368093	75365958~75368414
	Solyc01g067070.2	1	+	75404477~75410839	75404414~75411097
	Solyc01g067080.2	1	-	75411890~75413484	75411707~75420690
	Solyc01g067090.2	1	-	75428251~75431671	75427569~75433236
	Solyc01g067120.2	1	-	75482598~75485385	75482244~75485480
	Solyc01g067130.2	1	-	75509339~75509807	75508631~75509807
	Solyc01g067180.2	1	+	75606030~75607159	75605661~75607159
	Solyc01g067210.2	1	+	75618611~75623746	75618611~75633047
	Solyc01g067240.2	1	+	75630904~75632430	75626937~75633047
	Solyc01g067270.2	1	+	75663995~75673118	75658387~75673888
	Solyc01g067360.2	1	-	75813721~75818158	75813567~75818291
	Solyc01g067380.2	1	-	75842201~75848632	75842201~75848734
	Solyc01g067400.2	1	-	75879603~75889164	75879143~75889164
	Solyc01g067480.2	1	+	76176452~76188832	76176452~76188882
	Solyc01g067490.2	1	-	76189646~76205215	76189574~76205269
	Solyc01g067510.2	1	+	76239691~76242373	76239595~76242389
	Solyc01g067530.2	1	+	76271911~76282807	76271894~76283264
	Solyc01g067550.2	1	-	76300043~76306503	76299667~76306671
	Solyc01g067570.2	1	+	76381739~76383939	76380930~76383939
	Solyc01g067580.2	1	-	76384527~76387567	76384254~76387579
	Solyc01g067590.2	1	-	76388937~76401012	76388937~76401087
	Solyc01g067600.2	1	+	76439965~76448706	76439697~76451328
	Solyc01g067620.2	1	+	76454195~76456121	76451820~76456121
	Solyc01g067630.2	1	-	76473886~76476516	76472703~76476523
	Solyc01g067640.2	1	+	76511150~76516789	76510973~76516873
	Solyc01g067670.2	1	+	76560788~76562394	76560736~76562464
	Solyc01g067680.2	1	-	76561051~76564258	76561021~76564334
	Solyc01g067690.2	1	-	76580324~76581931	76579627~76581931
	Solyc01g067700.2	1	-	76588790~76604301	76579627~76604387
	Solyc01g067710.2	1	+	76651578~76656445	76651578~76656536
	Solyc01g067720.2	1	-	76658306~76663454	76658249~76663475
	Solyc01g067750.2	1	+	76691473~76705861	76691438~76705861
	Solyc01g067790.2	1	+	76770187~76776008	76770032~76776228
	Solyc01g067800.2	1	-	76778124~76785857	76778020~76785941
	Solyc01g067830.2	1	-	76802553~76806889	76802483~76807016
	Solyc01g067910.2	1	-	76928803~76929208	76925708~76929208
	Solyc01g067930.2	1	+	76941648~76943047	76941571~76943047
	Solyc01g067940.2	1	-	76942454~76943451	76942431~76943696
	Solyc01g068000.2	1	+	77051714~77056722	77051714~77056840
	Solyc01g068020.2	1	-	77063642~77066438	77063498~77069683
	Solyc01g068050.2	1	+	77079503~77083922	77079503~77083941
	Solyc01g068070.2	1	+	77100016~77118199	77099965~77118414
	Solyc01g068080.2	1	-	77121171~77124462	77121168~77124565
	Solyc01g068100.2	1	-	77195384~77202553	77195331~77203035
	Solyc01g068140.2	1	+	77249564~77251885	77249564~77252279
	Solyc01g068150.2	1	-	77252156~77258163	77251784~77258171
	Solyc01g068160.2	1	-	77262162~77267918	77261165~77268007
	Solyc01g068170.2	1	+	77275592~77280884	77275425~77281128
	Solyc01g068180.2	1	+	77283849~77288137	77283683~77288335
	Solyc01g068200.2	1	-	77294419~77301059	77294366~77301089
	Solyc01g068210.2	1	+	77308690~77318691	77305068~77318696
	Solyc01g068260.2	1	-	77376791~77390029	77376445~77390099
	Solyc01g068280.2	1	-	77413747~77427671	77413727~77427904
	Solyc01g068290.2	1	-	77433788~77445910	77433607~77445925
	Solyc01g068330.2	1	-	77544047~77550053	77544004~77550233
	Solyc01g068340.2	1	+	77555944~77565360	77555774~77570609
	Solyc01g068350.2	1	+	77568160~77570495	77568160~77570609
	Solyc01g068360.2	1	+	77571932~77576464	77571331~77577805
	Solyc01g068370.2	1	-	77577761~77582001	77576367~77582001
	Solyc01g068380.2	1	-	77582424~77592344	77582333~77592369
	Solyc01g068390.2	1	-	77600346~77605628	77600338~77605628
	Solyc01g068450.2	1	+	77698737~77700277	77695836~77700334
	Solyc01g068460.2	1	-	77700658~77703689	77700590~77703729
	Solyc01g068470.2	1	-	77706812~77716549	77706483~77716644
	Solyc01g068480.2	1	+	77720769~77734644	77720769~77735027
	Solyc01g068490.2	1	+	77737540~77740298	77737444~77740459
	Solyc01g068500.2	1	+	77741482~77751992	77741259~77752172
	Solyc01g068560.2	1	-	77771934~77772748	77771923~77778869
	Solyc01g068580.2	1	+	77788137~77797219	77788137~77797516
	Solyc01g068600.2	1	+	77800575~77806730	77800573~77806730
	Solyc01g068610.2	1	+	77812381~77829700	77800446~77829826
	Solyc01g068640.2	1	+	77843498~77854481	77843427~77854563
	Solyc01g073660.2	1	-	81029109~81037472	81029094~81037690
	Solyc01g073690.2	1	-	81054679~81055761	81054670~81059662
	Solyc01g073700.2	1	+	81070084~81071866	81070084~81072011
	Solyc01g073730.2	1	-	81097986~81102912	81094702~81103060
	Solyc01g073740.2	1	+	81107161~81115946	81106982~81115946
	Solyc01g073750.2	1	+	81118565~81146307	81118042~81146521
	Solyc01g073830.1	1	-	81179423~81180355	81178963~81180355
	Solyc01g073840.1	1	-	81182313~81183692	81178963~81183729
	Solyc01g073870.2	1	-	81195805~81207271	81195663~81207331
	Solyc01g073900.2	1	+	81219465~81221603	81219388~81221656
	Solyc01g073910.2	1	+	81245159~81247042	81244953~81247280
	Solyc01g073920.2	1	-	81255801~81265804	81255588~81265834
	Solyc01g073930.2	1	+	81267275~81273612	81267275~81273686
	Solyc01g073940.2	1	-	81273913~81277713	81273851~81282199
	Solyc01g073950.2	1	+	81294817~81299295	81294437~81299295
	Solyc01g073960.2	1	-	81306044~81312380	81305905~81312512
	Solyc01g074010.2	1	-	81330098~81334205	81330098~81336907
	Solyc01g074020.2	1	+	81338255~81344511	81338235~81344672
	Solyc01g079060.2	1	+	78131523~78136269	78131523~78147254
	Solyc01g079200.2	1	-	78282910~78286020	78282843~78286020
	Solyc01g079210.2	1	+	78297047~78304488	78296811~78304488
	Solyc01g079230.2	1	+	78321402~78328254	78321266~78328326
	Solyc01g079250.2	1	-	78340114~78345947	78340059~78345954
	Solyc01g079260.2	1	+	78355436~78357892	78355436~78357926
	Solyc01g079280.1	1	+	78368831~78368995	78368831~78369043
	Solyc01g079290.1	1	-	78372195~78373049	78372090~78373049
	Solyc01g079310.2	1	+	78387524~78393337	78387450~78393337
	Solyc01g079320.2	1	-	78393355~78395694	78393355~78395703
	Solyc01g079330.2	1	-	78398525~78407849	78398017~78407849
	Solyc01g079340.2	1	+	78433449~78440929	78433449~78441036
	Solyc01g079350.2	1	+	78444583~78447401	78442435~78447592
	Solyc01g079360.2	1	-	78449668~78451333	78449633~78451398
	Solyc01g079430.2	1	-	78499795~78501222	78498812~78501940
	Solyc01g079440.1	1	+	78501695~78501898	78501107~78501981
	Solyc01g079450.2	1	-	78502912~78513024	78502685~78513024
	Solyc01g079480.2	1	-	78518360~78519522	78518360~78519964
	Solyc01g079490.2	1	+	78527888~78545700	78527872~78545930
	Solyc01g079500.2	1	+	78548931~78555020	78548914~78555057
	Solyc01g079510.2	1	+	78558825~78579954	78557048~78580077
	Solyc01g079520.2	1	+	78581116~78591131	78580959~78592881
	Solyc01g079530.2	1	-	78591592~78594189	78591588~78594218
	Solyc01g079540.2	1	+	78611438~78620587	78611366~78620587
	Solyc01g079580.2	1	+	78675152~78677737	78675016~78677784
	Solyc01g079600.2	1	-	78704351~78708108	78704348~78708308
	Solyc01g079610.2	1	-	78713087~78719065	78711890~78719066
	Solyc01g079630.2	1	+	78750881~78755768	78750881~78756103
	Solyc01g079640.2	1	-	78756015~78760791	78755724~78760801
	Solyc01g079650.2	1	+	78773065~78783923	78773065~78784315
	Solyc01g079680.2	1	+	78795201~78798172	78795163~78798244
	Solyc01g079690.2	1	-	78798549~78805633	78798416~78814393
	Solyc01g079720.2	1	-	78825340~78840444	78825314~78840444
	Solyc01g079750.2	1	-	78896270~78903626	78896097~78903626
	Solyc01g079800.2	1	-	78927574~78933353	78927499~78933413
	Solyc01g079810.2	1	+	78940992~78946811	78940990~78946811
	Solyc01g079840.2	1	-	78964497~78976145	78964497~78976178
	Solyc01g079860.2	1	+	78992440~79002500	78992440~79002604
	Solyc01g079870.2	1	-	79004425~79005991	79004363~79008236
	Solyc01g079960.2	1	+	79109926~79111514	79109878~79111626
	Solyc01g080040.2	1	+	79157319~79164740	79157222~79164894
	Solyc01g080070.2	1	-	79221852~79224527	79221838~79224607
	Solyc01g080090.2	1	-	79253636~79258724	79244018~79258724
	Solyc01g080130.2	1	-	79283199~79285748	79283158~79285794
	Solyc01g080140.2	1	-	79295139~79309660	79295124~79309767
	Solyc01g080150.2	1	+	79327671~79329424	79327671~79329697
	Solyc01g080160.2	1	+	79348952~79357207	79348939~79358113
	Solyc01g080170.2	1	+	79385428~79394846	79385428~79395067
	Solyc01g080190.2	1	+	79402806~79405040	79402717~79405061
	Solyc01g080200.2	1	-	79405080~79416727	79405046~79416864
	Solyc01g080210.2	1	-	79422959~79428832	79422703~79428832
	Solyc01g080220.2	1	+	79433338~79435320	79433160~79435320
	Solyc01g080250.2	1	-	79472260~79481300	79472164~79481300
	Solyc01g080270.2	1	-	79496502~79516162	79496263~79516171
	Solyc01g080290.2	1	+	79534704~79535992	79534681~79536021
	Solyc01g080300.2	1	+	79537153~79541703	79537153~79550418
	Solyc01g080310.2	1	+	79540520~79545883	79543109~79550418
	Solyc01g080360.2	1	+	79591622~79608929	79591586~79609524
	Solyc01g080370.2	1	-	79608337~79610841	79607800~79610841
	Solyc01g080400.2	1	+	79647010~79652464	79646626~79652677
	Solyc01g080410.2	1	+	79654281~79655359	79654281~79657252
	Solyc01g080420.1	1	-	79657212~79658317	79655304~79658317
	Solyc01g080430.2	1	+	79666308~79671359	79665441~79671451
	Solyc01g080450.2	1	-	79689527~79691321	79686874~79691743
	Solyc01g080470.2	1	+	79707586~79711282	79707419~79711357
	Solyc01g080480.2	1	+	79712302~79714399	79712302~79714554
	Solyc01g080540.2	1	+	79788391~79790651	79788391~79790872
	Solyc01g080580.2	1	-	79818667~79823271	79818667~79823419
	Solyc01g080620.2	1	+	79849224~79859237	79849217~79859414
	Solyc01g080650.2	1	-	79896366~79899203	79896354~79899203
	Solyc01g080660.2	1	-	79898102~79902441	79896354~79902487
	Solyc01g080670.2	1	+	79915260~79923885	79915183~79923885
	Solyc01g080690.2	1	+	79931058~79938176	79930978~79938176
	Solyc01g080700.2	1	+	79946668~79955510	79946523~79955723
	Solyc01g080720.2	1	+	79958654~79963824	79958553~79964423
	Solyc01g080760.2	1	-	79979626~79987251	79979562~79987257
	Solyc01g080770.2	1	-	79996218~79999562	79996145~79999601
	Solyc01g080790.2	1	-	80065743~80066751	80065707~80078926
	Solyc01g080810.2	1	+	80090183~80113075	80090130~80113084
	Solyc01g080840.2	1	-	80126051~80142615	80124739~80142690
	Solyc01g080850.2	1	-	80143569~80149736	80143324~80150494
	Solyc01g080860.2	1	-	80175725~80184513	80175703~80184549
	Solyc01g080890.2	1	+	80215840~80216459	80213227~80216509
	Solyc01g080900.2	1	+	80240705~80244967	80240705~80244977
	Solyc01g080940.2	1	+	80278929~80282809	80278893~80282809
	Solyc01g081000.2	1	-	80315772~80316872	80315755~80317190
	Solyc01g081010.2	1	-	80319039~80322870	80318953~80322916
	Solyc01g081020.1	1	-	80324899~80326773	80323586~80327783
	Solyc01g081030.2	1	-	80328080~80338891	80327865~80338891
	Solyc01g081050.2	1	+	80358011~80381524	80358011~80382176
	Solyc01g081060.2	1	+	80388141~80391373	80388129~80391373
	Solyc01g081070.2	1	+	80396307~80417944	80396304~80417966
	Solyc01g081110.2	1	-	80444157~80446096	80443100~80446800
	Solyc01g081120.2	1	-	80448100~80450674	80446905~80450674
	Solyc01g081150.2	1	-	80461813~80464758	80461813~80467443
	Solyc01g081170.1	1	-	80471010~80474800	80468814~80474800
	Solyc01g081240.2	1	-	80505922~80508302	80503458~80508401
	Solyc01g081280.2	1	+	80520037~80520317	80519396~80520909
	Solyc01g081290.2	1	-	80522948~80530233	80522948~80530485
	Solyc01g081300.2	1	+	80534232~80541222	80534213~80541222
	Solyc01g081310.2	1	+	80541733~80543263	80541710~80544205
	Solyc01g081320.2	1	-	80544073~80546273	80543161~80546273
	Solyc01g081330.2	1	-	80552137~80568735	80543161~80568809
	Solyc01g081340.2	1	+	80579110~80580823	80579070~80580823
	Solyc01g081380.2	1	-	80592955~80599382	80592768~80599382
	Solyc01g081390.2	1	+	80601294~80603099	80601294~80603165
	Solyc01g081400.2	1	+	80609139~80610360	80609139~80612099
	Solyc01g081410.2	1	-	80611659~80614217	80610772~80614251
	Solyc01g081430.2	1	+	80626178~80646394	80616349~80646394
	Solyc01g081440.2	1	-	80646711~80648554	80646711~80651222
	Solyc01g081460.2	1	-	80670109~80674891	80669698~80674982
	Solyc01g081470.2	1	-	80675668~80682785	80675438~80683335
	Solyc01g081480.2	1	+	80683215~80686903	80683035~80687033
	Solyc01g081500.2	1	+	80700128~80706146	80700086~80706146
	Solyc01g081520.2	1	-	80711790~80722430	80711500~80722437
	Solyc01g081540.2	1	-	80728907~80740974	80728901~80741372
	Solyc01g086640.2	1	+	81617878~81621704	81617860~81621903
	Solyc01g086650.2	1	-	81622701~81626768	81622658~81626783
	Solyc01g086670.2	1	-	81632887~81633499	81632887~81633511
	Solyc01g086680.2	1	+	81642585~81644442	81642585~81644444
	Solyc01g086710.2	1	+	81659588~81675910	81658499~81676136
	Solyc01g086750.2	1	-	81699746~81716079	81699567~81716183
	Solyc01g086810.2	1	-	81751980~81755162	81751979~81756061
	Solyc01g086840.1	1	+	81768563~81770002	81768563~81770131
	Solyc01g086860.2	1	+	81778905~81787484	81778803~81787950
	Solyc01g086890.2	1	-	81808013~81814613	81807790~81814774
	Solyc01g086900.2	1	+	81817159~81824460	81817152~81824460
	Solyc01g086930.2	1	-	81834673~81837121	81834628~81838819
	Solyc01g086940.2	1	+	81849443~81864240	81848380~81867660
	Solyc01g086970.2	1	-	81886498~81887316	81886498~81890634
	Solyc01g086980.2	1	+	81896171~81907068	81896171~81907655
	Solyc01g086990.2	1	+	81914008~81922504	81914008~81922534
	Solyc01g087000.2	1	-	81927498~81928778	81927040~81931178
	Solyc01g087030.2	1	-	81946490~81954281	81946329~81954281
	Solyc01g087060.2	1	-	81993938~81998911	81993608~81998911
	Solyc01g087070.2	1	-	82011334~82013343	82011175~82014262
	Solyc01g087150.2	1	+	82088252~82091126	82083624~82091126
	Solyc01g087170.2	1	-	82103228~82104649	82103228~82106393
	Solyc01g087190.2	1	-	82121828~82126274	82121704~82126538
	Solyc01g087230.2	1	+	82156370~82157785	82152310~82158004
	Solyc01g087240.2	1	+	82177393~82183727	82177187~82183727
	Solyc01g087260.2	1	-	82196996~82209916	82196996~82209982
	Solyc01g087390.2	1	-	82338373~82344940	82336399~82344940
	Solyc01g087420.2	1	-	82371176~82378763	82370788~82391268
	Solyc01g087450.2	1	+	82417696~82425024	82408691~82425051
	Solyc01g087490.2	1	+	82441163~82444644	82438985~82444846
	Solyc01g087500.2	1	-	82445100~82451896	82445100~82451968
	Solyc01g087530.2	1	+	82469049~82477678	82467630~82477746
	Solyc01g087550.2	1	-	82484357~82491290	82484357~82491445
	Solyc01g087590.2	1	+	82543716~82549320	82543681~82549458
	Solyc01g087610.2	1	-	82558349~82575296	82558313~82575296
	Solyc01g087630.1	1	-	82582180~82583571	82578397~82583937
	Solyc01g087640.2	1	-	82584222~82588366	82578397~82588379
	Solyc01g087670.2	1	-	82599529~82606148	82599388~82606148
	Solyc01g087690.1	1	-	82615179~82617627	82615049~82617696
	Solyc01g087740.1	1	+	82667503~82669812	82667427~82670107
	Solyc01g087750.2	1	-	82671716~82676297	82671716~82676393
	Solyc01g087770.2	1	-	82680826~82682414	82680159~82683189
	Solyc01g087780.2	1	+	82683701~82686530	82683392~82691375
	Solyc01g087790.2	1	+	82688720~82691375	82687082~82694731
	Solyc01g087810.2	1	+	82696867~82699405	82696659~82699518
	Solyc01g087820.2	1	+	82702798~82705408	82691889~82705408
	Solyc01g087840.2	1	+	82714623~82717280	82714536~82717280
	Solyc01g087860.2	1	+	82724007~82724870	82724000~82724903
	Solyc01g087870.2	1	-	82726883~82740944	82726856~82740944
	Solyc01g087890.2	1	+	82758405~82761962	82758029~82761962
	Solyc01g087910.2	1	-	82772238~82782161	82772238~82782227
	Solyc01g087970.2	1	-	82811008~82817144	82811008~82817191
	Solyc01g087980.2	1	+	82828688~82829937	82828537~82829937
	Solyc01g088000.2	1	-	82841263~82848320	82840825~82848320
	Solyc01g088020.2	1	+	82869301~82882887	82869301~82892780
	Solyc01g088050.2	1	+	82899722~82901633	82899722~82901641
	Solyc01g088060.2	1	-	82904332~82910171	82904041~82910972
	Solyc01g088080.2	1	+	82917932~82926743	82917932~82926747
	Solyc01g088090.2	1	-	82927775~82931116	82927775~82931167
	Solyc01g088100.2	1	+	82960407~82964642	82960131~82965044
	Solyc01g088140.2	1	-	82991434~82994520	82991284~82994520
	Solyc01g088150.2	1	-	82996526~83000870	82996462~83001235
	Solyc01g088160.2	1	-	83010891~83013178	83010796~83013332
	Solyc01g088170.2	1	+	83032041~83041938	83031735~83042016
	Solyc01g088200.2	1	+	83045807~83053778	83045807~83053849
	Solyc01g088240.2	1	+	83054524~83059985	83054499~83060000
	Solyc01g088270.2	1	-	83068915~83069593	83068554~83069593
	Solyc01g088320.1	1	-	83115412~83116217	83114222~83121982
	Solyc01g088340.1	1	-	83120822~83121352	83120617~83121863
	Solyc01g088350.2	1	+	83126517~83133224	83126497~83133224
	Solyc01g088370.2	1	+	83136798~83142274	83136798~83142386
	Solyc01g088380.1	1	-	83143401~83162066	83143189~83162133
	Solyc01g088390.2	1	-	83163008~83164876	83162865~83166754
	Solyc01g088400.2	1	+	83203223~83207682	83203152~83207682
	Solyc01g088450.2	1	+	83253822~83254745	83253293~83254745
	Solyc01g088470.2	1	+	83266275~83266947	83264511~83266947
	Solyc01g088480.2	1	-	83267069~83271080	83266998~83271432
	Solyc01g088490.2	1	-	83275769~83276872	83275605~83277469
	Solyc01g088550.2	1	-	83331533~83334670	83331490~83334901
	Solyc01g088560.2	1	-	83336020~83341655	83335975~83341691
	Solyc01g088640.2	1	-	83404295~83410711	83404197~83410827
	Solyc01g088650.2	1	-	83413009~83417476	83412975~83417741
	Solyc01g088680.2	1	+	83436005~83437394	83431768~83437554
	Solyc01g088690.2	1	-	83437740~83440811	83437740~83441403
	Solyc01g088700.2	1	-	83447245~83454808	83447160~83455281
	Solyc01g088710.2	1	-	83469178~83475579	83469178~83475621
	Solyc01g088720.2	1	+	83480086~83498943	83479984~83498943
	Solyc01g088730.2	1	-	83499200~83501865	83499012~83504621
	Solyc01g088740.2	1	-	83505663~83510660	83505405~83510660
	Solyc01g088750.2	1	-	83515066~83517482	83512595~83517482
	Solyc01g088760.2	1	+	83518211~83520383	83518078~83520478
	Solyc01g088770.2	1	-	83520696~83522585	83520696~83522598
	Solyc01g088780.2	1	+	83524888~83528574	83524864~83528936
	Solyc01g088800.2	1	+	83537498~83542859	83537396~83546528
	Solyc01g088820.2	1	+	83548608~83549868	83548188~83550569
	Solyc01g088830.2	1	+	83554119~83555702	83553940~83555876
	Solyc01g089850.2	1	-	83576960~83579387	83576960~83579607
	Solyc01g089860.2	1	-	83596907~83597817	83588959~83597905
	Solyc01g089890.2	1	-	83603930~83604697	83603569~83604880
	Solyc01g089900.2	1	-	83605457~83621497	83603569~83621514
	Solyc01g089910.2	1	-	83622851~83624911	83622851~83626543
	Solyc01g089950.2	1	+	83654138~83656035	83653096~83656236
	Solyc01g089980.2	1	-	83690377~83697193	83690161~83697433
	Solyc01g090040.2	1	+	83728957~83730017	83728957~83737754
	Solyc01g090050.2	1	-	83737504~83737999	83737051~83738085
	Solyc01g090150.1	1	-	83777529~83779443	83776043~83779443
	Solyc01g090160.2	1	-	83795230~83797497	83793370~83797530
	Solyc01g090180.2	1	-	83809263~83810364	83809208~83810441
	Solyc01g090200.2	1	+	83824343~83856381	83824319~83856449
	Solyc01g090210.2	1	+	83857311~83859319	83857311~83859537
	Solyc01g090220.2	1	-	83859453~83872253	83859453~83872314
	Solyc01g090240.2	1	+	83912751~83915961	83911419~83915964
	Solyc01g090250.2	1	+	83917337~83921860	83916623~83929059
	Solyc01g090270.2	1	-	83931516~83937311	83930833~83937392
	Solyc01g090280.2	1	-	83941835~83953019	83941653~83953052
	Solyc01g090330.1	1	+	83998580~84001711	83997839~84006148
	Solyc01g090400.2	1	+	84085713~84086840	84080825~84086872
	Solyc01g090420.2	1	-	84090353~84106038	84090302~84106144
	Solyc01g090430.2	1	+	84121020~84125828	84120912~84125828
	Solyc01g090470.2	1	+	84152774~84159941	84152760~84159941
	Solyc01g090480.2	1	-	84161132~84166408	84160458~84166408
	Solyc01g090490.1	1	+	84167101~84168993	84167099~84170894
	Solyc01g090510.2	1	+	84177310~84179447	84177090~84180766
	Solyc01g090550.2	1	+	84207017~84210949	84205089~84210960
	Solyc01g090590.2	1	-	84259755~84266735	84259630~84267047
	Solyc01g090650.1	1	-	84288640~84298566	84285069~84298831
	Solyc01g090670.2	1	+	84315459~84325786	84315372~84325786
	Solyc01g090680.2	1	-	84325953~84327489	84325953~84327627
	Solyc01g090710.2	1	+	84349917~84352603	84349587~84352789
	Solyc01g090720.2	1	+	84354074~84358646	84354074~84358738
	Solyc01g090770.2	1	-	84421482~84427554	84421469~84427554
	Solyc01g090780.2	1	+	84433268~84458540	84433268~84458599
	Solyc01g090790.2	1	-	84467589~84472264	84467589~84472508
	Solyc01g090840.2	1	+	84543317~84545364	84543119~84545364
	Solyc01g090850.2	1	+	84557564~84566492	84557446~84566665
	Solyc01g090860.2	1	+	84569361~84587355	84569361~84588947
	Solyc01g090880.2	1	-	84590070~84592934	84589965~84592979
	Solyc01g090890.2	1	+	84594782~84597221	84594779~84597226
	Solyc01g090900.2	1	+	84614175~84615393	84610956~84615403
	Solyc01g090940.2	1	+	84629982~84640433	84629918~84640769
	Solyc01g090990.2	1	-	84681372~84688000	84680955~84688000
	Solyc01g091020.2	1	-	84725994~84733682	84725887~84733698
	Solyc01g091070.2	1	+	84789513~84798536	84789479~84798559
	Solyc01g091080.2	1	-	84798922~84808226	84798739~84813075
	Solyc01g091120.2	1	-	84824983~84826587	84824971~84833336
	Solyc01g091130.2	1	-	84835620~84839648	84835246~84839662
	Solyc01g091140.2	1	-	84835947~84844191	84835246~84844191
	Solyc01g091170.2	1	+	84863098~84865316	84863098~84865333
	Solyc01g091200.2	1	+	84887846~84889721	84887681~84890033
	Solyc01g091210.2	1	-	84891703~84897243	84891661~84897254
	Solyc01g091260.2	1	-	84921384~84925538	84921348~84925538
	Solyc01g091270.2	1	-	84926101~84929061	84926097~84929114
	Solyc01g091300.2	1	+	84942240~84947943	84938529~84947943
	Solyc01g091330.2	1	-	84976224~84982429	84976101~84982429
	Solyc01g091340.2	1	+	84983437~84991329	84983381~84991700
	Solyc01g091350.2	1	-	84992232~84998412	84992022~84998412
	Solyc01g091360.2	1	+	84999506~85001918	84999454~85002172
	Solyc01g091370.2	1	-	85002570~85006971	85002547~85006998
	Solyc01g091380.2	1	-	85010458~85014667	85002547~85015909
	Solyc01g091390.2	1	-	85017929~85023264	85017929~85023298
	Solyc01g091440.2	1	-	85057786~85058985	85055970~85065805
	Solyc01g091450.2	1	-	85060559~85065801	85060157~85065801
	Solyc01g091480.2	1	-	85106839~85116575	85106603~85116655
	Solyc01g091490.2	1	-	85120054~85121251	85119849~85121251
	Solyc01g091500.2	1	-	85124479~85132340	85124109~85132448
	Solyc01g091510.2	1	-	85134297~85141149	85133975~85141194
	Solyc01g091540.1	1	+	85156603~85159398	85156603~85159679
	Solyc01g091550.2	1	+	85166352~85169216	85166352~85169401
	Solyc01g091570.2	1	+	85171957~85173110	85171927~85173110
	Solyc01g091580.2	1	-	85173296~85178915	85173036~85178973
	Solyc01g091590.2	1	+	85183008~85183792	85182967~85183792
	Solyc01g091600.2	1	-	85184455~85188853	85183677~85188926
	Solyc01g091610.1	1	+	85191792~85196468	85191678~85196863
	Solyc01g091620.2	1	-	85197219~85201424	85197077~85201424
	Solyc01g091630.2	1	-	85221417~85226892	85221119~85227400
	Solyc01g091690.2	1	-	85270546~85275201	85270538~85275201
	Solyc01g091700.2	1	+	85298270~85300242	85298265~85300324
	Solyc01g091710.2	1	+	85307116~85312122	85305900~85312155
	Solyc01g091730.2	1	-	85318759~85320465	85318759~85322695
	Solyc01g091740.2	1	-	85324965~85327274	85324711~85328842
	Solyc01g091750.2	1	-	85335304~85340087	85335290~85340145
	Solyc01g091770.2	1	+	85347683~85350521	85347665~85350531
	Solyc01g091780.2	1	+	85351543~85357102	85351461~85357140
	Solyc01g091790.2	1	+	85357780~85358411	85357702~85358725
	Solyc01g091800.2	1	-	85358610~85365007	85358605~85365007
	Solyc01g091820.2	1	-	85369036~85374809	85368884~85374856
	Solyc01g091840.2	1	+	85391990~85394987	85391704~85395066
	Solyc01g091900.2	1	+	85431047~85437047	85430869~85437087
	Solyc01g091910.2	1	-	85439412~85450133	85436544~85451284
	Solyc01g091920.2	1	-	85453451~85455939	85453398~85456406
	Solyc01g091940.2	1	+	85470747~85474745	85470612~85474895
	Solyc01g091950.2	1	+	85481637~85492871	85481636~85492875
	Solyc01g092950.2	1	+	85495658~85497854	85495532~85497941
	Solyc01g093970.2	1	+	85551743~85554641	85547199~85554769
	Solyc01g093990.2	1	-	85567942~85569709	85567801~85569709
	Solyc01g094000.2	1	-	85570599~85581303	85570562~85581322
	Solyc01g094060.2	1	+	85630069~85655202	85618092~85655443
	Solyc01g094070.2	1	+	85657918~85659679	85657889~85659679
	Solyc01g094080.2	1	-	85659734~85662372	85659734~85662423
	Solyc01g094150.2	1	+	85697546~85707695	85697546~85707802
	Solyc01g094160.1	1	-	85715268~85715681	85715125~85721614
	Solyc01g094180.2	1	+	85749377~85751675	85748414~85752547
	Solyc01g094190.2	1	+	85752758~85757121	85752645~85757177
	Solyc01g094210.2	1	+	85771571~85774040	85771571~85774332
	Solyc01g094230.2	1	+	85783155~85790243	85783016~85792830
	Solyc01g094250.2	1	+	85795540~85797344	85795218~85797344
	Solyc01g094280.2	1	-	85816117~85819339	85815905~85819339
	Solyc01g094290.2	1	-	85819764~85830655	85819671~85830843
	Solyc01g094330.2	1	-	85845807~85851996	85844694~85852427
	Solyc01g094340.2	1	+	85856307~85861516	85856039~85861765
	Solyc01g094350.2	1	+	85862572~85871544	85862432~85872312
	Solyc01g094380.2	1	+	85893152~85897816	85892879~85897924
	Solyc01g094410.2	1	+	85911293~85914755	85909782~85914903
	Solyc01g094460.2	1	-	85929011~85933607	85928976~85934818
	Solyc01g094500.2	1	-	85951715~85954608	85949656~85954638
	Solyc01g094520.2	1	-	85957737~85960533	85957718~85960547
	Solyc01g094530.2	1	-	85961931~85968613	85961899~85968613
	Solyc01g094540.2	1	-	85970018~85973065	85969743~85973153
	Solyc01g094550.2	1	+	85976329~85987604	85976329~85987772
	Solyc01g094560.2	1	-	85987672~85990306	85987573~85990306
	Solyc01g094570.2	1	+	85992201~85996981	85991919~85997162
	Solyc01g094580.2	1	-	85997496~86006359	85996874~86006579
	Solyc01g094590.2	1	-	86020263~86021921	86019479~86025511
	Solyc01g094600.2	1	+	86025497~86027390	86021488~86027858
	Solyc01g094620.2	1	-	86034071~86049548	86033847~86052660
	Solyc01g094630.2	1	+	86074179~86074808	86064039~86075203
	Solyc01g094640.2	1	-	86075549~86081264	86075318~86082319
	Solyc01g094660.2	1	+	86104268~86113089	86103621~86113181
	Solyc01g094670.2	1	-	86113133~86115198	86112970~86115252
	Solyc01g094680.2	1	+	86122150~86134118	86122095~86134378
	Solyc01g094740.1	1	-	86166036~86171443	86165971~86174820
	Solyc01g094760.2	1	-	86177893~86180953	86177542~86180987
	Solyc01g094770.2	1	-	86182420~86186401	86182180~86187576
	Solyc01g094780.2	1	-	86189079~86191701	86188712~86191712
	Solyc01g094800.2	1	+	86208090~86220086	86207827~86220242
	Solyc01g094820.2	1	-	86227211~86231284	86226925~86231832
	Solyc01g094830.2	1	-	86240295~86247203	86240201~86247203
	Solyc01g094840.2	1	-	86249535~86251588	86249474~86254441
	Solyc01g094850.1	1	+	86256095~86257903	86256095~86258789
	Solyc01g094860.2	1	-	86258673~86266551	86258019~86266716
	Solyc01g094870.1	1	+	86271312~86274338	86271312~86274734
	Solyc01g094880.2	1	+	86276156~86291359	86276149~86291359
	Solyc01g094890.2	1	-	86291764~86299055	86291728~86299156
	Solyc01g094910.2	1	-	86314679~86317951	86314679~86320724
	Solyc01g094960.2	1	+	86357641~86363458	86357641~86364065
	Solyc01g094980.1	1	+	86367260~86368826	86367260~86368936
	Solyc01g095000.2	1	-	86375305~86376762	86375180~86376865
	Solyc01g095010.2	1	-	86376984~86382216	86375180~86382291
	Solyc01g095020.2	1	+	86385030~86398552	86384366~86398767
	Solyc01g095030.2	1	-	86401425~86409205	86401262~86409261
	Solyc01g095040.2	1	-	86410834~86416663	86410834~86421777
	Solyc01g095060.2	1	-	86423303~86423658	86422802~86426373
	Solyc01g095090.2	1	-	86469565~86477710	86469454~86477829
	Solyc01g095110.2	1	-	86503095~86505612	86502451~86505699
	Solyc01g095120.2	1	+	86506984~86512818	86506911~86514039
	Solyc01g095220.2	1	+	86561590~86564279	86561590~86565193
	Solyc01g095230.2	1	-	86572059~86577253	86571764~86577253
	Solyc01g095290.2	1	+	86602345~86607064	86602345~86607165
	Solyc01g095300.2	1	+	86616589~86626404	86616374~86626590
	Solyc01g095320.2	1	+	86628756~86633652	86628628~86633818
	Solyc01g095370.2	1	+	86650589~86652009	86648858~86652087
	Solyc01g095390.2	1	+	86662941~86666062	86662927~86666158
	Solyc01g095400.2	1	+	86668643~86673570	86668581~86673741
	Solyc01g095420.2	1	-	86677177~86679711	86676917~86679883
	Solyc01g095470.2	1	+	86715791~86721643	86715791~86721913
	Solyc01g095480.2	1	-	86722613~86727620	86721649~86727676
	Solyc01g095490.2	1	+	86732386~86737089	86732386~86737120
	Solyc01g095510.2	1	+	86751286~86758791	86751286~86758849
	Solyc01g095540.2	1	-	86764346~86769638	86763943~86769638
	Solyc01g095560.2	1	+	86774486~86775397	86774204~86775418
	Solyc01g095580.2	1	+	86794503~86797203	86793490~86797203
	Solyc01g095590.2	1	+	86808450~86813782	86808248~86813823
	Solyc01g095600.2	1	+	86814799~86818045	86814711~86818307
	Solyc01g095610.2	1	+	86821114~86824468	86820982~86824782
	Solyc01g095620.2	1	-	86828432~86830227	86828432~86830331
	Solyc01g095640.1	1	-	86855787~86856631	86855579~86856929
	Solyc01g095650.2	1	-	86857700~86863090	86855579~86863090
	Solyc01g095670.2	1	-	86867929~86872011	86867809~86872011
	Solyc01g095680.2	1	+	86873703~86876057	86873697~86876471
	Solyc01g095690.2	1	+	86879321~86882291	86879186~86882335
	Solyc01g095710.2	1	+	86897333~86905658	86897162~86908231
	Solyc01g095720.2	1	+	86914622~86917888	86910543~86918337
	Solyc01g095730.2	1	+	86923869~86936311	86923050~86936336
	Solyc01g095740.2	1	-	86937684~86944774	86937632~86945041
	Solyc01g095770.2	1	-	86959607~86963216	86959325~86963216
	Solyc01g095800.2	1	+	86978524~86981211	86978362~86983129
	Solyc01g095810.2	1	-	86983217~86984629	86981098~86984683
	Solyc01g095890.2	1	-	87014259~87026437	87014115~87027466
	Solyc01g095900.2	1	+	87039371~87053038	87038561~87053739
	Solyc01g095930.2	1	+	87067660~87070202	87067660~87070435
	Solyc01g095960.2	1	+	87075294~87077907	87075294~87078086
	Solyc01g095980.2	1	+	87095752~87099245	87095752~87099397
	Solyc01g095990.2	1	+	87101743~87105000	87101645~87106977
	Solyc01g096010.2	1	-	87108433~87113828	87107081~87117779
	Solyc01g096030.2	1	-	87119455~87123164	87119455~87123179
	Solyc01g096050.2	1	-	87142496~87144772	87142496~87145240
	Solyc01g096060.2	1	+	87159459~87162572	87159459~87165583
	Solyc01g096070.2	1	+	87180948~87185212	87180113~87185299
	Solyc01g096110.2	1	-	87206677~87226748	87206110~87226831
	Solyc01g096120.2	1	+	87235743~87237974	87235664~87237974
	Solyc01g096150.2	1	-	87255904~87259272	87255884~87259469
	Solyc01g096160.2	1	-	87259686~87266606	87258142~87267056
	Solyc01g096180.2	1	-	87273838~87277051	87273719~87277062
	Solyc01g096190.2	1	+	87285030~87290897	87284764~87290959
	Solyc01g096200.2	1	-	87291000~87300253	87291000~87301048
	Solyc01g096210.2	1	-	87303895~87307828	87303641~87308009
	Solyc01g096220.2	1	+	87314716~87316882	87314684~87316882
	Solyc01g096270.2	1	+	87349969~87350651	87345242~87350651
	Solyc01g096280.1	1	-	87361454~87363636	87361290~87363636
	Solyc01g096300.2	1	-	87382539~87386817	87382453~87386817
	Solyc01g096330.2	1	+	87405916~87406523	87405876~87408229
	Solyc01g096350.2	1	-	87417371~87427931	87417082~87428267
	Solyc01g096360.2	1	+	87440648~87444723	87440524~87444800
	Solyc01g096400.2	1	+	87500934~87507661	87500831~87507830
	Solyc01g096410.2	1	-	87509599~87513413	87509599~87513551
	Solyc01g096440.2	1	-	87529195~87531285	87528697~87531313
	Solyc01g096470.2	1	+	87557680~87559949	87557636~87559974
	Solyc01g096490.2	1	-	87563984~87580157	87563811~87580370
	Solyc01g096500.2	1	-	87582369~87591125	87582356~87591932
	Solyc01g096540.2	1	-	87609199~87629113	87609185~87629160
	Solyc01g096550.2	1	+	87631036~87636341	87630972~87636626
	Solyc01g096560.1	1	+	87638096~87642253	87637260~87642367
	Solyc01g096610.2	1	+	87682644~87686756	87682644~87686831
	Solyc01g096620.2	1	+	87689177~87692039	87687865~87693121
	Solyc01g096680.2	1	-	87704620~87712771	87704549~87712813
	Solyc01g096700.2	1	-	87720193~87722532	87719925~87724662
	Solyc01g096720.2	1	-	87734947~87738587	87734884~87738591
	Solyc01g096740.2	1	-	87752237~87758602	87752232~87758602
	Solyc01g096790.2	1	-	87792752~87793138	87792676~87794965
	Solyc01g096820.2	1	+	87817159~87821314	87817144~87821375
	Solyc01g096830.2	1	-	87821667~87837960	87821439~87838259
	Solyc01g096850.2	1	-	87844622~87850149	87843533~87851855
	Solyc01g096880.2	1	-	87873761~87877418	87873761~87878029
	Solyc01g096890.2	1	-	87878391~87885835	87878336~87885905
	Solyc01g096900.2	1	+	87888095~87909317	87888011~87910117
	Solyc01g096910.2	1	-	87909994~87918828	87909609~87918828
	Solyc01g096920.2	1	+	87920877~87928534	87920847~87928574
	Solyc01g096930.2	1	+	87933145~87938972	87932517~87939004
	Solyc01g096940.2	1	-	87940123~87944218	87940070~87944323
	Solyc01g096950.2	1	+	87954018~87961580	87954018~87963131
	Solyc01g096960.2	1	-	87961920~87963575	87961472~87963654
	Solyc01g096970.2	1	+	87964962~87968307	87964885~87968520
	Solyc01g096980.1	1	-	87968194~87971404	87968186~87971446
	Solyc01g097000.2	1	+	87979638~87985690	87979420~87985734
	Solyc01g097010.2	1	+	87973382~87999965	87973382~88000083
	Solyc01g097030.2	1	-	88005127~88008498	88005094~88010362
	Solyc01g097040.2	1	+	88015368~88019678	88014388~88019729
	Solyc01g097110.1	1	-	88055778~88074466	88054686~88074524
	Solyc01g097120.2	1	+	88089057~88092264	88086755~88092264
	Solyc01g097150.2	1	-	88102276~88103190	88102276~88106010
	Solyc01g097160.2	1	+	88107450~88114175	88107450~88114509
	Solyc01g097170.2	1	+	88118594~88119438	88118572~88121451
	Solyc01g097190.2	1	+	88125140~88138340	88125140~88138365
	Solyc01g097200.1	1	+	88140085~88144779	88139638~88150757
	Solyc01g097220.1	1	+	88151742~88158824	88151742~88159653
	Solyc01g097230.2	1	-	88160917~88162075	88160671~88162075
	Solyc01g097260.2	1	-	88174540~88177976	88170891~88178044
	Solyc01g097280.2	1	-	88183566~88184361	88183564~88184496
	Solyc01g097320.2	1	-	88209985~88222799	88209730~88223106
	Solyc01g097330.2	1	+	88229366~88235189	88229366~88235316
	Solyc01g097360.2	1	+	88258990~88259617	88251183~88259631
	Solyc01g097380.1	1	+	88263071~88265858	88263004~88266023
	Solyc01g097400.1	1	-	88274032~88277128	88274032~88279466
	Solyc01g097460.2	1	+	88306837~88314043	88306823~88314043
	Solyc01g097470.2	1	-	88316144~88317811	88315929~88317811
	Solyc01g097500.2	1	-	88322033~88333466	88322027~88333521
	Solyc01g097600.1	1	-	88382950~88390053	88375147~88390099
	Solyc01g097610.2	1	+	88396572~88397856	88395372~88397900
	Solyc01g097630.1	1	+	88404438~88406175	88400937~88406481
	Solyc01g097640.2	1	+	88407909~88423056	88407909~88423353
	Solyc01g097650.2	1	+	88424845~88428511	88423771~88428892
	Solyc01g097710.1	1	+	88447514~88448605	88444919~88449319
	Solyc01g097720.1	1	+	88450853~88451941	88450289~88452245
	Solyc01g097730.2	1	+	88453109~88456995	88453016~88458043
	Solyc01g097770.2	1	-	88479273~88492016	88479071~88492079
	Solyc01g097810.2	1	-	88515727~88523734	88515645~88523734
	Solyc01g097820.2	1	+	88524256~88528526	88524214~88528847
	Solyc01g097830.2	1	-	88528724~88529990	88528407~88530267
	Solyc01g097860.2	1	-	88555793~88563329	88555689~88563414
	Solyc01g097920.2	1	+	88597982~88604836	88597564~88604836
	Solyc01g097950.2	1	+	88612436~88615431	88597564~88615431
	Solyc01g097980.2	1	+	88626253~88636752	88626253~88636821
	Solyc01g098000.2	1	+	88638229~88640840	88637270~88640949
	Solyc01g098010.2	1	-	88641008~88642076	88641008~88642798
	Solyc01g098060.1	1	-	88658634~88659092	88657841~88659476
	Solyc01g098080.2	1	-	88676775~88680077	88676590~88681059
	Solyc01g098090.2	1	+	88687380~88700948	88686409~88701119
	Solyc01g098110.2	1	+	88704352~88719638	88704229~88722226
	Solyc01g098130.2	1	-	88722108~88722757	88721675~88723015
	Solyc01g098140.2	1	+	88723899~88727150	88723899~88727196
	Solyc01g098150.2	1	-	88727256~88730128	88727254~88730343
	Solyc01g098160.2	1	-	88730993~88740120	88730805~88740338
	Solyc01g098170.2	1	+	88744630~88756280	88744630~88756901
	Solyc01g098180.2	1	-	88757730~88772003	88757465~88772003
	Solyc01g098190.2	1	+	88781594~88787300	88781441~88787562
	Solyc01g098230.2	1	+	88805996~88814109	88805995~88814117
	Solyc01g098250.2	1	+	88831818~88835442	88830451~88835442
	Solyc01g098340.2	1	+	88888057~88892117	88888024~88892977
	Solyc01g098350.2	1	-	88892854~88896872	88892485~88896888
	Solyc01g098390.2	1	+	88916948~88919326	88916742~88919692
	Solyc01g098400.2	1	-	88922299~88924046	88922290~88924151
	Solyc01g098410.2	1	+	88934192~88938292	88934102~88940319
	Solyc01g098420.1	1	+	88938369~88940099	88939244~88940319
	Solyc01g098430.2	1	-	88940893~88950558	88940893~88950653
	Solyc01g098440.1	1	-	88959126~88963316	88958691~88964693
	Solyc01g098450.2	1	+	88971627~88974516	88971536~88976618
	Solyc01g098460.2	1	+	88978070~88983594	88971352~88983598
	Solyc01g098480.1	1	-	88984737~88986932	88983660~88987089
	Solyc01g098490.2	1	+	88990788~88994932	88990740~88994932
	Solyc01g098500.2	1	+	89006446~89010659	89006446~89010669
	Solyc01g098520.2	1	-	89016401~89018544	89011003~89026064
	Solyc01g098540.2	1	+	89026361~89027830	89026361~89030639
	Solyc01g098570.2	1	+	89056413~89057717	89056413~89057751
	Solyc01g098600.2	1	+	89073534~89077189	89073427~89077423
	Solyc01g098610.2	1	-	89077633~89082944	89077524~89082944
	Solyc01g098630.2	1	-	89085296~89092378	89083861~89092530
	Solyc01g098690.2	1	+	89112091~89115191	89111971~89116335
	Solyc01g098700.2	1	+	89117224~89128529	89117168~89128672
	Solyc01g098710.2	1	-	89129118~89135562	89127687~89135580
	Solyc01g098720.2	1	+	89149935~89151701	89149935~89151797
	Solyc01g098730.2	1	-	89168222~89169171	89167672~89169726
	Solyc01g098740.2	1	-	89176577~89179746	89176487~89179898
	Solyc01g098750.2	1	+	89182885~89189019	89182667~89191336
	Solyc01g098800.2	1	-	89215556~89220477	89214770~89220560
	Solyc01g098810.2	1	+	89223141~89226906	89223120~89227066
	Solyc01g098820.2	1	+	89228881~89231094	89228519~89231171
	Solyc01g098830.2	1	+	89232486~89236291	89232486~89236558
	Solyc01g098840.2	1	+	89238340~89243517	89238340~89243546
	Solyc01g098870.2	1	+	89248593~89258096	89248431~89258148
	Solyc01g098890.1	1	-	89265722~89265967	89265207~89265967
	Solyc01g098900.2	1	-	89268099~89273287	89268092~89273287
	Solyc01g098910.2	1	-	89275749~89279955	89275514~89279957
	Solyc01g098920.2	1	+	89286654~89298547	89286651~89298853
	Solyc01g098930.2	1	-	89301271~89302323	89299534~89302418
	Solyc01g098950.1	1	+	89312621~89314307	89312621~89314428
	Solyc01g098980.2	1	-	89328416~89342200	89328416~89342533
	Solyc01g098990.2	1	+	89344485~89350203	89344431~89350470
	Solyc01g099090.2	1	-	89402688~89410755	89401485~89410755
	Solyc01g099100.2	1	+	89415113~89430884	89415113~89430885
	Solyc01g099110.2	1	-	89431309~89441457	89431294~89441457
	Solyc01g099120.2	1	+	89442077~89445578	89442000~89445661
	Solyc01g099140.2	1	-	89449618~89456802	89449537~89456852
	Solyc01g099180.2	1	+	89486983~89490521	89486934~89490557
	Solyc01g099220.2	1	+	89514313~89528646	89514297~89528646
	Solyc01g099230.2	1	+	89530334~89535887	89530221~89536123
	Solyc01g099260.2	1	+	89541747~89545519	89541747~89545671
	Solyc01g099280.2	1	-	89551518~89564113	89550932~89564488
	Solyc01g099290.2	1	-	89569575~89575414	89569308~89575919
	Solyc01g099300.2	1	-	89576754~89598665	89576699~89599769
	Solyc01g099310.2	1	+	89603517~89609521	89603509~89609521
	Solyc01g099330.2	1	+	89614822~89618267	89614822~89618363
	Solyc01g099350.2	1	+	89629105~89642491	89629105~89642591
	Solyc01g099360.2	1	+	89644679~89656363	89644679~89656474
	Solyc01g099380.2	1	-	89663101~89665411	89660826~89666537
	Solyc01g099400.2	1	+	89668473~89674209	89668473~89674413
	Solyc01g099430.2	1	+	89692724~89693748	89683661~89693458
	Solyc01g099440.2	1	+	89693845~89696825	89683673~89698747
	Solyc01g099460.1	1	+	89702593~89711930	89700891~89719778
	Solyc01g099470.2	1	+	89718516~89719452	89718516~89719778
	Solyc01g099480.2	1	+	89723814~89725103	89723651~89728137
	Solyc01g099490.1	1	+	89726096~89727596	89726096~89728137
	Solyc01g099500.1	1	+	89728594~89733386	89723814~89733684
	Solyc01g099530.2	1	-	89749468~89754714	89747242~89754714
	Solyc01g099560.2	1	-	89763193~89764245	89763171~89764511
	Solyc01g099590.2	1	-	89777069~89778325	89777069~89778350
	Solyc01g099600.2	1	-	89790249~89791959	89790151~89791959
	Solyc01g099640.2	1	-	89821060~89821515	89820973~89826937
	Solyc01g099660.2	1	+	89839013~89842124	89839013~89842209
	Solyc01g099720.2	1	+	89876924~89885526	89876920~89885858
	Solyc01g099750.2	1	+	89900220~89905118	89887026~89905118
	Solyc01g099790.2	1	+	89934036~89941299	89933996~89941342
	Solyc01g099810.2	1	-	89948817~89955969	89948170~89955969
	Solyc01g099850.2	1	+	89988534~89992735	89988468~89993106
	Solyc01g099860.2	1	-	89993701~89996439	89993540~89996594
	Solyc01g099880.2	1	-	90010299~90013205	90010217~90013205
	Solyc01g099890.2	1	+	90018637~90024623	90018618~90024623
	Solyc01g099900.2	1	+	90026075~90029036	90026038~90029036
	Solyc01g099930.2	1	-	90041450~90044190	90041053~90044206
	Solyc01g099970.2	1	-	90057375~90063571	90054630~90064080
	Solyc01g099980.2	1	-	90067184~90072804	90066893~90072932
	Solyc01g100020.2	1	+	90097064~90108267	90097062~90108356
	Solyc01g100040.2	1	-	90111512~90114588	90111512~90114691
	Solyc01g100050.2	1	+	90149468~90160261	90149468~90160297
	Solyc01g100060.2	1	+	90160890~90164771	90160890~90164784
	Solyc01g100080.2	1	+	90166950~90170786	90166425~90171011
	Solyc01g100110.2	1	-	90197632~90201736	90197589~90201818
	Solyc01g100130.2	1	+	90225349~90229212	90224459~90229327
	Solyc01g100140.2	1	-	90229410~90234190	90229373~90234326
	Solyc01g100170.2	1	+	90235486~90240434	90235430~90240628
	Solyc01g100180.2	1	-	90242801~90246622	90242801~90246734
	Solyc01g100190.2	1	+	90248621~90256597	90248617~90256671
	Solyc01g100200.2	1	-	90259397~90261861	90259397~90261978
	Solyc01g100240.2	1	-	90311230~90315662	90311043~90315809
	Solyc01g100260.2	1	+	90328376~90334727	90323368~90334727
	Solyc01g100270.2	1	+	90338189~90351333	90336770~90352355
	Solyc01g100280.2	1	+	90352624~90358296	90352624~90358513
	Solyc01g100290.2	1	+	90366298~90371321	90364726~90371464
	Solyc01g100320.2	1	-	90386154~90392614	90386154~90392629
	Solyc01g100360.2	1	-	90416685~90423981	90416669~90424015
	Solyc01g100390.2	1	-	90434292~90439389	90434261~90439487
	Solyc01g100400.2	1	-	90441912~90443443	90440061~90443473
	Solyc01g100420.2	1	+	90450450~90454934	90444226~90455112
	Solyc01g100450.1	1	+	90475240~90477057	90475122~90479370
	Solyc01g100460.2	1	+	90482849~90484121	90482713~90484174
	Solyc01g100480.2	1	+	90487436~90493049	90487436~90493069
	Solyc01g100490.2	1	+	90501252~90502487	90500993~90502494
	Solyc01g100500.2	1	-	90504225~90508071	90504195~90509050
	Solyc01g100530.2	1	-	90533869~90544544	90533794~90544728
	Solyc01g100540.2	1	-	90548329~90551728	90547627~90552407
	Solyc01g100610.2	1	-	90590516~90597272	90590516~90597338
	Solyc01g100640.2	1	+	90613064~90614540	90604263~90617364
	Solyc01g100650.2	1	+	90618016~90638652	90617893~90638718
	Solyc01g100660.2	1	+	90643061~90644154	90642950~90644411
	Solyc01g100690.2	1	+	90660916~90664612	90660874~90664682
	Solyc01g100700.2	1	-	90664884~90668383	90664884~90668421
	Solyc01g100710.2	1	-	90670456~90672340	90670456~90672922
	Solyc01g100730.2	1	+	90687719~90695571	90687719~90695587
	Solyc01g100740.2	1	+	90696190~90706868	90696168~90706974
	Solyc01g100770.2	1	+	90717139~90717906	90716983~90717906
	Solyc01g100780.2	1	-	90722088~90725866	90720060~90726078
	Solyc01g100790.1	1	+	90731110~90733347	90730796~90733965
	Solyc01g100800.1	1	-	90735213~90737182	90733879~90737527
	Solyc01g100810.2	1	-	90737614~90743352	90737596~90743615
	Solyc01g100820.2	1	-	90745120~90751027	90745050~90751027
	Solyc01g100850.2	1	+	90759929~90763385	90759919~90763419
	Solyc01g100870.2	1	-	90769525~90773125	90769525~90773205
	Solyc01g100900.2	1	+	90793629~90796850	90793629~90797060
	Solyc01g100910.2	1	+	90807486~90809932	90807417~90810101
	Solyc01g100930.2	1	+	90827438~90830719	90827438~90830767
	Solyc01g100940.2	1	-	90831477~90832177	90829085~90832326
	Solyc01g100950.2	1	-	90836415~90838526	90835983~90843495
	Solyc01g100990.2	1	-	90858800~90861639	90858744~90862017
	Solyc01g101010.2	1	-	90875254~90881367	90875071~90883943
	Solyc01g101020.2	1	+	90887692~90891119	90886434~90891236
	Solyc01g101030.2	1	-	90891148~90895145	90891148~90896956
	Solyc01g101040.2	1	+	90899702~90904531	90899702~90904536
	Solyc01g101070.2	1	-	90921430~90931210	90921405~90932492
	Solyc01g101090.2	1	+	90939383~90945694	90939383~90946006
	Solyc01g101100.2	1	-	90946836~90951373	90946793~90952123
	Solyc01g101110.2	1	+	90960564~90967029	90960478~90967274
	Solyc01g101130.2	1	-	90974576~90977561	90974520~90978839
	Solyc01g101140.2	1	+	90987679~90992318	90987611~90993144
	Solyc01g101150.1	1	+	90995819~90998213	90995692~90999863
	Solyc01g101160.2	1	+	91001641~91003145	91001482~91003193
	Solyc01g101180.2	1	+	91020370~91022461	91020312~91022578
	Solyc01g101220.1	1	+	91038585~91039629	91038585~91041384
	Solyc01g101250.2	1	-	91063472~91067265	91063463~91067508
	Solyc01g102270.2	1	+	91094241~91098007	91093618~91098419
	Solyc01g102280.2	1	-	91096823~91097829	91096126~91098336
	Solyc01g102300.2	1	+	91123061~91127641	91122460~91127797
	Solyc01g102350.2	1	-	91180804~91185939	91180754~91185939
	Solyc01g102370.2	1	+	91200883~91209141	91200883~91209180
	Solyc01g102450.2	1	-	91256276~91257499	91255219~91262057
	Solyc01g102460.2	1	-	91261041~91261748	91257799~91262047
	Solyc01g102480.2	1	-	91267060~91274579	91266963~91274689
	Solyc01g102490.2	1	+	91278283~91288284	91278203~91288617
	Solyc01g102510.2	1	-	91295865~91307591	91295865~91307637
	Solyc01g102530.2	1	-	91314327~91316662	91314327~91320242
	Solyc01g102540.2	1	-	91321113~91332658	91320950~91343573
	Solyc01g102560.2	1	-	91346249~91347426	91346249~91349711
	Solyc01g102610.2	1	-	91372017~91376492	91372004~91376786
	Solyc01g102640.2	1	+	91394989~91396238	91391316~91402536
	Solyc01g102650.2	1	+	91401402~91402062	91391316~91402536
	Solyc01g102660.2	1	+	91405596~91410773	91405596~91410963
	Solyc01g102690.2	1	+	91425477~91428933	91425297~91429165
	Solyc01g102700.2	1	+	91434113~91441639	91433846~91441639
	Solyc01g102710.2	1	+	91443379~91450582	91443263~91450591
	Solyc01g102720.2	1	-	91454338~91455990	91454073~91456123
	Solyc01g102740.2	1	+	91475908~91477961	91475907~91478007
	Solyc01g102770.1	1	-	91495802~91495990	91493258~91496757
	Solyc01g102810.2	1	+	91512287~91518473	91511747~91518473
	Solyc01g102830.2	1	+	91527662~91528499	91527662~91528753
	Solyc01g102840.2	1	+	91531191~91536353	91527658~91536381
	Solyc01g102850.1	1	+	91538272~91542454	91537885~91544048
	Solyc01g102870.1	1	+	91549439~91551838	91548760~91551863
	Solyc01g102880.1	1	-	91552253~91563685	91552253~91564587
	Solyc01g102940.2	1	+	91592110~91599508	91592085~91599634
	Solyc01g102950.2	1	+	91603723~91610265	91603582~91610269
	Solyc01g102990.2	1	+	91644141~91653733	91644124~91653983
	Solyc01g103000.1	1	+	91655455~91661455	91654923~91665809
	Solyc01g103010.2	1	+	91672900~91687069	91670740~91687200
	Solyc01g103030.2	1	-	91697125~91701757	91697116~91701757
	Solyc01g103040.2	1	-	91712273~91724425	91712095~91724425
	Solyc01g103050.2	1	+	91734025~91739992	91734000~91740048
	Solyc01g103080.2	1	-	91746043~91754243	91745948~91754259
	Solyc01g103090.2	1	-	91755837~91764105	91755740~91764224
	Solyc01g103100.2	1	+	91767527~91773264	91767527~91773363
	Solyc01g103110.2	1	+	91773854~91781101	91773847~91781101
	Solyc01g103140.2	1	-	91795580~91802521	91795420~91802621
	Solyc01g103150.2	1	+	91816705~91821390	91816515~91821390
	Solyc01g103160.2	1	-	91822862~91826734	91822783~91826807
	Solyc01g103170.2	1	-	91828914~91836504	91828825~91836682
	Solyc01g103180.2	1	+	91848693~91852902	91847340~91853035
	Solyc01g103190.2	1	+	91855311~91856535	91853281~91861719
	Solyc01g103200.2	1	+	91859868~91861121	91859743~91861719
	Solyc01g103220.2	1	+	91864284~91868742	91864283~91868742
	Solyc01g103230.2	1	+	91877957~91892787	91877928~91892798
	Solyc01g103250.2	1	+	91898792~91908021	91898792~91908383
	Solyc01g103260.2	1	-	91907365~91908199	91907365~91908383
	Solyc01g103290.2	1	+	91914771~91915210	91914478~91916050
	Solyc01g103320.2	1	+	91924475~91967770	91916915~91973320
	Solyc01g103350.2	1	+	91979041~91985730	91979041~91985969
	Solyc01g103390.2	1	-	91999711~92002327	91999711~92003104
	Solyc01g103420.2	1	+	92025531~92037438	92025522~92038369
	Solyc01g103430.2	1	+	92043523~92052769	92043380~92052769
	Solyc01g103480.2	1	-	92073087~92080634	92073063~92080634
	Solyc01g103490.2	1	+	92087524~92093731	92087269~92093784
	Solyc01g103540.2	1	+	92127117~92133123	92126853~92133123
	Solyc01g103560.2	1	+	92135721~92140978	92135701~92141204
	Solyc01g103570.2	1	-	92141294~92149728	92140872~92149730
	Solyc01g103580.2	1	+	92152884~92153909	92151172~92154788
	Solyc01g103620.2	1	-	92182292~92185656	92176685~92185708
	Solyc01g103650.2	1	+	92197324~92203584	92195835~92203940
	Solyc01g103660.2	1	+	92209732~92216532	92209685~92216619
	Solyc01g103670.2	1	+	92217828~92226403	92217792~92226403
	Solyc01g103680.2	1	-	92226725~92231904	92226672~92231904
	Solyc01g103690.2	1	-	92232520~92261168	92232196~92261188
	Solyc01g103710.2	1	+	92264920~92268525	92264903~92268562
	Solyc01g103720.2	1	-	92269677~92272571	92269278~92270215
	Solyc01g103740.2	1	-	92272586~92277318	92269278~92277352
	Solyc01g103780.2	1	-	92303708~92305335	92303225~92305787
	Solyc01g103850.2	1	+	92364947~92371392	92364927~92371399
	Solyc01g103870.1	1	+	92375356~92375733	92375245~92379723
	Solyc01g103880.2	1	-	92386663~92387033	92386663~92389647
	Solyc01g103890.2	1	-	92391106~92397625	92391106~92397645
	Solyc01g103950.2	1	-	92423210~92430208	92423104~92430325
	Solyc01g103960.2	1	+	92436883~92448578	92435695~92448727
	Solyc01g103970.2	1	+	92450490~92454138	92450375~92454138
	Solyc01g103980.2	1	+	92454960~92458612	92454960~92458690
	Solyc01g104000.2	1	+	92475601~92480986	92475436~92481077
	Solyc01g104010.2	1	-	92483525~92484687	92483404~92484965
	Solyc01g104020.2	1	+	92490444~92491364	92490444~92493697
	Solyc01g104040.2	1	-	92502881~92526275	92502551~92526373
	Solyc01g104050.2	1	-	92529343~92531757	92529047~92531883
	Solyc01g104070.2	1	-	92541260~92550024	92540802~92550024
	Solyc01g104140.2	1	+	92609883~92617311	92608496~92617313
	Solyc01g104160.2	1	-	92626781~92632092	92626781~92632319
	Solyc01g104170.2	1	-	92632696~92637507	92632696~92637549
	Solyc01g104190.2	1	+	92644468~92645272	92644468~92645317
	Solyc01g104230.2	1	-	92675567~92677064	92675567~92678635
	Solyc01g104240.2	1	+	92686077~92691563	92686077~92692204
	Solyc01g104250.2	1	-	92692081~92696234	92691440~92696356
	Solyc01g104270.2	1	+	92699219~92704824	92699219~92706813
	Solyc01g104290.1	1	+	92706960~92708315	92706911~92708360
	Solyc01g104300.2	1	-	92708799~92723189	92708745~92723189
	Solyc01g104310.2	1	-	92725726~92729701	92725679~92729752
	Solyc01g104320.2	1	-	92731207~92735050	92731098~92735065
	Solyc01g104340.1	1	+	92747487~92748391	92738100~92748663
	Solyc01g104350.2	1	+	92752155~92756927	92749807~92756972
	Solyc01g104410.2	1	-	92779280~92786556	92779140~92786593
	Solyc01g104420.1	1	-	92797403~92797621	92787811~92799995
	Solyc01g104430.1	1	-	92802165~92804817	92802165~92851719
	Solyc01g104450.2	1	-	92922215~92924512	92833629~92924512
	Solyc01g104490.2	1	+	92945833~92965878	92945721~92965934
	Solyc01g104500.2	1	-	92966220~92967614	92966061~92969811
	Solyc01g104510.2	1	-	92972782~92977714	92972782~92977719
	Solyc01g104530.2	1	-	92984424~92990606	92983508~92990737
	Solyc01g104540.2	1	+	92999616~93005336	92998894~93005336
	Solyc01g104560.2	1	+	93026375~93030775	93026193~93030779
	Solyc01g104570.2	1	-	93030951~93035127	93030951~93037429
	Solyc01g104580.2	1	+	93037376~93040354	93037138~93040354
	Solyc01g104590.2	1	-	93041463~93044901	93041463~93047977
	Solyc01g104600.2	1	+	93048472~93052788	93048454~93052788
	Solyc01g104620.2	1	+	93058267~93059021	93057927~93059115
	Solyc01g104630.2	1	-	93060187~93065224	93059912~93065323
	Solyc01g104640.2	1	+	93067511~93079449	93067509~93079559
	Solyc01g104660.2	1	-	93086643~93088646	93086280~93088723
	Solyc01g104670.2	1	-	93090503~93093382	93090503~93095026
	Solyc01g104710.2	1	-	93116225~93117282	93116212~93117282
	Solyc01g104720.2	1	-	93118152~93119074	93116212~93119074
	Solyc01g104730.2	1	-	93123215~93123959	93121144~93124796
	Solyc01g104760.2	1	-	93130915~93132196	93130664~93136831
	Solyc01g104840.2	1	-	93170683~93174240	93169663~93174240
	Solyc01g104860.2	1	+	93185250~93187229	93185208~93187240
	Solyc01g104880.2	1	-	93191832~93207442	93191820~93207442
	Solyc01g104890.2	1	+	93209963~93212226	93209963~93212310
	Solyc01g104900.2	1	-	93217458~93218648	93217458~93218660
	Solyc01g104910.2	1	-	93224760~93227338	93224757~93229463
	Solyc01g104920.2	1	-	93243829~93252496	93243772~93252496
	Solyc01g104930.1	1	-	93259120~93261542	93258849~93262301
	Solyc01g104970.2	1	+	93290080~93298582	93289871~93298689
	Solyc01g104980.2	1	-	93299263~93301295	93299233~93301769
	Solyc01g104990.2	1	+	93303960~93308470	93303934~93308631
	Solyc01g105020.2	1	-	93319628~93326299	93319552~93326299
	Solyc01g105040.2	1	-	93329788~93331608	93328382~93331883
	Solyc01g105090.2	1	+	93360787~93363677	93360659~93364728
	Solyc01g105100.2	1	-	93365429~93374905	93365352~93374905
	Solyc01g105110.1	1	+	93377733~93377891	93377351~93378287
	Solyc01g105120.2	1	-	93378402~93387993	93378345~93387993
	Solyc01g105140.2	1	-	93407275~93413092	93405207~93413092
	Solyc01g105150.2	1	+	93422633~93432910	93422472~93433199
	Solyc01g105160.2	1	-	93433079~93443404	93432346~93448048
	Solyc01g105180.2	1	+	93450683~93455575	93450665~93455671
	Solyc01g105200.2	1	+	93458357~93460308	93456982~93461371
	Solyc01g105230.2	1	+	93464755~93475576	93464755~93475744
	Solyc01g105270.2	1	-	93495189~93502068	93494686~93502132
	Solyc01g105280.2	1	+	93507617~93512243	93507599~93512254
	Solyc01g105290.2	1	+	93513567~93516005	93513048~93516005
	Solyc01g105300.2	1	-	93516428~93518172	93516240~93518431
	Solyc01g105320.2	1	-	93526857~93528970	93526795~93529444
	Solyc01g105330.2	1	-	93530700~93535705	93530207~93535705
	Solyc01g105340.2	1	+	93540788~93546319	93539737~93546350
	Solyc01g105350.1	1	+	93548680~93550758	93548673~93550864
	Solyc01g105360.2	1	-	93552629~93556480	93552519~93556480
	Solyc01g105390.2	1	-	93568738~93569901	93568129~93569901
	Solyc01g105400.2	1	-	93573230~93573957	93573230~93614901
	Solyc01g105430.2	1	+	93605865~93608868	93605715~93614901
	Solyc01g105450.2	1	-	93615869~93620183	93605735~93620183
	Solyc01g105460.2	1	+	93627819~93635068	93627805~93635146
	Solyc01g105470.2	1	-	93635706~93638005	93635321~93639888
	Solyc01g105480.2	1	-	93642989~93644532	93642647~93648923
	Solyc01g105500.2	1	+	93651853~93654596	93651853~93654687
	Solyc01g105510.2	1	+	93656230~93666701	93656169~93666769
	Solyc01g105520.2	1	+	93667810~93679715	93667664~93679950
	Solyc01g105540.2	1	-	93680342~93684095	93680323~93684256
	Solyc01g105550.1	1	+	93688741~93690099	93688741~93690911
	Solyc01g105570.2	1	-	93704006~93709438	93703851~93709771
	Solyc01g105600.2	1	-	93725197~93726905	93725197~93727459
	Solyc01g105630.2	1	+	93736435~93737301	93736375~93738182
	Solyc01g105650.2	1	+	93751889~93753704	93751879~93753859
	Solyc01g105660.2	1	+	93755923~93757829	93755892~93757829
	Solyc01g105670.2	1	+	93760203~93764451	93759716~93764461
	Solyc01g105680.2	1	+	93766640~93769685	93766241~93769692
	Solyc01g105700.2	1	-	93773986~93774929	93772024~93776274
	Solyc01g105720.2	1	+	93787101~93789004	93787101~93789742
	Solyc01g105770.2	1	-	93819129~93820635	93819045~93820642
	Solyc01g105780.2	1	-	93825919~93828542	93820986~93828565
	Solyc01g105800.2	1	+	93839471~93848297	93839471~93848367
	Solyc01g105820.2	1	+	93858808~93872618	93858808~93872787
	Solyc01g105920.2	1	+	93955648~93958219	93955603~93958431
	Solyc01g105950.2	1	+	93964875~93967023	93961967~93967023
	Solyc01g105970.2	1	-	93971156~93974931	93969959~93975060
	Solyc01g105980.2	1	-	93975452~93980619	93975143~93980619
	Solyc01g106010.2	1	-	93995458~93997611	93995458~93997632
	Solyc01g106030.2	1	+	94008197~94014906	94008030~94014906
	Solyc01g106040.2	1	+	94016130~94021123	94015891~94021360
	Solyc01g106050.2	1	-	94022131~94032938	94021906~94033026
	Solyc01g106090.2	1	+	94080162~94083169	94080129~94083180
	Solyc01g106110.2	1	+	94091500~94093284	94091500~94093597
	Solyc01g106120.2	1	+	94091493~94093508	94091424~94093597
	Solyc01g106190.2	1	+	94141176~94143933	94141065~94149559
	Solyc01g106260.2	1	+	94215968~94220340	94215968~94220427
	Solyc01g106290.2	1	+	94228026~94228571	94228026~94230020
	Solyc01g106330.2	1	+	94258280~94270055	94258134~94270145
	Solyc01g106340.2	1	+	94270805~94278847	94270542~94278877
	Solyc01g106350.2	1	+	94279220~94287135	94279220~94287271
	Solyc01g106370.2	1	+	94299544~94303254	94299544~94303699
	Solyc01g106390.2	1	-	94304893~94307805	94304868~94307832
	Solyc01g106400.2	1	+	94309252~94310307	94309166~94310340
	Solyc01g106440.2	1	+	94332722~94341005	94332722~94341056
	Solyc01g106460.2	1	+	94350429~94352185	94349658~94352465
	Solyc01g106470.2	1	+	94358430~94361513	94358430~94361589
	Solyc01g106500.2	1	+	94370335~94372928	94370152~94373687
	Solyc01g106510.2	1	-	94373698~94375161	94372492~94375162
	Solyc01g106560.2	1	+	94385865~94389524	94385865~94389722
	Solyc01g106590.2	1	+	94412053~94417459	94412053~94417482
	Solyc01g106610.2	1	+	94422765~94423740	94422764~94423740
	Solyc01g106680.2	1	+	94457843~94459852	94455099~94459860
	Solyc01g106690.2	1	-	94462702~94464541	94462696~94464552
	Solyc01g106740.2	1	-	94478159~94489724	94478038~94489747
	Solyc01g106750.1	1	+	94491886~94494430	94491851~94494681
	Solyc01g106770.2	1	+	94513216~94548517	94513174~94548517
	Solyc01g106800.2	1	-	94558698~94562712	94558563~94562712
	Solyc01g106810.2	1	-	94566476~94570064	94566045~94570072
	Solyc01g106820.2	1	+	94571005~94575038	94571000~94575038
	Solyc01g106830.2	1	+	94577164~94577719	94577164~94577729
	Solyc01g106870.2	1	+	94589977~94593111	94589761~94593127
	Solyc01g106880.2	1	+	94595364~94599653	94595343~94600479
	Solyc01g106910.2	1	-	94620762~94621792	94620440~94621792
	Solyc01g106940.2	1	+	94621363~94638244	94621135~94638274
	Solyc01g106950.2	1	+	94639310~94651182	94639164~94651182
	Solyc01g106960.2	1	-	94655152~94656242	94653966~94665987
	Solyc01g107010.2	1	+	94695983~94701575	94695968~94701676
	Solyc01g107020.2	1	+	94702014~94703269	94701790~94703328
	Solyc01g107040.2	1	-	94707683~94712322	94707079~94712322
	Solyc01g107070.2	1	-	94721935~94722891	94721935~94724549
	Solyc01g107080.2	1	-	94725240~94726747	94725084~94728589
	Solyc01g107100.2	1	+	94732751~94733409	94732737~94733409
	Solyc01g107150.2	1	-	94761795~94769473	94761577~94769549
	Solyc01g107180.2	1	+	94805957~94812536	94805924~94812550
	Solyc01g107190.2	1	+	94818958~94820043	94818272~94820323
	Solyc01g107200.2	1	-	94823768~94834338	94823588~94834657
	Solyc01g107210.2	1	+	94851929~94853940	94851328~94854495
	Solyc01g107220.2	1	-	94856508~94857674	94854549~94857674
	Solyc01g107230.2	1	+	94857960~94858535	94857722~94859759
	Solyc01g107240.2	1	-	94859048~94861548	94858365~94861548
	Solyc01g107250.2	1	-	94863787~94866435	94863297~94866435
	Solyc01g107270.2	1	-	94872533~94877522	94872271~94877529
	Solyc01g107290.2	1	+	94882525~94887099	94882524~94887099
	Solyc01g107310.2	1	+	94889294~94892499	94889294~94892589
	Solyc01g107350.2	1	-	94914416~94916939	94914053~94917046
	Solyc01g107360.2	1	+	94927749~94935839	94927644~94935965
	Solyc01g107380.2	1	-	94938441~94943980	94938420~94943980
	Solyc01g107410.2	1	+	94981874~94989295	94981784~94989375
	Solyc01g107420.2	1	+	94991113~94992958	94990999~94995732
	Solyc01g107430.2	1	-	94995684~94996783	94991313~94999668
	Solyc01g107470.2	1	+	95012652~95013472	95012480~95013472
	Solyc01g107510.2	1	+	95028456~95044153	95028374~95044745
	Solyc01g107580.2	1	+	95080610~95085506	95080390~95086089
	Solyc01g107620.2	1	+	95110462~95116632	95110453~95116892
	Solyc01g107630.2	1	+	95117662~95119292	95117362~95120369
	Solyc01g107690.2	1	+	95145333~95153076	95145333~95153420
	Solyc01g107700.2	1	+	95154724~95161502	95154724~95161660
	Solyc01g107740.2	1	-	95184929~95188059	95184647~95188059
	Solyc01g107750.2	1	-	95188959~95197318	95188932~95197532
	Solyc01g107860.2	1	-	95250413~95257001	95249906~95257066
	Solyc01g107880.2	1	-	95267828~95274924	95267690~95274930
	Solyc01g107890.2	1	+	95281345~95285220	95280428~95285257
	Solyc01g107920.2	1	-	95305274~95306575	95305081~95306662
	Solyc01g107930.2	1	+	95311695~95316125	95310562~95316156
	Solyc01g107940.2	1	+	95321169~95325637	95318256~95325807
	Solyc01g107990.2	1	-	95375166~95379838	95375146~95379838
	Solyc01g108000.2	1	+	95385535~95389986	95385366~95390432
	Solyc01g108010.2	1	-	95393108~95394725	95390799~95395719
	Solyc01g108020.2	1	-	95396383~95401075	95396364~95401075
	Solyc01g108030.2	1	-	95402087~95406714	95402087~95406718
	Solyc01g108040.1	1	+	95418232~95419087	95412761~95427217
	Solyc01g108050.2	1	+	95431005~95432481	95412761~95432870
	Solyc01g108060.1	1	-	95432961~95433434	95432375~95433808
	Solyc01g108070.2	1	+	95434031~95439061	95434031~95439234
	Solyc01g108080.2	1	-	95439141~95441506	95438972~95442872
	Solyc01g108100.2	1	+	95457777~95463059	95457777~95463090
	Solyc01g108110.2	1	+	95464377~95472690	95464329~95472945
	Solyc01g108120.2	1	+	95477827~95481910	95477705~95481952
	Solyc01g108130.2	1	+	95492205~95496999	95492080~95496999
	Solyc01g108140.2	1	+	95500428~95505426	95500428~95505614
	Solyc01g108160.2	1	+	95524643~95542010	95524247~95542069
	Solyc01g108180.2	1	+	95550587~95552796	95550518~95552933
	Solyc01g108200.2	1	-	95555398~95559341	95554476~95559356
	Solyc01g108210.2	1	+	95570775~95574281	95568444~95577554
	Solyc01g108220.2	1	-	95575286~95577526	95568436~95577557
	Solyc01g108290.2	1	+	95644935~95649201	95644907~95649437
	Solyc01g108300.2	1	+	95661359~95663938	95661301~95663938
	Solyc01g108340.2	1	+	95687217~95691841	95687039~95691993
	Solyc01g108400.2	1	+	95736415~95742203	95736133~95742684
	Solyc01g108410.1	1	+	95743760~95746063	95743585~95758399
	Solyc01g108420.2	1	+	95760787~95761309	95758827~95761309
	Solyc01g108430.2	1	+	95761532~95765661	95761428~95766521
	Solyc01g108450.2	1	-	95778963~95782544	95778880~95782593
	Solyc01g108480.1	1	-	95794480~95796836	95794251~95796841
	Solyc01g108510.2	1	-	95812758~95819700	95812716~95820071
	Solyc01g108530.2	1	+	95828749~95830536	95822809~95834824
	Solyc01g108560.2	1	+	95833720~95834733	95833720~95834824
	Solyc01g108600.2	1	+	95852755~95865915	95852726~95866365
	Solyc01g108620.2	1	+	95873918~95877777	95873812~95878315
	Solyc01g108650.2	1	-	95885265~95888324	95884291~95888513
	Solyc01g108660.2	1	-	95889690~95895859	95888899~95895859
	Solyc01g108670.2	1	-	95896536~95911945	95896475~95912390
	Solyc01g108690.1	1	-	95930745~95931653	95930745~95934288
	Solyc01g108730.1	1	-	95951599~95952300	95951337~95952300
	Solyc01g108750.2	1	-	95954713~95955876	95954676~95956969
	Solyc01g108790.1	1	+	95977734~95978954	95976671~95979205
	Solyc01g108800.2	1	+	95980975~95988841	95980975~95988961
	Solyc01g108840.2	1	-	95996100~96000219	95996100~96000337
	Solyc01g108880.2	1	-	96025834~96027379	96025834~96027507
	Solyc01g108920.2	1	+	96048178~96062132	96047961~96062456
	Solyc01g108970.2	1	-	96079428~96082965	96068840~96083030
	Solyc01g108980.1	1	+	96090520~96091238	96090520~96092313
	Solyc01g108990.2	1	-	96093300~96094964	96093234~96102136
	Solyc01g109010.2	1	-	96099638~96102136	96090277~96102136
	Solyc01g109030.2	1	+	96107455~96109961	96107455~96110194
	Solyc01g109060.2	1	-	96112969~96115249	96112566~96115249
	Solyc01g109080.2	1	+	96117028~96138053	96116952~96139250
	Solyc01g109110.2	1	-	96144137~96148800	96144137~96149054
	Solyc01g109120.2	1	-	96152983~96154941	96152900~96154941
	Solyc01g109180.2	1	-	96216913~96222550	96216365~96222550
	Solyc01g109200.2	1	-	96226713~96228288	96225930~96228946
	Solyc01g109210.2	1	+	96226723~96228363	96226003~96229007
	Solyc01g109220.2	1	+	96231336~96231619	96231291~96235840
	Solyc01g109230.2	1	+	96240517~96242373	96240517~96242491
	Solyc01g109280.2	1	-	96272561~96279624	96272561~96279695
	Solyc01g109290.2	1	-	96283800~96286938	96283595~96286938
	Solyc01g109320.2	1	-	96296876~96299317	96296741~96299653
	Solyc01g109330.2	1	-	96303033~96306434	96302792~96306434
	Solyc01g109340.2	1	-	96310579~96311618	96310579~96312624
	Solyc01g109350.2	1	-	96313630~96331856	96310579~96331863
	Solyc01g109360.2	1	+	96336989~96342484	96336972~96342484
	Solyc01g109370.2	1	+	96347301~96350414	96347122~96350478
	Solyc01g109380.2	1	-	96351129~96352495	96351129~96353805
	Solyc01g109400.2	1	-	96368916~96371291	96368916~96371666
	Solyc01g109420.2	1	-	96381229~96383296	96380821~96383404
	Solyc01g109430.2	1	-	96384122~96386135	96380821~96388083
	Solyc01g109450.2	1	-	96391750~96397468	96391750~96398012
	Solyc01g109580.2	1	-	96484842~96488706	96484840~96488741
	Solyc01g109600.2	1	+	96505743~96509023	96505740~96509275
	Solyc01g109610.2	1	-	96509698~96511962	96509429~96512595
	Solyc01g109630.2	1	-	96521674~96525149	96521667~96525206
	Solyc01g109640.2	1	+	96527263~96530725	96527263~96531054
	Solyc01g109650.2	1	-	96532861~96538918	96532546~96539357
	Solyc01g109660.2	1	+	96560713~96561995	96560600~96561995
	Solyc01g109670.2	1	+	96570598~96571079	96570574~96571367
	Solyc01g109680.2	1	-	96574192~96574916	96574178~96575814
	Solyc01g109690.1	1	-	96579298~96579546	96578315~96579721
	Solyc01g109700.2	1	+	96594953~96598114	96594818~96598114
	Solyc01g109750.2	1	-	96617598~96618648	96617303~96619060
	Solyc01g109760.2	1	+	96620201~96622249	96620181~96622253
	Solyc01g109780.2	1	+	96632538~96636061	96631826~96636132
	Solyc01g109830.2	1	-	96675182~96679187	96674926~96682326
	Solyc01g109860.2	1	+	96698812~96702365	96698749~96702371
	Solyc01g109870.2	1	-	96702646~96708085	96702445~96708085
	Solyc01g109890.2	1	+	96735481~96740885	96735464~96741016
	Solyc01g109910.2	1	+	96753455~96758082	96753329~96758166
	Solyc01g109960.2	1	-	96776953~96785775	96776928~96785775
	Solyc01g109980.2	1	-	96796567~96801009	96796557~96802271
	Solyc01g109990.2	1	+	96807686~96819803	96807593~96819903
	Solyc01g110030.2	1	-	96843705~96851850	96830698~96851866
	Solyc01g110060.2	1	-	96857667~96861427	96857586~96861427
	Solyc01g110120.2	1	-	96892285~96902719	96892250~96902720
	Solyc01g110130.2	1	-	96904746~96910262	96904698~96910318
	Solyc01g110160.2	1	-	96931507~96936680	96930880~96936700
	Solyc01g110190.2	1	-	96948760~96960789	96947881~96960789
	Solyc01g110280.2	1	-	96994113~97000900	96993788~97000900
	Solyc01g110300.2	1	-	97027202~97032786	97027145~97032854
	Solyc01g110310.2	1	+	97046158~97047704	97046031~97047836
	Solyc01g110340.2	1	+	97070244~97076388	97070151~97076388
	Solyc01g110350.2	1	+	97082239~97083327	97080343~97083656
	Solyc01g110370.2	1	-	97087414~97092095	97087361~97092323
	Solyc01g110400.2	1	-	97113526~97114159	97113414~97114159
	Solyc01g110460.2	1	-	97153472~97161306	97153429~97161452
	Solyc01g110470.2	1	+	97173216~97174669	97169798~97174709
	Solyc01g110480.2	1	+	97179797~97182822	97179559~97182835
	Solyc01g110490.2	1	+	97185270~97190114	97185247~97190138
	Solyc01g110590.2	1	-	97240716~97241072	97240401~97241117
	Solyc01g110680.2	1	-	97300028~97300547	97296798~97300576
	Solyc01g110750.2	1	-	97333818~97335804	97310726~97554819
	Solyc01g110760.1	1	-	97339878~97340823	97311219~97340823
	Solyc01g110770.2	1	-	97342804~97344045	97311219~97344045
	Solyc01g110820.2	1	-	97350797~97356777	97311219~97356777
	Solyc01g110910.2	1	-	97393573~97398525	97311219~97398525
	Solyc01g111020.2	1	-	97427141~97441233	97311219~97441233
	Solyc01g111050.2	1	+	97451618~97454751	97448583~97454751
	Solyc01g111080.2	1	-	97442484~97466164	97311219~97466164
	Solyc01g111100.2	1	-	97477472~97482570	97311219~97482570
	Solyc01g111120.2	1	-	97493179~97499394	97311219~97554819
	Solyc01g111180.2	1	-	97311219~97525840	97311219~97554819
	Solyc01g111240.2	1	-	97556719~97561042	97555024~97562019
	Solyc01g111300.2	1	-	97588059~97589028	97588059~97589049
	Solyc01g111310.2	1	-	97592414~97595955	97592394~97595955
	Solyc01g111320.2	1	+	97605144~97608880	97604940~97608960
	Solyc01g111340.2	1	-	97617582~97620359	97617528~97620707
	Solyc01g111350.2	1	-	97621747~97626217	97621368~97626261
	Solyc01g111470.2	1	-	97692334~97696033	97692030~97696033
	Solyc01g111530.2	1	+	97755719~97766991	97755526~97767217
	Solyc01g111580.2	1	+	97807834~97812478	97807819~97812478
	Solyc01g111590.2	1	-	97813029~97815971	97812525~97815971
	Solyc01g111630.2	1	+	97848444~97852193	97848411~97852193
	Solyc01g111670.2	1	+	97869213~97870064	97869139~97870064
	Solyc01g111680.2	1	-	97871544~97878437	97870866~97880049
	Solyc01g111730.2	1	+	97916839~97922563	97916827~97922840
	Solyc01g111740.2	1	+	97927698~97931735	97927698~97931840
	Solyc01g111750.2	1	-	97931975~97935158	97931951~97935158
	Solyc01g111760.2	1	+	97940290~97946039	97940235~97946131
	Solyc01g111770.2	1	-	97946945~97951519	97946877~97951519
	Solyc01g111780.2	1	+	97953000~97970848	97952866~97971265
	Solyc01g111800.2	1	-	97973675~97975297	97973675~97975312
	Solyc01g111810.2	1	+	97977098~97978883	97975992~97979473
	Solyc01g111840.2	1	+	98006771~98011296	98006749~98011296
	Solyc01g111860.2	1	-	98014451~98021264	98014080~98021315
	Solyc01g111870.1	1	-	98023761~98039691	98021960~98039709
	Solyc01g111880.2	1	-	98042498~98050306	98042477~98050306
	Solyc01g111890.2	1	-	98056668~98064438	98056374~98064438
	Solyc01g111910.2	1	-	98068546~98079075	98068507~98079224
	Solyc01g111970.2	1	-	98108560~98112014	98108424~98112209
	Solyc01g111980.2	1	-	98115988~98118783	98115988~98118827
	Solyc01g112010.2	1	-	98137792~98140458	98137774~98140500
	Solyc01g112020.2	1	-	98145174~98151414	98145125~98151414
	Solyc01g112040.2	1	+	98163729~98164540	98163271~98164540
	Solyc01g112050.2	1	-	98164303~98170898	98164303~98170976
	Solyc01g112080.2	1	+	98190536~98192257	98190435~98192257
	Solyc01g112090.2	1	+	98193410~98201391	98193324~98201663
	Solyc01g112120.2	1	-	98222357~98225449	98222357~98225599
	Solyc01g112140.2	1	-	98226301~98228797	98225880~98228935
	Solyc01g112150.2	1	-	98229609~98232277	98229609~98232329
	Solyc01g112190.2	1	+	98255084~98258317	98255048~98258783
	Solyc01g112200.2	1	-	98258781~98261108	98258194~98261206
	Solyc01g112210.2	1	-	98261333~98266807	98261248~98266807
	Solyc01g112220.2	1	-	98271488~98273976	98271337~98274240
	Solyc01g112230.2	1	-	98277228~98277836	98276826~98277836
	Solyc01g112240.2	1	-	98278992~98297986	98278692~98297986
	Solyc01g112250.2	1	+	98324123~98330025	98323977~98336415
	Solyc01g112290.2	1	+	98353467~98368740	98353467~98368965
	Solyc01g112310.2	1	+	98381805~98397019	98369874~98397175
	Solyc01g112350.2	1	+	98436717~98445778	98423051~98445802
	Solyc02g005050.2	2	+	6091990~6103090	6084105~6103090
	Solyc02g005060.1	2	+	6109117~6110547	6109117~6118593
	Solyc02g005070.1	2	+	6114640~6116997	6114640~6119057
	Solyc02g005090.1	2	-	6274978~6275145	6273727~6275202
	Solyc02g005100.2	2	-	6335238~6335665	6335067~6349258
	Solyc02g005110.2	2	+	6433398~6433861	6432037~6434711
	Solyc02g005140.2	2	+	6734597~6735466	6732059~6743730
	Solyc02g005180.2	2	+	7137532~7142649	7136737~7142649
	Solyc02g005200.2	2	-	7263948~7267830	7263948~7267930
	Solyc02g005210.2	2	-	7330795~7332736	7323301~7332736
	Solyc02g005290.2	2	-	7633701~7645348	7631444~7645369
	Solyc02g005320.1	2	-	7837421~7837810	7830209~7861708
	Solyc02g005480.2	2	+	9052837~9056305	9052837~9074183
	Solyc02g005510.2	2	-	9224503~9227321	9224496~9240480
	Solyc02g005530.1	2	-	9333254~9338906	9328467~9348921
	Solyc02g014030.1	2	+	14934853~14938311	14934424~14938577
	Solyc02g014070.1	2	-	15014514~15017916	15014514~15017971
	Solyc02g014090.2	2	+	15081699~15084685	15081629~15084883
	Solyc02g014120.1	2	+	15137309~15139413	15136934~15139413
	Solyc02g014130.1	2	-	15145695~15157985	15132487~15158480
	Solyc02g014150.2	2	+	15317644~15330483	15317603~15330483
	Solyc02g014180.1	2	-	15377826~15382619	15365725~15382619
	Solyc02g014190.2	2	-	15390258~15410379	15365725~15410489
	Solyc02g014240.2	2	-	15649731~15650598	15649338~15650598
	Solyc02g014350.2	2	+	15788893~15812957	15788785~15812957
	Solyc02g014430.2	2	-	16559200~16561467	16559148~16561517
	Solyc02g014450.1	2	+	16619223~16626117	16619035~16626117
	Solyc02g014520.2	2	+	16912327~16914796	16883871~16914796
	Solyc02g014720.2	2	+	17969918~17977936	17969708~17977971
	Solyc02g014830.2	2	-	18629469~18633859	18629421~18633945
	Solyc02g014840.2	2	+	18664427~18665457	18663590~18665970
	Solyc02g014860.2	2	+	19220406~19222416	19220307~19222416
	Solyc02g020880.1	2	+	20243457~20245211	20242856~20248990
	Solyc02g020890.2	2	+	20275142~20279780	20264613~20281164
	Solyc02g020900.1	2	+	20284870~20285139	20284548~20285339
	Solyc02g020910.2	2	+	20301273~20336058	20300548~20336058
	Solyc02g020920.1	2	+	20342040~20342364	20341090~20342364
	Solyc02g020990.2	2	-	21255657~21257115	21254824~21257115
	Solyc02g021020.2	2	-	21305109~21308904	21303614~21309007
	Solyc02g021060.2	2	-	21412740~21424355	21411554~21424364
	Solyc02g021100.2	2	-	21568454~21570751	21568230~21572549
	Solyc02g021140.2	2	-	21771694~21774005	21771694~21774031
	Solyc02g021150.1	2	+	21777352~21779210	21777292~21800862
	Solyc02g021240.2	2	+	22295846~22310101	22295505~22310101
	Solyc02g021270.2	2	-	22396831~22398073	22396021~22403921
	Solyc02g021280.1	2	-	22401521~22403800	22399352~22403921
	Solyc02g021320.1	2	+	22429066~22429230	22426933~22429590
	Solyc02g021340.2	2	+	22492040~22498649	22492030~22498950
	Solyc02g021350.2	2	+	22505067~22506476	22504143~22506510
	Solyc02g021360.2	2	-	22514999~22534058	22514609~22534260
	Solyc02g021400.1	2	+	22608092~22608289	22606643~22608661
	Solyc02g021420.2	2	-	22621181~22645348	22620982~22645448
	Solyc02g021430.1	2	+	22711492~22712412	22711463~22712484
	Solyc02g021440.2	2	-	22714574~22721523	22714486~22721993
	Solyc02g021470.2	2	-	22844577~22875330	22844509~22875330
	Solyc02g021480.2	2	-	22954494~22955914	22954432~22976580
	Solyc02g021550.2	2	-	23171946~23178376	23169111~23178376
	Solyc02g021560.2	2	-	23198446~23200842	23196533~23200849
	Solyc02g021590.2	2	+	23238359~23244372	23237950~23244372
	Solyc02g021600.1	2	+	23251941~23253149	23251345~23253559
	Solyc02g021620.2	2	+	23288582~23310139	23288542~23310191
	Solyc02g021650.2	2	-	23362148~23382543	23362080~23382543
	Solyc02g021660.1	2	+	23488307~23489514	23488307~23490342
	Solyc02g021700.2	2	-	23573845~23586526	23561876~23586526
	Solyc02g021760.2	2	-	23611480~23627697	23611419~23627697
	Solyc02g022830.2	2	+	24099024~24133118	24098898~24133423
	Solyc02g022870.2	2	-	24269072~24279541	24268953~24280978
	Solyc02g022880.1	2	-	24346437~24346736	24346437~24349779
	Solyc02g022890.1	2	+	24379097~24380297	24377473~24386109
	Solyc02g022900.2	2	+	24385452~24385916	24385452~24386109
	Solyc02g022920.1	2	+	24420632~24421873	24420458~24427614
	Solyc02g023950.2	2	-	24575998~24580202	24575924~24580513
	Solyc02g023990.2	2	+	24688282~24694803	24688241~24694961
	Solyc02g024000.2	2	-	24712241~24716955	24707284~24717678
	Solyc02g024020.2	2	-	24791405~24802376	24791342~24802376
	Solyc02g027080.1	2	+	24989543~24992870	24989139~24993405
	Solyc02g030080.2	2	-	25047706~25057126	25047462~25057145
	Solyc02g030110.2	2	+	25116110~25144462	25109120~25145432
	Solyc02g030130.2	2	-	25166228~25182048	25158207~25182201
	Solyc02g030170.2	2	-	25245575~25247949	25245575~25248732
	Solyc02g030210.2	2	+	25315546~25319092	25302310~25319134
	Solyc02g030250.2	2	-	25445103~25452472	25445007~25452472
	Solyc02g030260.1	2	-	25463696~25464967	25463613~25471184
	Solyc02g030280.1	2	-	25473411~25474498	25473316~25475963
	Solyc02g030290.1	2	-	25474629~25475842	25463613~25475960
	Solyc02g030300.2	2	+	25476433~25482132	25476412~25482286
	Solyc02g030380.1	2	+	25616151~25617136	25616151~25621590
	Solyc02g030450.2	2	-	25869830~25898357	25869702~25898538
	Solyc02g030480.2	2	+	26208508~26212516	26208397~26212518
	Solyc02g030510.1	2	+	26278223~26279116	26277823~26279116
	Solyc02g031720.1	2	+	26804044~26805302	26804044~26805570
	Solyc02g031730.1	2	+	26807185~26808206	26806774~26808334
	Solyc02g031770.2	2	+	26911184~26915546	26905665~26915742
	Solyc02g031780.1	2	-	26924163~26924342	26922444~26946490
	Solyc02g031790.1	2	+	26993451~26997012	26993378~26997268
	Solyc02g031830.1	2	+	27047817~27048788	27047624~27053473
	Solyc02g031840.2	2	+	27070866~27082694	27070464~27082694
	Solyc02g031860.2	2	-	27085533~27093178	27085533~27094782
	Solyc02g031910.2	2	-	27149436~27157372	27085533~27158795
	Solyc02g031920.2	2	+	27179701~27180947	27179701~27181783
	Solyc02g031970.1	2	-	27223974~27224621	27223600~27228320
	Solyc02g031980.2	2	+	27234080~27241991	27234017~27242542
	Solyc02g031990.1	2	+	27259478~27260026	27259339~27260137
	Solyc02g032100.2	2	+	27505845~27507762	27505608~27507820
	Solyc02g032120.2	2	+	27589798~27601884	27589754~27601985
	Solyc02g032170.2	2	-	27785825~27786719	27771026~27786915
	Solyc02g032200.2	2	+	28003794~28008139	28003719~28008139
	Solyc02g032300.2	2	+	28114703~28130083	28114659~28130083
	Solyc02g032330.2	2	+	28214713~28240488	28214695~28240683
	Solyc02g032360.2	2	-	28358088~28358810	28355955~28365269
	Solyc02g032410.2	2	-	28448799~28449265	28447508~28449434
	Solyc02g032420.1	2	+	28449122~28449373	28447302~28449463
	Solyc02g032450.2	2	-	28485660~28489705	28485517~28489705
	Solyc02g032480.1	2	-	28505496~28511688	28485517~28516479
	Solyc02g032650.2	2	+	28907111~28910721	28902815~28910985
	Solyc02g032820.2	2	+	29362646~29370692	29362646~29378727
	Solyc02g032840.1	2	-	29398555~29398731	29398428~29399497
	Solyc02g032850.2	2	+	29420332~29430507	29420256~29430543
	Solyc02g032860.2	2	+	29432759~29435213	29432668~29435213
	Solyc02g032870.2	2	+	29438970~29441887	29438911~29441887
	Solyc02g032920.2	2	+	29462227~29468590	29462124~29468703
	Solyc02g032940.2	2	-	29478325~29484535	29478120~29484535
	Solyc02g032950.2	2	-	29490478~29492508	29490384~29492584
	Solyc02g032960.2	2	+	29532674~29553976	29532602~29576107
	Solyc02g033030.2	2	-	29676296~29677131	29675843~29677131
	Solyc02g033060.2	2	-	29727596~29731151	29726629~29731151
	Solyc02g033070.1	2	+	29732176~29732781	29731352~29733017
	Solyc02g036200.1	2	-	30248895~30252229	30205511~30358488
	Solyc02g036240.1	2	-	30389061~30389474	30388866~30389521
	Solyc02g036280.2	2	+	30480567~30483338	30477830~30488356
	Solyc02g036290.2	2	-	30484868~30489871	30483218~30493385
	Solyc02g036340.2	2	-	30511460~30520346	30504071~30520346
	Solyc02g036360.1	2	-	30576501~30578786	30576289~30579096
	Solyc02g036370.2	2	-	30601627~30604296	30601543~30604415
	Solyc02g036380.2	2	+	30672228~30686454	30669169~30686569
	Solyc02g036430.1	2	+	30760720~30764488	30760544~30764659
	Solyc02g036450.2	2	-	30788590~30794213	30787208~30794213
	Solyc02g036470.2	2	-	30806456~30811496	30806337~30811536
	Solyc02g037500.1	2	-	30965396~30965578	30964901~30967187
	Solyc02g037510.2	2	-	30972606~30988927	30972505~30989016
	Solyc02g037530.2	2	+	31048794~31059050	31048364~31059848
	Solyc02g037540.1	2	+	31080754~31083828	31068563~31084469
	Solyc02g037590.1	2	-	31161518~31161829	31158674~31163998
	Solyc02g038740.2	2	-	31491170~31494050	31490897~31494108
	Solyc02g038750.2	2	-	31512182~31517988	31511930~31518006
	Solyc02g043830.2	2	+	1307507~1310136	1307507~1310207
	Solyc02g043840.1	2	-	1292769~1294527	1292069~1294527
	Solyc02g043860.2	2	+	1259301~1289629	1259297~1310207
	Solyc02g043940.1	2	-	647757~647990	647590~648250
	Solyc02g043970.1	2	+	350387~350539	339604~350873
	Solyc02g050140.2	2	+	4070925~4094014	4070925~4104944
	Solyc02g050180.2	2	+	4102048~4104843	4102048~4104944
	Solyc02g050200.1	2	+	4334763~4338880	4334670~4353583
	Solyc02g050210.1	2	+	4351112~4353010	4347134~4353583
	Solyc02g050250.1	2	+	4496967~4497852	4496967~4498254
	Solyc02g050260.2	2	+	4511607~4526740	4485986~4526781
	Solyc02g050280.2	2	+	4877093~4894453	4876489~4894582
	Solyc02g050330.1	2	+	5314202~5314357	5311922~5314826
	Solyc02g055330.1	2	+	3440870~3441145	3435830~3444837
	Solyc02g055370.2	2	-	3272308~3272981	3272169~3273059
	Solyc02g055440.2	2	-	2573365~2574575	2572605~2574743
	Solyc02g055460.1	2	+	2552960~2572026	2536121~2573625
	Solyc02g055550.2	2	+	2191253~2191791	2179163~2191949
	Solyc02g061760.2	2	-	33276584~33283427	33276251~33284537
	Solyc02g061780.2	2	-	33296663~33298737	33296594~33298755
	Solyc02g061810.2	2	-	33316055~33325458	33316055~33325484
	Solyc02g061820.2	2	-	33345295~33349697	33345245~33349745
	Solyc02g061940.2	2	-	33492170~33494609	33491868~33494920
	Solyc02g061950.2	2	-	33497589~33499791	33491868~33499791
	Solyc02g061960.2	2	+	33505205~33511065	33505169~33511225
	Solyc02g061980.2	2	+	33521701~33529357	33521701~33529375
	Solyc02g061990.2	2	+	33560595~33561944	33560588~33562195
	Solyc02g062000.2	2	-	33579410~33586470	33579084~33586786
	Solyc02g062010.1	2	+	33590788~33590958	33590619~33599687
	Solyc02g062020.2	2	-	33605070~33610000	33604938~33610000
	Solyc02g062040.2	2	-	33616886~33619261	33616851~33619291
	Solyc02g062050.1	2	-	33640178~33641210	33634675~33641210
	Solyc02g062100.2	2	-	33673033~33678845	33672864~33678923
	Solyc02g062110.2	2	-	33680676~33694067	33680676~33694111
	Solyc02g062130.2	2	-	33705320~33708519	33705169~33708610
	Solyc02g062140.2	2	-	33709771~33712287	33709757~33712287
	Solyc02g062170.2	2	+	33741467~33742780	33741467~33742876
	Solyc02g062180.2	2	-	33743085~33747415	33742988~33747452
	Solyc02g062290.2	2	+	33875760~33880500	33872785~33880530
	Solyc02g062300.2	2	-	33885614~33888065	33880380~33888065
	Solyc02g062330.1	2	-	33942894~33947887	33942894~33947946
	Solyc02g062360.2	2	+	33972470~33980694	33972323~33985043
	Solyc02g062380.1	2	-	33985795~33988701	33985583~33988701
	Solyc02g062420.2	2	+	34027831~34029316	34026031~34029397
	Solyc02g062430.2	2	+	34029695~34040209	34029567~34040303
	Solyc02g062520.2	2	-	34205142~34216523	34205097~34216559
	Solyc02g062540.2	2	-	34246212~34251057	34245987~34251130
	Solyc02g062560.2	2	-	34278151~34286187	34275290~34286222
	Solyc02g062620.2	2	-	34349785~34366815	34349769~34366823
	Solyc02g062630.1	2	-	34375359~34377206	34373997~34377206
	Solyc02g062640.2	2	+	34384733~34390320	34383870~34390359
	Solyc02g062670.2	2	+	34399568~34402002	34398464~34402087
	Solyc02g062680.2	2	-	34403250~34406729	34403211~34406729
	Solyc02g062700.2	2	+	34428918~34436392	34428768~34436544
	Solyc02g062710.1	2	+	34445755~34447113	34445374~34447508
	Solyc02g062720.2	2	-	34471426~34480246	34471290~34480246
	Solyc02g062730.2	2	+	34495529~34496703	34494821~34497780
	Solyc02g062740.2	2	+	34506487~34518271	34504502~34518310
	Solyc02g062780.2	2	-	34555589~34566045	34555589~34566419
	Solyc02g062790.2	2	-	34575804~34579012	34575753~34584806
	Solyc02g062800.2	2	-	34579515~34581731	34579515~34584777
	Solyc02g062810.2	2	+	34591915~34603998	34591449~34604034
	Solyc02g062900.2	2	-	34836955~34837522	34807771~34837727
	Solyc02g062910.1	2	-	34847856~34849106	34847649~34849166
	Solyc02g062920.2	2	+	34860360~34869761	34860143~34869805
	Solyc02g062940.2	2	+	34884061~34887078	34883494~34887145
	Solyc02g062950.2	2	-	34890261~34899997	34890045~34900049
	Solyc02g062970.2	2	+	34958153~34968034	34958009~34968034
	Solyc02g063010.2	2	-	35030416~35032639	35030362~35032640
	Solyc02g063020.1	2	+	35042957~35045088	35042875~35045258
	Solyc02g063030.2	2	-	35047619~35051492	35047543~35051492
	Solyc02g063050.2	2	+	35082960~35095946	35066973~35096041
	Solyc02g063060.2	2	-	35098259~35103403	35098206~35103403
	Solyc02g063070.2	2	-	35114568~35121447	35114568~35121457
	Solyc02g063090.2	2	+	35156490~35163382	35156411~35163446
	Solyc02g063120.1	2	-	35167402~35169249	35164234~35169284
	Solyc02g063130.2	2	-	35172861~35179263	35172824~35179263
	Solyc02g063160.2	2	+	35233966~35239703	35233881~35239718
	Solyc02g063170.2	2	+	35241299~35243864	35241045~35245705
	Solyc02g063180.2	2	-	35243577~35244332	35243098~35245634
	Solyc02g063220.2	2	-	35269488~35274606	35269488~35274645
	Solyc02g063240.2	2	+	35300932~35303698	35300932~35303885
	Solyc02g063250.2	2	+	35304987~35307480	35304946~35307480
	Solyc02g063270.2	2	-	35330085~35333297	35329964~35333436
	Solyc02g063280.2	2	+	35353844~35356527	35352692~35356545
	Solyc02g063320.2	2	-	35371520~35375552	35371345~35375552
	Solyc02g063330.2	2	+	35397829~35400583	35397805~35400657
	Solyc02g063350.1	2	+	35414697~35415134	35414548~35416305
	Solyc02g063360.2	2	-	35426391~35430066	35426291~35430066
	Solyc02g063410.2	2	+	35499312~35500732	35499231~35500732
	Solyc02g063440.2	2	+	35539258~35539911	35539258~35539925
	Solyc02g063450.2	2	-	35542967~35548538	35542429~35548581
	Solyc02g063520.2	2	+	35616626~35618152	35616561~35618152
	Solyc02g063530.2	2	+	35641443~35642550	35641419~35642550
	Solyc02g063540.1	2	-	35648516~35649566	35648516~35649620
	Solyc02g064540.1	2	-	35661218~35663570	35659801~35663634
	Solyc02g064560.1	2	-	35675930~35676964	35675825~35676981
	Solyc02g064570.1	2	-	35678099~35680533	35677840~35680696
	Solyc02g064580.2	2	+	35686579~35695336	35686526~35695336
	Solyc02g064590.1	2	+	35697983~35700978	35697983~35712000
	Solyc02g064610.2	2	+	35709587~35717656	35709587~35717729
	Solyc02g064630.2	2	+	35720718~35728335	35697947~35728572
	Solyc02g064650.2	2	-	35732893~35737768	35732865~35737768
	Solyc02g064670.1	2	+	35750312~35750752	35750160~35750888
	Solyc02g064700.2	2	-	35795204~35804269	35795016~35804316
	Solyc02g064710.2	2	+	35823917~35825231	35822678~35825690
	Solyc02g064740.2	2	+	35841928~35846968	35841871~35847608
	Solyc02g064750.2	2	+	35849201~35854863	35849143~35854863
	Solyc02g064800.2	2	+	35949288~35953849	35949037~35953900
	Solyc02g064960.2	2	+	36073711~36077281	36073711~36077342
	Solyc02g064990.2	2	-	36118886~36121206	36118661~36122129
	Solyc02g065000.1	2	+	36129001~36129522	36128772~36129677
	Solyc02g065050.1	2	-	36167527~36168816	36166992~36169267
	Solyc02g065060.2	2	+	36230064~36232860	36229732~36232860
	Solyc02g065070.2	2	-	36235267~36240354	36234949~36240461
	Solyc02g065080.2	2	-	36247800~36257903	36247253~36257914
	Solyc02g065110.2	2	-	36269647~36274860	36269136~36274938
	Solyc02g065150.1	2	+	36302444~36303530	36301394~36305073
	Solyc02g065170.2	2	+	36333001~36336931	36332938~36336981
	Solyc02g065180.2	2	+	36340198~36347066	36340157~36347143
	Solyc02g065220.2	2	-	36388148~36390432	36388113~36398573
	Solyc02g065240.2	2	+	36416349~36418203	36416349~36418211
	Solyc02g065300.1	2	+	36491382~36494621	36490849~36495060
	Solyc02g065320.1	2	+	36497600~36497870	36497425~36499299
	Solyc02g065330.1	2	+	36498410~36499108	36498410~36499299
[truncated: 12,496 more rows]
