# Supplementary material for: Transcriptome Analysis of the Cf-12-Mediated Resistance Response to Cladosporium fulvum in Tomato
Source: Front Plant Sci. 2017 Jan 5;7:2012. doi: 10.3389/fpls.2016.02012 (PMC5212946; doi:10.3389/fpls.2016.02012)
Supplement: Table S4 — Results of the new transcription structure annotation. [file Table4.XLSX]

## Sheet: Table S4
	Table S4. Results of the new transcription structure annotation
	Seqname	Source	feature	start	End	Score	Strand	Frame	Attributes
	1	novelGene	exon	2520133	2520237	.	+	.	gene_id "Novel00001"; transcript_id "Novel00001.1"; exon_number "1";
	1	novelGene	exon	2520360	2520434	.	+	.	gene_id "Novel00001"; transcript_id "Novel00001.1"; exon_number "2";
	1	novelGene	exon	2521136	2521601	.	+	.	gene_id "Novel00001"; transcript_id "Novel00001.1"; exon_number "3";
	1	novelGene	exon	2629896	2629964	.	+	.	gene_id "Novel00002"; transcript_id "Novel00002.1"; exon_number "1";
	1	novelGene	exon	2630047	2630827	.	+	.	gene_id "Novel00002"; transcript_id "Novel00002.1"; exon_number "2";
	1	novelGene	exon	6545991	6546227	.	+	.	gene_id "Novel00003"; transcript_id "Novel00003.1"; exon_number "1";
	1	novelGene	exon	6546366	6546454	.	+	.	gene_id "Novel00003"; transcript_id "Novel00003.1"; exon_number "2";
	1	novelGene	exon	6547170	6548500	.	+	.	gene_id "Novel00003"; transcript_id "Novel00003.1"; exon_number "3";
	1	novelGene	exon	6545991	6546227	.	+	.	gene_id "Novel00003"; transcript_id "Novel00003.2"; exon_number "1";
	1	novelGene	exon	6547170	6548500	.	+	.	gene_id "Novel00003"; transcript_id "Novel00003.2"; exon_number "2";
	1	novelGene	exon	6843151	6843874	.	+	.	gene_id "Novel00004"; transcript_id "Novel00004.1"; exon_number "1";
	1	novelGene	exon	6845424	6847058	.	+	.	gene_id "Novel00004"; transcript_id "Novel00004.1"; exon_number "2";
	1	novelGene	exon	7651476	7651949	.	+	.	gene_id "Novel00005"; transcript_id "Novel00005.1"; exon_number "1";
	1	novelGene	exon	7654206	7654727	.	+	.	gene_id "Novel00005"; transcript_id "Novel00005.1"; exon_number "2";
	1	novelGene	exon	14787274	14787480	.	+	.	gene_id "Novel00006"; transcript_id "Novel00006.1"; exon_number "1";
	1	novelGene	exon	14790988	14791303	.	+	.	gene_id "Novel00006"; transcript_id "Novel00006.1"; exon_number "2";
	1	novelGene	exon	14787274	14787480	.	+	.	gene_id "Novel00006"; transcript_id "Novel00006.2"; exon_number "1";
	1	novelGene	exon	14793541	14793993	.	+	.	gene_id "Novel00006"; transcript_id "Novel00006.2"; exon_number "2";
	1	novelGene	exon	14955565	14956353	.	+	.	gene_id "Novel00007"; transcript_id "Novel00007.1"; exon_number "1";
	1	novelGene	exon	14959010	14960766	.	+	.	gene_id "Novel00007"; transcript_id "Novel00007.1"; exon_number "2";
	1	novelGene	exon	14958762	14960766	.	+	.	gene_id "Novel00007"; transcript_id "Novel00007.2"; exon_number "1";
	1	novelGene	exon	22057179	22058935	.	+	.	gene_id "Novel00008"; transcript_id "Novel00008.1"; exon_number "1";
	1	novelGene	exon	25841667	25843071	.	+	.	gene_id "Novel00009"; transcript_id "Novel00009.1"; exon_number "1";
	1	novelGene	exon	25841667	25842472	.	+	.	gene_id "Novel00009"; transcript_id "Novel00009.2"; exon_number "1";
	1	novelGene	exon	25843487	25844097	.	+	.	gene_id "Novel00009"; transcript_id "Novel00009.2"; exon_number "2";
	1	novelGene	exon	25857746	25858535	.	+	.	gene_id "Novel00010"; transcript_id "Novel00010.1"; exon_number "1";
	1	novelGene	exon	25862147	25862379	.	+	.	gene_id "Novel00010"; transcript_id "Novel00010.1"; exon_number "2";
	1	novelGene	exon	25857766	25859047	.	+	.	gene_id "Novel00010"; transcript_id "Novel00010.2"; exon_number "1";
	1	novelGene	exon	36492601	36492730	.	+	.	gene_id "Novel00011"; transcript_id "Novel00011.1"; exon_number "1";
	1	novelGene	exon	36495033	36498197	.	+	.	gene_id "Novel00011"; transcript_id "Novel00011.1"; exon_number "2";
	1	novelGene	exon	36495071	36495122	.	+	.	gene_id "Novel00011"; transcript_id "Novel00011.2"; exon_number "1";
	1	novelGene	exon	36495727	36498197	.	+	.	gene_id "Novel00011"; transcript_id "Novel00011.2"; exon_number "2";
	1	novelGene	exon	42504279	42504867	.	+	.	gene_id "Novel00012"; transcript_id "Novel00012.1"; exon_number "1";
	1	novelGene	exon	42505525	42506317	.	+	.	gene_id "Novel00012"; transcript_id "Novel00012.1"; exon_number "2";
	1	novelGene	exon	42506900	42508769	.	+	.	gene_id "Novel00012"; transcript_id "Novel00012.1"; exon_number "3";
	1	novelGene	exon	43309716	43309925	.	+	.	gene_id "Novel00013"; transcript_id "Novel00013.1"; exon_number "1";
	1	novelGene	exon	43310093	43310179	.	+	.	gene_id "Novel00013"; transcript_id "Novel00013.1"; exon_number "2";
	1	novelGene	exon	43310259	43310376	.	+	.	gene_id "Novel00013"; transcript_id "Novel00013.1"; exon_number "3";
	1	novelGene	exon	43310481	43310551	.	+	.	gene_id "Novel00013"; transcript_id "Novel00013.1"; exon_number "4";
	1	novelGene	exon	43311112	43311969	.	+	.	gene_id "Novel00013"; transcript_id "Novel00013.1"; exon_number "5";
	1	novelGene	exon	43309716	43309925	.	+	.	gene_id "Novel00013"; transcript_id "Novel00013.2"; exon_number "1";
	1	novelGene	exon	43310093	43310179	.	+	.	gene_id "Novel00013"; transcript_id "Novel00013.2"; exon_number "2";
	1	novelGene	exon	43310259	43310376	.	+	.	gene_id "Novel00013"; transcript_id "Novel00013.2"; exon_number "3";
	1	novelGene	exon	43310481	43311649	.	+	.	gene_id "Novel00013"; transcript_id "Novel00013.2"; exon_number "4";
	1	novelGene	exon	43312557	43312640	.	+	.	gene_id "Novel00013"; transcript_id "Novel00013.2"; exon_number "5";
	1	novelGene	exon	43312733	43312843	.	+	.	gene_id "Novel00013"; transcript_id "Novel00013.2"; exon_number "6";
	1	novelGene	exon	43313192	43313817	.	+	.	gene_id "Novel00013"; transcript_id "Novel00013.2"; exon_number "7";
	1	novelGene	exon	43309716	43309925	.	+	.	gene_id "Novel00013"; transcript_id "Novel00013.3"; exon_number "1";
	1	novelGene	exon	43310093	43310179	.	+	.	gene_id "Novel00013"; transcript_id "Novel00013.3"; exon_number "2";
	1	novelGene	exon	43310259	43310376	.	+	.	gene_id "Novel00013"; transcript_id "Novel00013.3"; exon_number "3";
	1	novelGene	exon	43310481	43311649	.	+	.	gene_id "Novel00013"; transcript_id "Novel00013.3"; exon_number "4";
	1	novelGene	exon	43312557	43312640	.	+	.	gene_id "Novel00013"; transcript_id "Novel00013.3"; exon_number "5";
	1	novelGene	exon	43312736	43312843	.	+	.	gene_id "Novel00013"; transcript_id "Novel00013.3"; exon_number "6";
	1	novelGene	exon	43313192	43313817	.	+	.	gene_id "Novel00013"; transcript_id "Novel00013.3"; exon_number "7";
	1	novelGene	exon	43309741	43309925	.	+	.	gene_id "Novel00013"; transcript_id "Novel00013.4"; exon_number "1";
	1	novelGene	exon	43310093	43310179	.	+	.	gene_id "Novel00013"; transcript_id "Novel00013.4"; exon_number "2";
	1	novelGene	exon	43310259	43310376	.	+	.	gene_id "Novel00013"; transcript_id "Novel00013.4"; exon_number "3";
	1	novelGene	exon	43310481	43310551	.	+	.	gene_id "Novel00013"; transcript_id "Novel00013.4"; exon_number "4";
	1	novelGene	exon	43311594	43312640	.	+	.	gene_id "Novel00013"; transcript_id "Novel00013.4"; exon_number "5";
	1	novelGene	exon	43312733	43312843	.	+	.	gene_id "Novel00013"; transcript_id "Novel00013.4"; exon_number "6";
	1	novelGene	exon	43313192	43313817	.	+	.	gene_id "Novel00013"; transcript_id "Novel00013.4"; exon_number "7";
	1	novelGene	exon	47507209	47508099	.	+	.	gene_id "Novel00014"; transcript_id "Novel00014.1"; exon_number "1";
	1	novelGene	exon	57682289	57682335	.	+	.	gene_id "Novel00015"; transcript_id "Novel00015.1"; exon_number "1";
	1	novelGene	exon	57683763	57683992	.	+	.	gene_id "Novel00015"; transcript_id "Novel00015.1"; exon_number "2";
	1	novelGene	exon	60273406	60274123	.	+	.	gene_id "Novel00016"; transcript_id "Novel00016.1"; exon_number "1";
	1	novelGene	exon	60274489	60274922	.	+	.	gene_id "Novel00016"; transcript_id "Novel00016.1"; exon_number "2";
	1	novelGene	exon	61033994	61035475	.	+	.	gene_id "Novel00017"; transcript_id "Novel00017.1"; exon_number "1";
	1	novelGene	exon	61035579	61035653	.	+	.	gene_id "Novel00017"; transcript_id "Novel00017.1"; exon_number "2";
	1	novelGene	exon	61035760	61035865	.	+	.	gene_id "Novel00017"; transcript_id "Novel00017.1"; exon_number "3";
	1	novelGene	exon	61035958	61036263	.	+	.	gene_id "Novel00017"; transcript_id "Novel00017.1"; exon_number "4";
	1	novelGene	exon	61033994	61034086	.	+	.	gene_id "Novel00017"; transcript_id "Novel00017.2"; exon_number "1";
	1	novelGene	exon	61035172	61035475	.	+	.	gene_id "Novel00017"; transcript_id "Novel00017.2"; exon_number "2";
	1	novelGene	exon	61035579	61035653	.	+	.	gene_id "Novel00017"; transcript_id "Novel00017.2"; exon_number "3";
	1	novelGene	exon	61035760	61035865	.	+	.	gene_id "Novel00017"; transcript_id "Novel00017.2"; exon_number "4";
	1	novelGene	exon	61037540	61037833	.	+	.	gene_id "Novel00017"; transcript_id "Novel00017.2"; exon_number "5";
	1	novelGene	exon	61034015	61034086	.	+	.	gene_id "Novel00017"; transcript_id "Novel00017.3"; exon_number "1";
	1	novelGene	exon	61034695	61035475	.	+	.	gene_id "Novel00017"; transcript_id "Novel00017.3"; exon_number "2";
	1	novelGene	exon	61035579	61035653	.	+	.	gene_id "Novel00017"; transcript_id "Novel00017.3"; exon_number "3";
	1	novelGene	exon	61035760	61035865	.	+	.	gene_id "Novel00017"; transcript_id "Novel00017.3"; exon_number "4";
	1	novelGene	exon	61035958	61036263	.	+	.	gene_id "Novel00017"; transcript_id "Novel00017.3"; exon_number "5";
	1	novelGene	exon	61034064	61034086	.	+	.	gene_id "Novel00017"; transcript_id "Novel00017.4"; exon_number "1";
	1	novelGene	exon	61035186	61035475	.	+	.	gene_id "Novel00017"; transcript_id "Novel00017.4"; exon_number "2";
	1	novelGene	exon	61035579	61035653	.	+	.	gene_id "Novel00017"; transcript_id "Novel00017.4"; exon_number "3";
	1	novelGene	exon	61035760	61035865	.	+	.	gene_id "Novel00017"; transcript_id "Novel00017.4"; exon_number "4";
	1	novelGene	exon	61037540	61037833	.	+	.	gene_id "Novel00017"; transcript_id "Novel00017.4"; exon_number "5";
	1	novelGene	exon	61062981	61063018	.	+	.	gene_id "Novel00018"; transcript_id "Novel00018.1"; exon_number "1";
	1	novelGene	exon	61063104	61063245	.	+	.	gene_id "Novel00018"; transcript_id "Novel00018.1"; exon_number "2";
	1	novelGene	exon	61064007	61064549	.	+	.	gene_id "Novel00018"; transcript_id "Novel00018.1"; exon_number "3";
	1	novelGene	exon	63060596	63061954	.	+	.	gene_id "Novel00019"; transcript_id "Novel00019.1"; exon_number "1";
	1	novelGene	exon	63453230	63453742	.	+	.	gene_id "Novel00020"; transcript_id "Novel00020.1"; exon_number "1";
	1	novelGene	exon	63457231	63457770	.	+	.	gene_id "Novel00020"; transcript_id "Novel00020.1"; exon_number "2";
	1	novelGene	exon	63453245	63454079	.	+	.	gene_id "Novel00020"; transcript_id "Novel00020.2"; exon_number "1";
	1	novelGene	exon	63501559	63502959	.	+	.	gene_id "Novel00021"; transcript_id "Novel00021.1"; exon_number "1";
	1	novelGene	exon	64093657	64095426	.	+	.	gene_id "Novel00022"; transcript_id "Novel00022.1"; exon_number "1";
	1	novelGene	exon	64095690	64096961	.	+	.	gene_id "Novel00022"; transcript_id "Novel00022.1"; exon_number "2";
	1	novelGene	exon	70230726	70231977	.	+	.	gene_id "Novel00023"; transcript_id "Novel00023.1"; exon_number "1";
	1	novelGene	exon	70235130	70235888	.	+	.	gene_id "Novel00024"; transcript_id "Novel00024.1"; exon_number "1";
	1	novelGene	exon	70236580	70238227	.	+	.	gene_id "Novel00025"; transcript_id "Novel00025.1"; exon_number "1";
	1	novelGene	exon	70677285	70680065	.	+	.	gene_id "Novel00026"; transcript_id "Novel00026.1"; exon_number "1";
	1	novelGene	exon	70737359	70739804	.	+	.	gene_id "Novel00027"; transcript_id "Novel00027.1"; exon_number "1";
	1	novelGene	exon	72399791	72403526	.	+	.	gene_id "Novel00028"; transcript_id "Novel00028.1"; exon_number "1";
	1	novelGene	exon	74365580	74367122	.	+	.	gene_id "Novel00029"; transcript_id "Novel00029.1"; exon_number "1";
	1	novelGene	exon	74365580	74366863	.	+	.	gene_id "Novel00029"; transcript_id "Novel00029.2"; exon_number "1";
	1	novelGene	exon	74367228	74368047	.	+	.	gene_id "Novel00029"; transcript_id "Novel00029.2"; exon_number "2";
	1	novelGene	exon	75488375	75488646	.	+	.	gene_id "Novel00030"; transcript_id "Novel00030.1"; exon_number "1";
	1	novelGene	exon	75488965	75490121	.	+	.	gene_id "Novel00030"; transcript_id "Novel00030.1"; exon_number "2";
	1	novelGene	exon	75488375	75488646	.	+	.	gene_id "Novel00030"; transcript_id "Novel00030.2"; exon_number "1";
	1	novelGene	exon	75488965	75489449	.	+	.	gene_id "Novel00030"; transcript_id "Novel00030.2"; exon_number "2";
	1	novelGene	exon	75493950	75494676	.	+	.	gene_id "Novel00030"; transcript_id "Novel00030.2"; exon_number "3";
	1	novelGene	exon	75488413	75489864	.	+	.	gene_id "Novel00030"; transcript_id "Novel00030.3"; exon_number "1";
	1	novelGene	exon	75488441	75489449	.	+	.	gene_id "Novel00030"; transcript_id "Novel00030.4"; exon_number "1";
	1	novelGene	exon	75493950	75494676	.	+	.	gene_id "Novel00030"; transcript_id "Novel00030.4"; exon_number "2";
	1	novelGene	exon	78332932	78333251	.	+	.	gene_id "Novel00031"; transcript_id "Novel00031.1"; exon_number "1";
	1	novelGene	exon	78333991	78334054	.	+	.	gene_id "Novel00031"; transcript_id "Novel00031.1"; exon_number "2";
	1	novelGene	exon	78334169	78334258	.	+	.	gene_id "Novel00031"; transcript_id "Novel00031.1"; exon_number "3";
	1	novelGene	exon	78334339	78334395	.	+	.	gene_id "Novel00031"; transcript_id "Novel00031.1"; exon_number "4";
	1	novelGene	exon	78334499	78334547	.	+	.	gene_id "Novel00031"; transcript_id "Novel00031.1"; exon_number "5";
	1	novelGene	exon	78334718	78334794	.	+	.	gene_id "Novel00031"; transcript_id "Novel00031.1"; exon_number "6";
	1	novelGene	exon	78334902	78334941	.	+	.	gene_id "Novel00031"; transcript_id "Novel00031.1"; exon_number "7";
	1	novelGene	exon	78335015	78335109	.	+	.	gene_id "Novel00031"; transcript_id "Novel00031.1"; exon_number "8";
	1	novelGene	exon	78335241	78335408	.	+	.	gene_id "Novel00031"; transcript_id "Novel00031.1"; exon_number "9";
	1	novelGene	exon	78335609	78335719	.	+	.	gene_id "Novel00031"; transcript_id "Novel00031.1"; exon_number "10";
	1	novelGene	exon	78335925	78336012	.	+	.	gene_id "Novel00031"; transcript_id "Novel00031.1"; exon_number "11";
	1	novelGene	exon	78336105	78336171	.	+	.	gene_id "Novel00031"; transcript_id "Novel00031.1"; exon_number "12";
	1	novelGene	exon	78336251	78336326	.	+	.	gene_id "Novel00031"; transcript_id "Novel00031.1"; exon_number "13";
	1	novelGene	exon	78336503	78336620	.	+	.	gene_id "Novel00031"; transcript_id "Novel00031.1"; exon_number "14";
	1	novelGene	exon	78336965	78337210	.	+	.	gene_id "Novel00031"; transcript_id "Novel00031.1"; exon_number "15";
	1	novelGene	exon	78337300	78337439	.	+	.	gene_id "Novel00031"; transcript_id "Novel00031.1"; exon_number "16";
	1	novelGene	exon	78337514	78337696	.	+	.	gene_id "Novel00031"; transcript_id "Novel00031.1"; exon_number "17";
	1	novelGene	exon	78337786	78337905	.	+	.	gene_id "Novel00031"; transcript_id "Novel00031.1"; exon_number "18";
	1	novelGene	exon	78337986	78338166	.	+	.	gene_id "Novel00031"; transcript_id "Novel00031.1"; exon_number "19";
	1	novelGene	exon	79572981	79574880	.	+	.	gene_id "Novel00032"; transcript_id "Novel00032.1"; exon_number "1";
	1	novelGene	exon	79573032	79573476	.	+	.	gene_id "Novel00032"; transcript_id "Novel00032.2"; exon_number "1";
	1	novelGene	exon	79574433	79574651	.	+	.	gene_id "Novel00032"; transcript_id "Novel00032.2"; exon_number "2";
	1	novelGene	exon	81792399	81792574	.	+	.	gene_id "Novel00033"; transcript_id "Novel00033.1"; exon_number "1";
	1	novelGene	exon	81793232	81794501	.	+	.	gene_id "Novel00033"; transcript_id "Novel00033.1"; exon_number "2";
	1	novelGene	exon	81792917	81794501	.	+	.	gene_id "Novel00033"; transcript_id "Novel00033.2"; exon_number "1";
	1	novelGene	exon	81843681	81843771	.	+	.	gene_id "Novel00034"; transcript_id "Novel00034.1"; exon_number "1";
	1	novelGene	exon	81843905	81846844	.	+	.	gene_id "Novel00034"; transcript_id "Novel00034.1"; exon_number "2";
	1	novelGene	exon	82286491	82288591	.	+	.	gene_id "Novel00035"; transcript_id "Novel00035.1"; exon_number "1";
	1	novelGene	exon	84179670	84179691	.	+	.	gene_id "Novel00036"; transcript_id "Novel00036.1"; exon_number "1";
	1	novelGene	exon	84180157	84180766	.	+	.	gene_id "Novel00036"; transcript_id "Novel00036.1"; exon_number "2";
	1	novelGene	exon	85024403	85024713	.	+	.	gene_id "Novel00037"; transcript_id "Novel00037.1"; exon_number "1";
	1	novelGene	exon	85025526	85026040	.	+	.	gene_id "Novel00037"; transcript_id "Novel00037.1"; exon_number "2";
	1	novelGene	exon	85026238	85026975	.	+	.	gene_id "Novel00037"; transcript_id "Novel00037.1"; exon_number "3";
	1	novelGene	exon	85301070	85301763	.	+	.	gene_id "Novel00038"; transcript_id "Novel00038.1"; exon_number "1";
	1	novelGene	exon	85302857	85303272	.	+	.	gene_id "Novel00038"; transcript_id "Novel00038.1"; exon_number "2";
	1	novelGene	exon	85532902	85532992	.	+	.	gene_id "Novel00039"; transcript_id "Novel00039.1"; exon_number "1";
	1	novelGene	exon	85533103	85533164	.	+	.	gene_id "Novel00039"; transcript_id "Novel00039.1"; exon_number "2";
	1	novelGene	exon	85533260	85533359	.	+	.	gene_id "Novel00039"; transcript_id "Novel00039.1"; exon_number "3";
	1	novelGene	exon	85533451	85533492	.	+	.	gene_id "Novel00039"; transcript_id "Novel00039.1"; exon_number "4";
	1	novelGene	exon	85533648	85533689	.	+	.	gene_id "Novel00039"; transcript_id "Novel00039.1"; exon_number "5";
	1	novelGene	exon	85533794	85534562	.	+	.	gene_id "Novel00039"; transcript_id "Novel00039.1"; exon_number "6";
	1	novelGene	exon	85532915	85532992	.	+	.	gene_id "Novel00039"; transcript_id "Novel00039.2"; exon_number "1";
	1	novelGene	exon	85533103	85533164	.	+	.	gene_id "Novel00039"; transcript_id "Novel00039.2"; exon_number "2";
	1	novelGene	exon	85533264	85533359	.	+	.	gene_id "Novel00039"; transcript_id "Novel00039.2"; exon_number "3";
	1	novelGene	exon	85533451	85533492	.	+	.	gene_id "Novel00039"; transcript_id "Novel00039.2"; exon_number "4";
	1	novelGene	exon	85533648	85533689	.	+	.	gene_id "Novel00039"; transcript_id "Novel00039.2"; exon_number "5";
	1	novelGene	exon	85533794	85534562	.	+	.	gene_id "Novel00039"; transcript_id "Novel00039.2"; exon_number "6";
	1	novelGene	exon	86400219	86400284	.	+	.	gene_id "Novel00040"; transcript_id "Novel00040.1"; exon_number "1";
	1	novelGene	exon	86400578	86401210	.	+	.	gene_id "Novel00040"; transcript_id "Novel00040.1"; exon_number "2";
	1	novelGene	exon	87164611	87164702	.	+	.	gene_id "Novel00041"; transcript_id "Novel00041.1"; exon_number "1";
	1	novelGene	exon	87164938	87165583	.	+	.	gene_id "Novel00041"; transcript_id "Novel00041.1"; exon_number "2";
	1	novelGene	exon	88046676	88047620	.	+	.	gene_id "Novel00042"; transcript_id "Novel00042.1"; exon_number "1";
	1	novelGene	exon	88119841	88119860	.	+	.	gene_id "Novel00043"; transcript_id "Novel00043.1"; exon_number "1";
	1	novelGene	exon	88120156	88120310	.	+	.	gene_id "Novel00043"; transcript_id "Novel00043.1"; exon_number "2";
	1	novelGene	exon	88120385	88120450	.	+	.	gene_id "Novel00043"; transcript_id "Novel00043.1"; exon_number "3";
	1	novelGene	exon	88120532	88121451	.	+	.	gene_id "Novel00043"; transcript_id "Novel00043.1"; exon_number "4";
	1	novelGene	exon	94037223	94037442	.	+	.	gene_id "Novel00044"; transcript_id "Novel00044.1"; exon_number "1";
	1	novelGene	exon	94037877	94038262	.	+	.	gene_id "Novel00044"; transcript_id "Novel00044.1"; exon_number "2";
	1	novelGene	exon	94038371	94038512	.	+	.	gene_id "Novel00044"; transcript_id "Novel00044.1"; exon_number "3";
	1	novelGene	exon	94038789	94038916	.	+	.	gene_id "Novel00044"; transcript_id "Novel00044.1"; exon_number "4";
	1	novelGene	exon	94039048	94039177	.	+	.	gene_id "Novel00044"; transcript_id "Novel00044.1"; exon_number "5";
	1	novelGene	exon	94040323	94040934	.	+	.	gene_id "Novel00044"; transcript_id "Novel00044.1"; exon_number "6";
	1	novelGene	exon	94037227	94037442	.	+	.	gene_id "Novel00044"; transcript_id "Novel00044.2"; exon_number "1";
	1	novelGene	exon	94037877	94038262	.	+	.	gene_id "Novel00044"; transcript_id "Novel00044.2"; exon_number "2";
	1	novelGene	exon	94038371	94038512	.	+	.	gene_id "Novel00044"; transcript_id "Novel00044.2"; exon_number "3";
	1	novelGene	exon	94038789	94038916	.	+	.	gene_id "Novel00044"; transcript_id "Novel00044.2"; exon_number "4";
	1	novelGene	exon	94039048	94039177	.	+	.	gene_id "Novel00044"; transcript_id "Novel00044.2"; exon_number "5";
	1	novelGene	exon	94040159	94040934	.	+	.	gene_id "Novel00044"; transcript_id "Novel00044.2"; exon_number "6";
	1	novelGene	exon	94123728	94123771	.	+	.	gene_id "Novel00045"; transcript_id "Novel00045.1"; exon_number "1";
	1	novelGene	exon	94125516	94125615	.	+	.	gene_id "Novel00045"; transcript_id "Novel00045.1"; exon_number "2";
	1	novelGene	exon	94125736	94125777	.	+	.	gene_id "Novel00045"; transcript_id "Novel00045.1"; exon_number "3";
	1	novelGene	exon	94125854	94125934	.	+	.	gene_id "Novel00045"; transcript_id "Novel00045.1"; exon_number "4";
	1	novelGene	exon	94126069	94126223	.	+	.	gene_id "Novel00045"; transcript_id "Novel00045.1"; exon_number "5";
	1	novelGene	exon	94126356	94131032	.	+	.	gene_id "Novel00045"; transcript_id "Novel00045.1"; exon_number "6";
	1	novelGene	exon	94854614	94855527	.	+	.	gene_id "Novel00046"; transcript_id "Novel00046.1"; exon_number "1";
	1	novelGene	exon	94855838	94856338	.	+	.	gene_id "Novel00046"; transcript_id "Novel00046.1"; exon_number "2";
	1	novelGene	exon	95749099	95757823	.	+	.	gene_id "Novel00047"; transcript_id "Novel00047.1"; exon_number "1";
	1	novelGene	exon	95757975	95758399	.	+	.	gene_id "Novel00047"; transcript_id "Novel00047.1"; exon_number "2";
	1	novelGene	exon	95749481	95751235	.	+	.	gene_id "Novel00047"; transcript_id "Novel00047.2"; exon_number "1";
	1	novelGene	exon	95753450	95756207	.	+	.	gene_id "Novel00047"; transcript_id "Novel00047.2"; exon_number "2";
	1	novelGene	exon	98159687	98163047	.	+	.	gene_id "Novel00048"; transcript_id "Novel00048.1"; exon_number "1";
	1	novelGene	exon	337908	338446	.	-	.	gene_id "Novel00049"; transcript_id "Novel00049.1"; exon_number "1";
	1	novelGene	exon	338577	338705	.	-	.	gene_id "Novel00049"; transcript_id "Novel00049.1"; exon_number "2";
	1	novelGene	exon	338970	339284	.	-	.	gene_id "Novel00049"; transcript_id "Novel00049.1"; exon_number "3";
	1	novelGene	exon	339374	339499	.	-	.	gene_id "Novel00049"; transcript_id "Novel00049.1"; exon_number "4";
	1	novelGene	exon	340141	341046	.	-	.	gene_id "Novel00049"; transcript_id "Novel00049.1"; exon_number "5";
	1	novelGene	exon	1402807	1403864	.	-	.	gene_id "Novel00050"; transcript_id "Novel00050.1"; exon_number "1";
	1	novelGene	exon	2080271	2080618	.	-	.	gene_id "Novel00051"; transcript_id "Novel00051.1"; exon_number "1";
	1	novelGene	exon	2081394	2081432	.	-	.	gene_id "Novel00051"; transcript_id "Novel00051.1"; exon_number "2";
	1	novelGene	exon	2082270	2082336	.	-	.	gene_id "Novel00051"; transcript_id "Novel00051.1"; exon_number "3";
	1	novelGene	exon	2083481	2083525	.	-	.	gene_id "Novel00051"; transcript_id "Novel00051.1"; exon_number "4";
	1	novelGene	exon	2080271	2080618	.	-	.	gene_id "Novel00051"; transcript_id "Novel00051.2"; exon_number "1";
	1	novelGene	exon	2081394	2081432	.	-	.	gene_id "Novel00051"; transcript_id "Novel00051.2"; exon_number "2";
	1	novelGene	exon	2082270	2082335	.	-	.	gene_id "Novel00051"; transcript_id "Novel00051.2"; exon_number "3";
	1	novelGene	exon	2083481	2083552	.	-	.	gene_id "Novel00051"; transcript_id "Novel00051.2"; exon_number "4";
	1	novelGene	exon	2084033	2084200	.	-	.	gene_id "Novel00051"; transcript_id "Novel00051.2"; exon_number "5";
	1	novelGene	exon	2085121	2085556	.	-	.	gene_id "Novel00051"; transcript_id "Novel00051.2"; exon_number "6";
	1	novelGene	exon	2086784	2087359	.	-	.	gene_id "Novel00051"; transcript_id "Novel00051.2"; exon_number "7";
	1	novelGene	exon	3274485	3274773	.	-	.	gene_id "Novel00052"; transcript_id "Novel00052.1"; exon_number "1";
	1	novelGene	exon	3276933	3277241	.	-	.	gene_id "Novel00052"; transcript_id "Novel00052.1"; exon_number "2";
	1	novelGene	exon	3689964	3690374	.	-	.	gene_id "Novel00053"; transcript_id "Novel00053.1"; exon_number "1";
	1	novelGene	exon	3691933	3692028	.	-	.	gene_id "Novel00053"; transcript_id "Novel00053.1"; exon_number "2";
	1	novelGene	exon	3692129	3692262	.	-	.	gene_id "Novel00053"; transcript_id "Novel00053.1"; exon_number "3";
	1	novelGene	exon	3689964	3690374	.	-	.	gene_id "Novel00053"; transcript_id "Novel00053.2"; exon_number "1";
	1	novelGene	exon	3691933	3692025	.	-	.	gene_id "Novel00053"; transcript_id "Novel00053.2"; exon_number "2";
	1	novelGene	exon	3692129	3692262	.	-	.	gene_id "Novel00053"; transcript_id "Novel00053.2"; exon_number "3";
	1	novelGene	exon	5248497	5249791	.	-	.	gene_id "Novel00054"; transcript_id "Novel00054.1"; exon_number "1";
	1	novelGene	exon	5248498	5248993	.	-	.	gene_id "Novel00054"; transcript_id "Novel00054.2"; exon_number "1";
	1	novelGene	exon	5249931	5250000	.	-	.	gene_id "Novel00054"; transcript_id "Novel00054.2"; exon_number "2";
	1	novelGene	exon	5250675	5250800	.	-	.	gene_id "Novel00054"; transcript_id "Novel00054.2"; exon_number "3";
	1	novelGene	exon	6475720	6476242	.	-	.	gene_id "Novel00055"; transcript_id "Novel00055.1"; exon_number "1";
	1	novelGene	exon	6477038	6477740	.	-	.	gene_id "Novel00055"; transcript_id "Novel00055.1"; exon_number "2";
	1	novelGene	exon	6484094	6484523	.	-	.	gene_id "Novel00056"; transcript_id "Novel00056.1"; exon_number "1";
	1	novelGene	exon	6486963	6487116	.	-	.	gene_id "Novel00056"; transcript_id "Novel00056.1"; exon_number "2";
	1	novelGene	exon	7578618	7581466	.	-	.	gene_id "Novel00057"; transcript_id "Novel00057.1"; exon_number "1";
	1	novelGene	exon	11632077	11632757	.	-	.	gene_id "Novel00058"; transcript_id "Novel00058.1"; exon_number "1";
	1	novelGene	exon	11635426	11635710	.	-	.	gene_id "Novel00058"; transcript_id "Novel00058.1"; exon_number "2";
	1	novelGene	exon	11634379	11635705	.	-	.	gene_id "Novel00058"; transcript_id "Novel00058.2"; exon_number "1";
	1	novelGene	exon	14417231	14420965	.	-	.	gene_id "Novel00059"; transcript_id "Novel00059.1"; exon_number "1";
	1	novelGene	exon	14418788	14419372	.	-	.	gene_id "Novel00059"; transcript_id "Novel00059.2"; exon_number "1";
	1	novelGene	exon	14420411	14420965	.	-	.	gene_id "Novel00059"; transcript_id "Novel00059.2"; exon_number "2";
	1	novelGene	exon	21922046	21922568	.	-	.	gene_id "Novel00060"; transcript_id "Novel00060.1"; exon_number "1";
	1	novelGene	exon	21924782	21925043	.	-	.	gene_id "Novel00060"; transcript_id "Novel00060.1"; exon_number "2";
	1	novelGene	exon	21923455	21925041	.	-	.	gene_id "Novel00060"; transcript_id "Novel00060.2"; exon_number "1";
	1	novelGene	exon	24092539	24093258	.	-	.	gene_id "Novel00061"; transcript_id "Novel00061.1"; exon_number "1";
	1	novelGene	exon	24094081	24095113	.	-	.	gene_id "Novel00061"; transcript_id "Novel00061.1"; exon_number "2";
	1	novelGene	exon	24092539	24093276	.	-	.	gene_id "Novel00061"; transcript_id "Novel00061.2"; exon_number "1";
	1	novelGene	exon	24094081	24095113	.	-	.	gene_id "Novel00061"; transcript_id "Novel00061.2"; exon_number "2";
	1	novelGene	exon	24092539	24095156	.	-	.	gene_id "Novel00061"; transcript_id "Novel00061.3"; exon_number "1";
	1	novelGene	exon	26751407	26752301	.	-	.	gene_id "Novel00062"; transcript_id "Novel00062.1"; exon_number "1";
	1	novelGene	exon	27541485	27541575	.	-	.	gene_id "Novel00063"; transcript_id "Novel00063.1"; exon_number "1";
	1	novelGene	exon	27562732	27563314	.	-	.	gene_id "Novel00063"; transcript_id "Novel00063.1"; exon_number "2";
	1	novelGene	exon	27559123	27560092	.	-	.	gene_id "Novel00063"; transcript_id "Novel00063.2"; exon_number "1";
	1	novelGene	exon	27562732	27563358	.	-	.	gene_id "Novel00063"; transcript_id "Novel00063.2"; exon_number "2";
	1	novelGene	exon	29988555	29990079	.	-	.	gene_id "Novel00064"; transcript_id "Novel00064.1"; exon_number "1";
	1	novelGene	exon	29988694	29988725	.	-	.	gene_id "Novel00064"; transcript_id "Novel00064.2"; exon_number "1";
	1	novelGene	exon	29989760	29990072	.	-	.	gene_id "Novel00064"; transcript_id "Novel00064.2"; exon_number "2";
	1	novelGene	exon	32551128	32551934	.	-	.	gene_id "Novel00065"; transcript_id "Novel00065.1"; exon_number "1";
	1	novelGene	exon	32678874	32679192	.	-	.	gene_id "Novel00066"; transcript_id "Novel00066.1"; exon_number "1";
	1	novelGene	exon	32679277	32679544	.	-	.	gene_id "Novel00066"; transcript_id "Novel00066.1"; exon_number "2";
	1	novelGene	exon	35916527	35917024	.	-	.	gene_id "Novel00067"; transcript_id "Novel00067.1"; exon_number "1";
	1	novelGene	exon	35917252	35918557	.	-	.	gene_id "Novel00067"; transcript_id "Novel00067.1"; exon_number "2";
	1	novelGene	exon	35916527	35918557	.	-	.	gene_id "Novel00067"; transcript_id "Novel00067.2"; exon_number "1";
	1	novelGene	exon	53634025	53634998	.	-	.	gene_id "Novel00068"; transcript_id "Novel00068.1"; exon_number "1";
	1	novelGene	exon	53636254	53648803	.	-	.	gene_id "Novel00068"; transcript_id "Novel00068.1"; exon_number "2";
	1	novelGene	exon	54394808	54397547	.	-	.	gene_id "Novel00069"; transcript_id "Novel00069.1"; exon_number "1";
	1	novelGene	exon	60922503	60922782	.	-	.	gene_id "Novel00070"; transcript_id "Novel00070.1"; exon_number "1";
	1	novelGene	exon	60923116	60924525	.	-	.	gene_id "Novel00070"; transcript_id "Novel00070.1"; exon_number "2";
	1	novelGene	exon	63119215	63119261	.	-	.	gene_id "Novel00071"; transcript_id "Novel00071.1"; exon_number "1";
	1	novelGene	exon	63123179	63123823	.	-	.	gene_id "Novel00071"; transcript_id "Novel00071.1"; exon_number "2";
	1	novelGene	exon	63122758	63123815	.	-	.	gene_id "Novel00071"; transcript_id "Novel00071.2"; exon_number "1";
	1	novelGene	exon	64093278	64093556	.	-	.	gene_id "Novel00072"; transcript_id "Novel00072.1"; exon_number "1";
	1	novelGene	exon	64094881	64096878	.	-	.	gene_id "Novel00072"; transcript_id "Novel00072.1"; exon_number "2";
	1	novelGene	exon	65540609	65544364	.	-	.	gene_id "Novel00073"; transcript_id "Novel00073.1"; exon_number "1";
	1	novelGene	exon	65540609	65541237	.	-	.	gene_id "Novel00073"; transcript_id "Novel00073.2"; exon_number "1";
	1	novelGene	exon	65544190	65544366	.	-	.	gene_id "Novel00073"; transcript_id "Novel00073.2"; exon_number "2";
	1	novelGene	exon	65540609	65541237	.	-	.	gene_id "Novel00073"; transcript_id "Novel00073.3"; exon_number "1";
	1	novelGene	exon	65541859	65544494	.	-	.	gene_id "Novel00073"; transcript_id "Novel00073.3"; exon_number "2";
	1	novelGene	exon	65973451	65973997	.	-	.	gene_id "Novel00074"; transcript_id "Novel00074.1"; exon_number "1";
	1	novelGene	exon	65976586	65976746	.	-	.	gene_id "Novel00074"; transcript_id "Novel00074.1"; exon_number "2";
	1	novelGene	exon	66700457	66701211	.	-	.	gene_id "Novel00075"; transcript_id "Novel00075.1"; exon_number "1";
	1	novelGene	exon	70465659	70465688	.	-	.	gene_id "Novel00076"; transcript_id "Novel00076.1"; exon_number "1";
	1	novelGene	exon	70677897	70680065	.	-	.	gene_id "Novel00076"; transcript_id "Novel00076.1"; exon_number "2";
	1	novelGene	exon	70737421	70739040	.	-	.	gene_id "Novel00077"; transcript_id "Novel00077.1"; exon_number "1";
	1	novelGene	exon	70739518	70739798	.	-	.	gene_id "Novel00077"; transcript_id "Novel00077.1"; exon_number "2";
	1	novelGene	exon	72817766	72820702	.	-	.	gene_id "Novel00078"; transcript_id "Novel00078.1"; exon_number "1";
	1	novelGene	exon	72821366	72821948	.	-	.	gene_id "Novel00078"; transcript_id "Novel00078.1"; exon_number "2";
	1	novelGene	exon	72817766	72821970	.	-	.	gene_id "Novel00078"; transcript_id "Novel00078.2"; exon_number "1";
	1	novelGene	exon	73357852	73359183	.	-	.	gene_id "Novel00079"; transcript_id "Novel00079.1"; exon_number "1";
	1	novelGene	exon	73357945	73358181	.	-	.	gene_id "Novel00079"; transcript_id "Novel00079.2"; exon_number "1";
	1	novelGene	exon	73358548	73359183	.	-	.	gene_id "Novel00079"; transcript_id "Novel00079.2"; exon_number "2";
	1	novelGene	exon	75738462	75738958	.	-	.	gene_id "Novel00080"; transcript_id "Novel00080.1"; exon_number "1";
	1	novelGene	exon	75739062	75739173	.	-	.	gene_id "Novel00080"; transcript_id "Novel00080.1"; exon_number "2";
	1	novelGene	exon	76925708	76926041	.	-	.	gene_id "Novel00081"; transcript_id "Novel00081.1"; exon_number "1";
	1	novelGene	exon	76926228	76926270	.	-	.	gene_id "Novel00081"; transcript_id "Novel00081.1"; exon_number "2";
	1	novelGene	exon	76926356	76926693	.	-	.	gene_id "Novel00081"; transcript_id "Novel00081.1"; exon_number "3";
	1	novelGene	exon	77119159	77119632	.	-	.	gene_id "Novel00082"; transcript_id "Novel00082.1"; exon_number "1";
	1	novelGene	exon	77119732	77120089	.	-	.	gene_id "Novel00082"; transcript_id "Novel00082.1"; exon_number "2";
	1	novelGene	exon	77174516	77174824	.	-	.	gene_id "Novel00083"; transcript_id "Novel00083.1"; exon_number "1";
	1	novelGene	exon	77183284	77184272	.	-	.	gene_id "Novel00083"; transcript_id "Novel00083.1"; exon_number "2";
	1	novelGene	exon	77192598	77192928	.	-	.	gene_id "Novel00083"; transcript_id "Novel00083.1"; exon_number "3";
	1	novelGene	exon	77180923	77184272	.	-	.	gene_id "Novel00083"; transcript_id "Novel00083.2"; exon_number "1";
	1	novelGene	exon	77192598	77192928	.	-	.	gene_id "Novel00083"; transcript_id "Novel00083.2"; exon_number "2";
	1	novelGene	exon	77180923	77183474	.	-	.	gene_id "Novel00083"; transcript_id "Novel00083.3"; exon_number "1";
	1	novelGene	exon	77183846	77184272	.	-	.	gene_id "Novel00083"; transcript_id "Novel00083.3"; exon_number "2";
	1	novelGene	exon	77192598	77192928	.	-	.	gene_id "Novel00083"; transcript_id "Novel00083.3"; exon_number "3";
	1	novelGene	exon	79101322	79107172	.	-	.	gene_id "Novel00084"; transcript_id "Novel00084.1"; exon_number "1";
	1	novelGene	exon	79102199	79102540	.	-	.	gene_id "Novel00084"; transcript_id "Novel00084.2"; exon_number "1";
	1	novelGene	exon	79107022	79107078	.	-	.	gene_id "Novel00084"; transcript_id "Novel00084.2"; exon_number "2";
	1	novelGene	exon	80194150	80194740	.	-	.	gene_id "Novel00085"; transcript_id "Novel00085.1"; exon_number "1";
	1	novelGene	exon	80195578	80195691	.	-	.	gene_id "Novel00085"; transcript_id "Novel00085.1"; exon_number "2";
	1	novelGene	exon	80196005	80196163	.	-	.	gene_id "Novel00085"; transcript_id "Novel00085.1"; exon_number "3";
	1	novelGene	exon	80196272	80196460	.	-	.	gene_id "Novel00085"; transcript_id "Novel00085.1"; exon_number "4";
	1	novelGene	exon	80197047	80197132	.	-	.	gene_id "Novel00085"; transcript_id "Novel00085.1"; exon_number "5";
	1	novelGene	exon	80197865	80197970	.	-	.	gene_id "Novel00085"; transcript_id "Novel00085.1"; exon_number "6";
	1	novelGene	exon	80198172	80198305	.	-	.	gene_id "Novel00085"; transcript_id "Novel00085.1"; exon_number "7";
	1	novelGene	exon	80199538	80199673	.	-	.	gene_id "Novel00085"; transcript_id "Novel00085.1"; exon_number "8";
	1	novelGene	exon	80200120	80200340	.	-	.	gene_id "Novel00085"; transcript_id "Novel00085.1"; exon_number "9";
	1	novelGene	exon	80200931	80201376	.	-	.	gene_id "Novel00085"; transcript_id "Novel00085.1"; exon_number "10";
	1	novelGene	exon	80546584	80547205	.	-	.	gene_id "Novel00086"; transcript_id "Novel00086.1"; exon_number "1";
	1	novelGene	exon	80548353	80548442	.	-	.	gene_id "Novel00086"; transcript_id "Novel00086.1"; exon_number "2";
	1	novelGene	exon	80548577	80548852	.	-	.	gene_id "Novel00086"; transcript_id "Novel00086.1"; exon_number "3";
	1	novelGene	exon	86320147	86320889	.	-	.	gene_id "Novel00087"; transcript_id "Novel00087.1"; exon_number "1";
	1	novelGene	exon	86321017	86323128	.	-	.	gene_id "Novel00087"; transcript_id "Novel00087.1"; exon_number "2";
	1	novelGene	exon	87407755	87408158	.	-	.	gene_id "Novel00088"; transcript_id "Novel00088.1"; exon_number "1";
	1	novelGene	exon	90402288	90405511	.	-	.	gene_id "Novel00089"; transcript_id "Novel00089.1"; exon_number "1";
	1	novelGene	exon	90406001	90406392	.	-	.	gene_id "Novel00089"; transcript_id "Novel00089.1"; exon_number "2";
	1	novelGene	exon	90402288	90405504	.	-	.	gene_id "Novel00089"; transcript_id "Novel00089.2"; exon_number "1";
	1	novelGene	exon	90406001	90406394	.	-	.	gene_id "Novel00089"; transcript_id "Novel00089.2"; exon_number "2";
	1	novelGene	exon	90402288	90406403	.	-	.	gene_id "Novel00089"; transcript_id "Novel00089.3"; exon_number "1";
	1	novelGene	exon	91098759	91099047	.	-	.	gene_id "Novel00090"; transcript_id "Novel00090.1"; exon_number "1";
	1	novelGene	exon	91099229	91099322	.	-	.	gene_id "Novel00090"; transcript_id "Novel00090.1"; exon_number "2";
	1	novelGene	exon	91099507	91100014	.	-	.	gene_id "Novel00090"; transcript_id "Novel00090.1"; exon_number "3";
	1	novelGene	exon	92375975	92376653	.	-	.	gene_id "Novel00091"; transcript_id "Novel00091.1"; exon_number "1";
	1	novelGene	exon	92385028	92385154	.	-	.	gene_id "Novel00091"; transcript_id "Novel00091.1"; exon_number "2";
	1	novelGene	exon	92385258	92385333	.	-	.	gene_id "Novel00091"; transcript_id "Novel00091.1"; exon_number "3";
	1	novelGene	exon	92385984	92386029	.	-	.	gene_id "Novel00091"; transcript_id "Novel00091.1"; exon_number "4";
	1	novelGene	exon	92492415	92492676	.	-	.	gene_id "Novel00092"; transcript_id "Novel00092.1"; exon_number "1";
	1	novelGene	exon	92492789	92493697	.	-	.	gene_id "Novel00092"; transcript_id "Novel00092.1"; exon_number "2";
	1	novelGene	exon	92822480	92825692	.	-	.	gene_id "Novel00093"; transcript_id "Novel00093.1"; exon_number "1";
	1	novelGene	exon	92825817	92826024	.	-	.	gene_id "Novel00093"; transcript_id "Novel00093.1"; exon_number "2";
	1	novelGene	exon	92826132	92826350	.	-	.	gene_id "Novel00093"; transcript_id "Novel00093.1"; exon_number "3";
	1	novelGene	exon	92826784	92827553	.	-	.	gene_id "Novel00093"; transcript_id "Novel00093.1"; exon_number "4";
	1	novelGene	exon	92827727	92828738	.	-	.	gene_id "Novel00093"; transcript_id "Novel00093.1"; exon_number "5";
	1	novelGene	exon	92828842	92829047	.	-	.	gene_id "Novel00093"; transcript_id "Novel00093.1"; exon_number "6";
	1	novelGene	exon	92829208	92829211	.	-	.	gene_id "Novel00093"; transcript_id "Novel00093.1"; exon_number "7";
	1	novelGene	exon	92822480	92826024	.	-	.	gene_id "Novel00093"; transcript_id "Novel00093.2"; exon_number "1";
	1	novelGene	exon	92826132	92826350	.	-	.	gene_id "Novel00093"; transcript_id "Novel00093.2"; exon_number "2";
	1	novelGene	exon	92826784	92827057	.	-	.	gene_id "Novel00093"; transcript_id "Novel00093.2"; exon_number "3";
	1	novelGene	exon	92827523	92827553	.	-	.	gene_id "Novel00093"; transcript_id "Novel00093.2"; exon_number "4";
	1	novelGene	exon	92827727	92829053	.	-	.	gene_id "Novel00093"; transcript_id "Novel00093.2"; exon_number "5";
	1	novelGene	exon	92829208	92829431	.	-	.	gene_id "Novel00093"; transcript_id "Novel00093.2"; exon_number "6";
	1	novelGene	exon	92829580	92829627	.	-	.	gene_id "Novel00093"; transcript_id "Novel00093.2"; exon_number "7";
	1	novelGene	exon	92829943	92829970	.	-	.	gene_id "Novel00093"; transcript_id "Novel00093.2"; exon_number "8";
	1	novelGene	exon	92822480	92825692	.	-	.	gene_id "Novel00093"; transcript_id "Novel00093.3"; exon_number "1";
	1	novelGene	exon	92825817	92826024	.	-	.	gene_id "Novel00093"; transcript_id "Novel00093.3"; exon_number "2";
	1	novelGene	exon	92826132	92826350	.	-	.	gene_id "Novel00093"; transcript_id "Novel00093.3"; exon_number "3";
	1	novelGene	exon	92826784	92827057	.	-	.	gene_id "Novel00093"; transcript_id "Novel00093.3"; exon_number "4";
	1	novelGene	exon	92827523	92827553	.	-	.	gene_id "Novel00093"; transcript_id "Novel00093.3"; exon_number "5";
	1	novelGene	exon	92827727	92827967	.	-	.	gene_id "Novel00093"; transcript_id "Novel00093.3"; exon_number "6";
	1	novelGene	exon	92828842	92829053	.	-	.	gene_id "Novel00093"; transcript_id "Novel00093.3"; exon_number "7";
	1	novelGene	exon	92829208	92829268	.	-	.	gene_id "Novel00093"; transcript_id "Novel00093.3"; exon_number "8";
	1	novelGene	exon	92829943	92829970	.	-	.	gene_id "Novel00093"; transcript_id "Novel00093.3"; exon_number "9";
	1	novelGene	exon	92822480	92823218	.	-	.	gene_id "Novel00093"; transcript_id "Novel00093.4"; exon_number "1";
	1	novelGene	exon	92825205	92825692	.	-	.	gene_id "Novel00093"; transcript_id "Novel00093.4"; exon_number "2";
	1	novelGene	exon	92825817	92826024	.	-	.	gene_id "Novel00093"; transcript_id "Novel00093.4"; exon_number "3";
	1	novelGene	exon	92826132	92826350	.	-	.	gene_id "Novel00093"; transcript_id "Novel00093.4"; exon_number "4";
	1	novelGene	exon	92826784	92827553	.	-	.	gene_id "Novel00093"; transcript_id "Novel00093.4"; exon_number "5";
	1	novelGene	exon	92827727	92829053	.	-	.	gene_id "Novel00093"; transcript_id "Novel00093.4"; exon_number "6";
	1	novelGene	exon	92829208	92829268	.	-	.	gene_id "Novel00093"; transcript_id "Novel00093.4"; exon_number "7";
	1	novelGene	exon	92829943	92829999	.	-	.	gene_id "Novel00093"; transcript_id "Novel00093.4"; exon_number "8";
	1	novelGene	exon	92822480	92826024	.	-	.	gene_id "Novel00093"; transcript_id "Novel00093.5"; exon_number "1";
	1	novelGene	exon	92826132	92826350	.	-	.	gene_id "Novel00093"; transcript_id "Novel00093.5"; exon_number "2";
	1	novelGene	exon	92826784	92827057	.	-	.	gene_id "Novel00093"; transcript_id "Novel00093.5"; exon_number "3";
	1	novelGene	exon	92827242	92827263	.	-	.	gene_id "Novel00093"; transcript_id "Novel00093.5"; exon_number "4";
	1	novelGene	exon	92827396	92827553	.	-	.	gene_id "Novel00093"; transcript_id "Novel00093.5"; exon_number "5";
	1	novelGene	exon	92827727	92827967	.	-	.	gene_id "Novel00093"; transcript_id "Novel00093.5"; exon_number "6";
	1	novelGene	exon	92828842	92829053	.	-	.	gene_id "Novel00093"; transcript_id "Novel00093.5"; exon_number "7";
	1	novelGene	exon	92829208	92829268	.	-	.	gene_id "Novel00093"; transcript_id "Novel00093.5"; exon_number "8";
	1	novelGene	exon	92829580	92829627	.	-	.	gene_id "Novel00093"; transcript_id "Novel00093.5"; exon_number "9";
	1	novelGene	exon	92829943	92830011	.	-	.	gene_id "Novel00093"; transcript_id "Novel00093.5"; exon_number "10";
	1	novelGene	exon	92822480	92825692	.	-	.	gene_id "Novel00093"; transcript_id "Novel00093.6"; exon_number "1";
	1	novelGene	exon	92825817	92826024	.	-	.	gene_id "Novel00093"; transcript_id "Novel00093.6"; exon_number "2";
	1	novelGene	exon	92826132	92826350	.	-	.	gene_id "Novel00093"; transcript_id "Novel00093.6"; exon_number "3";
	1	novelGene	exon	92826784	92827553	.	-	.	gene_id "Novel00093"; transcript_id "Novel00093.6"; exon_number "4";
	1	novelGene	exon	92827727	92828738	.	-	.	gene_id "Novel00093"; transcript_id "Novel00093.6"; exon_number "5";
	1	novelGene	exon	92828842	92829053	.	-	.	gene_id "Novel00093"; transcript_id "Novel00093.6"; exon_number "6";
	1	novelGene	exon	92829208	92829268	.	-	.	gene_id "Novel00093"; transcript_id "Novel00093.6"; exon_number "7";
	1	novelGene	exon	92829943	92830018	.	-	.	gene_id "Novel00093"; transcript_id "Novel00093.6"; exon_number "8";
	1	novelGene	exon	92822480	92823218	.	-	.	gene_id "Novel00093"; transcript_id "Novel00093.7"; exon_number "1";
	1	novelGene	exon	92825205	92825692	.	-	.	gene_id "Novel00093"; transcript_id "Novel00093.7"; exon_number "2";
	1	novelGene	exon	92825817	92826024	.	-	.	gene_id "Novel00093"; transcript_id "Novel00093.7"; exon_number "3";
	1	novelGene	exon	92826132	92826350	.	-	.	gene_id "Novel00093"; transcript_id "Novel00093.7"; exon_number "4";
	1	novelGene	exon	92826784	92827057	.	-	.	gene_id "Novel00093"; transcript_id "Novel00093.7"; exon_number "5";
	1	novelGene	exon	92827209	92827263	.	-	.	gene_id "Novel00093"; transcript_id "Novel00093.7"; exon_number "6";
	1	novelGene	exon	92827396	92827553	.	-	.	gene_id "Novel00093"; transcript_id "Novel00093.7"; exon_number "7";
	1	novelGene	exon	92827727	92829053	.	-	.	gene_id "Novel00093"; transcript_id "Novel00093.7"; exon_number "8";
	1	novelGene	exon	92829208	92829268	.	-	.	gene_id "Novel00093"; transcript_id "Novel00093.7"; exon_number "9";
	1	novelGene	exon	92829580	92829627	.	-	.	gene_id "Novel00093"; transcript_id "Novel00093.7"; exon_number "10";
	1	novelGene	exon	92829943	92830027	.	-	.	gene_id "Novel00093"; transcript_id "Novel00093.7"; exon_number "11";
	1	novelGene	exon	92822480	92826024	.	-	.	gene_id "Novel00093"; transcript_id "Novel00093.8"; exon_number "1";
	1	novelGene	exon	92826132	92826350	.	-	.	gene_id "Novel00093"; transcript_id "Novel00093.8"; exon_number "2";
	1	novelGene	exon	92826784	92827057	.	-	.	gene_id "Novel00093"; transcript_id "Novel00093.8"; exon_number "3";
	1	novelGene	exon	92849966	92849987	.	-	.	gene_id "Novel00093"; transcript_id "Novel00093.8"; exon_number "4";
	1	novelGene	exon	92850118	92850134	.	-	.	gene_id "Novel00093"; transcript_id "Novel00093.8"; exon_number "5";
	1	novelGene	exon	92822480	92826350	.	-	.	gene_id "Novel00093"; transcript_id "Novel00093.9"; exon_number "1";
	1	novelGene	exon	92826784	92827057	.	-	.	gene_id "Novel00093"; transcript_id "Novel00093.9"; exon_number "2";
	1	novelGene	exon	92827523	92827553	.	-	.	gene_id "Novel00093"; transcript_id "Novel00093.9"; exon_number "3";
	1	novelGene	exon	92827727	92828738	.	-	.	gene_id "Novel00093"; transcript_id "Novel00093.9"; exon_number "4";
	1	novelGene	exon	92828842	92829053	.	-	.	gene_id "Novel00093"; transcript_id "Novel00093.9"; exon_number "5";
	1	novelGene	exon	92829208	92829268	.	-	.	gene_id "Novel00093"; transcript_id "Novel00093.9"; exon_number "6";
	1	novelGene	exon	92851302	92851302	.	-	.	gene_id "Novel00093"; transcript_id "Novel00093.9"; exon_number "7";
	1	novelGene	exon	92822480	92826350	.	-	.	gene_id "Novel00093"; transcript_id "Novel00093.10"; exon_number "1";
	1	novelGene	exon	92826784	92827553	.	-	.	gene_id "Novel00093"; transcript_id "Novel00093.10"; exon_number "2";
	1	novelGene	exon	92827727	92827967	.	-	.	gene_id "Novel00093"; transcript_id "Novel00093.10"; exon_number "3";
	1	novelGene	exon	92828842	92829053	.	-	.	gene_id "Novel00093"; transcript_id "Novel00093.10"; exon_number "4";
	1	novelGene	exon	92829208	92829268	.	-	.	gene_id "Novel00093"; transcript_id "Novel00093.10"; exon_number "5";
	1	novelGene	exon	92851302	92851316	.	-	.	gene_id "Novel00093"; transcript_id "Novel00093.10"; exon_number "6";
	1	novelGene	exon	92822480	92825692	.	-	.	gene_id "Novel00093"; transcript_id "Novel00093.11"; exon_number "1";
	1	novelGene	exon	92825817	92826024	.	-	.	gene_id "Novel00093"; transcript_id "Novel00093.11"; exon_number "2";
	1	novelGene	exon	92826132	92826350	.	-	.	gene_id "Novel00093"; transcript_id "Novel00093.11"; exon_number "3";
	1	novelGene	exon	92826784	92827057	.	-	.	gene_id "Novel00093"; transcript_id "Novel00093.11"; exon_number "4";
	1	novelGene	exon	92827242	92827263	.	-	.	gene_id "Novel00093"; transcript_id "Novel00093.11"; exon_number "5";
	1	novelGene	exon	92827396	92827553	.	-	.	gene_id "Novel00093"; transcript_id "Novel00093.11"; exon_number "6";
	1	novelGene	exon	92827727	92827967	.	-	.	gene_id "Novel00093"; transcript_id "Novel00093.11"; exon_number "7";
	1	novelGene	exon	92828842	92829053	.	-	.	gene_id "Novel00093"; transcript_id "Novel00093.11"; exon_number "8";
	1	novelGene	exon	92850939	92851162	.	-	.	gene_id "Novel00093"; transcript_id "Novel00093.11"; exon_number "9";
	1	novelGene	exon	92851302	92851349	.	-	.	gene_id "Novel00093"; transcript_id "Novel00093.11"; exon_number "10";
	1	novelGene	exon	92851728	92851741	.	-	.	gene_id "Novel00093"; transcript_id "Novel00093.11"; exon_number "11";
	1	novelGene	exon	92847501	92847916	.	-	.	gene_id "Novel00094"; transcript_id "Novel00094.1"; exon_number "1";
	1	novelGene	exon	92848405	92848453	.	-	.	gene_id "Novel00094"; transcript_id "Novel00094.1"; exon_number "2";
	1	novelGene	exon	93814380	93815791	.	-	.	gene_id "Novel00095"; transcript_id "Novel00095.1"; exon_number "1";
	1	novelGene	exon	94064595	94064921	.	-	.	gene_id "Novel00096"; transcript_id "Novel00096.1"; exon_number "1";
	1	novelGene	exon	94065003	94065093	.	-	.	gene_id "Novel00096"; transcript_id "Novel00096.1"; exon_number "2";
	1	novelGene	exon	94065278	94065356	.	-	.	gene_id "Novel00096"; transcript_id "Novel00096.1"; exon_number "3";
	1	novelGene	exon	94065458	94065501	.	-	.	gene_id "Novel00096"; transcript_id "Novel00096.1"; exon_number "4";
	1	novelGene	exon	94065589	94065624	.	-	.	gene_id "Novel00096"; transcript_id "Novel00096.1"; exon_number "5";
	1	novelGene	exon	94065709	94065786	.	-	.	gene_id "Novel00096"; transcript_id "Novel00096.1"; exon_number "6";
	1	novelGene	exon	94066370	94066450	.	-	.	gene_id "Novel00096"; transcript_id "Novel00096.1"; exon_number "7";
	1	novelGene	exon	94066554	94066644	.	-	.	gene_id "Novel00096"; transcript_id "Novel00096.1"; exon_number "8";
	1	novelGene	exon	94066736	94066887	.	-	.	gene_id "Novel00096"; transcript_id "Novel00096.1"; exon_number "9";
	1	novelGene	exon	94067005	94067055	.	-	.	gene_id "Novel00096"; transcript_id "Novel00096.1"; exon_number "10";
	1	novelGene	exon	94067881	94067946	.	-	.	gene_id "Novel00096"; transcript_id "Novel00096.1"; exon_number "11";
	1	novelGene	exon	94068267	94068346	.	-	.	gene_id "Novel00096"; transcript_id "Novel00096.1"; exon_number "12";
	1	novelGene	exon	94068518	94068581	.	-	.	gene_id "Novel00096"; transcript_id "Novel00096.1"; exon_number "13";
	1	novelGene	exon	94068955	94069109	.	-	.	gene_id "Novel00096"; transcript_id "Novel00096.1"; exon_number "14";
	1	novelGene	exon	94069196	94069274	.	-	.	gene_id "Novel00096"; transcript_id "Novel00096.1"; exon_number "15";
	1	novelGene	exon	94069360	94069521	.	-	.	gene_id "Novel00096"; transcript_id "Novel00096.1"; exon_number "16";
	1	novelGene	exon	94069607	94069678	.	-	.	gene_id "Novel00096"; transcript_id "Novel00096.1"; exon_number "17";
	1	novelGene	exon	94069889	94069986	.	-	.	gene_id "Novel00096"; transcript_id "Novel00096.1"; exon_number "18";
	1	novelGene	exon	94070125	94070472	.	-	.	gene_id "Novel00096"; transcript_id "Novel00096.1"; exon_number "19";
	1	novelGene	exon	94118544	94119321	.	-	.	gene_id "Novel00097"; transcript_id "Novel00097.1"; exon_number "1";
	1	novelGene	exon	94125223	94125297	.	-	.	gene_id "Novel00097"; transcript_id "Novel00097.1"; exon_number "2";
	1	novelGene	exon	94125497	94127950	.	-	.	gene_id "Novel00097"; transcript_id "Novel00097.1"; exon_number "3";
	1	novelGene	exon	94118544	94119321	.	-	.	gene_id "Novel00097"; transcript_id "Novel00097.2"; exon_number "1";
	1	novelGene	exon	94125223	94125297	.	-	.	gene_id "Novel00097"; transcript_id "Novel00097.2"; exon_number "2";
	1	novelGene	exon	94125497	94125567	.	-	.	gene_id "Novel00097"; transcript_id "Novel00097.2"; exon_number "3";
	1	novelGene	exon	94129445	94129489	.	-	.	gene_id "Novel00097"; transcript_id "Novel00097.2"; exon_number "4";
	1	novelGene	exon	94130930	94131015	.	-	.	gene_id "Novel00097"; transcript_id "Novel00097.2"; exon_number "5";
	1	novelGene	exon	94118544	94119321	.	-	.	gene_id "Novel00097"; transcript_id "Novel00097.3"; exon_number "1";
	1	novelGene	exon	94125223	94125297	.	-	.	gene_id "Novel00097"; transcript_id "Novel00097.3"; exon_number "2";
	1	novelGene	exon	94125497	94125567	.	-	.	gene_id "Novel00097"; transcript_id "Novel00097.3"; exon_number "3";
	1	novelGene	exon	94129445	94131018	.	-	.	gene_id "Novel00097"; transcript_id "Novel00097.3"; exon_number "4";
	1	novelGene	exon	94118544	94119321	.	-	.	gene_id "Novel00097"; transcript_id "Novel00097.4"; exon_number "1";
	1	novelGene	exon	94125223	94125297	.	-	.	gene_id "Novel00097"; transcript_id "Novel00097.4"; exon_number "2";
	1	novelGene	exon	94125497	94125567	.	-	.	gene_id "Novel00097"; transcript_id "Novel00097.4"; exon_number "3";
	1	novelGene	exon	94129445	94129489	.	-	.	gene_id "Novel00097"; transcript_id "Novel00097.4"; exon_number "4";
	1	novelGene	exon	94129718	94131018	.	-	.	gene_id "Novel00097"; transcript_id "Novel00097.4"; exon_number "5";
	1	novelGene	exon	95759742	95759827	.	-	.	gene_id "Novel00098"; transcript_id "Novel00098.1"; exon_number "1";
	1	novelGene	exon	95759898	95760093	.	-	.	gene_id "Novel00098"; transcript_id "Novel00098.1"; exon_number "2";
	1	novelGene	exon	95842131	95844608	.	-	.	gene_id "Novel00099"; transcript_id "Novel00099.1"; exon_number "1";
	1	novelGene	exon	95844677	95845713	.	-	.	gene_id "Novel00099"; transcript_id "Novel00099.1"; exon_number "2";
	1	novelGene	exon	95961658	95962105	.	-	.	gene_id "Novel00100"; transcript_id "Novel00100.1"; exon_number "1";
	1	novelGene	exon	95962216	95962290	.	-	.	gene_id "Novel00100"; transcript_id "Novel00100.1"; exon_number "2";
	1	novelGene	exon	96651958	96652035	.	-	.	gene_id "Novel00101"; transcript_id "Novel00101.1"; exon_number "1";
	1	novelGene	exon	96652319	96653923	.	-	.	gene_id "Novel00101"; transcript_id "Novel00101.1"; exon_number "2";
	10	novelGene	exon	2630900	2632489	.	+	.	gene_id "Novel00102"; transcript_id "Novel00102.1"; exon_number "1";
	10	novelGene	exon	2632703	2634617	.	+	.	gene_id "Novel00102"; transcript_id "Novel00102.1"; exon_number "2";
	10	novelGene	exon	2630900	2634617	.	+	.	gene_id "Novel00102"; transcript_id "Novel00102.2"; exon_number "1";
	10	novelGene	exon	2749650	2750128	.	+	.	gene_id "Novel00103"; transcript_id "Novel00103.1"; exon_number "1";
	10	novelGene	exon	3433586	3434032	.	+	.	gene_id "Novel00104"; transcript_id "Novel00104.1"; exon_number "1";
	10	novelGene	exon	3434691	3434766	.	+	.	gene_id "Novel00104"; transcript_id "Novel00104.1"; exon_number "2";
	10	novelGene	exon	3435632	3435931	.	+	.	gene_id "Novel00104"; transcript_id "Novel00104.1"; exon_number "3";
	10	novelGene	exon	3433733	3434032	.	+	.	gene_id "Novel00104"; transcript_id "Novel00104.2"; exon_number "1";
	10	novelGene	exon	3434691	3435595	.	+	.	gene_id "Novel00104"; transcript_id "Novel00104.2"; exon_number "2";
	10	novelGene	exon	3433752	3435498	.	+	.	gene_id "Novel00104"; transcript_id "Novel00104.3"; exon_number "1";
	10	novelGene	exon	3433848	3434766	.	+	.	gene_id "Novel00104"; transcript_id "Novel00104.4"; exon_number "1";
	10	novelGene	exon	3435632	3435931	.	+	.	gene_id "Novel00104"; transcript_id "Novel00104.4"; exon_number "2";
	10	novelGene	exon	8811517	8813997	.	+	.	gene_id "Novel00105"; transcript_id "Novel00105.1"; exon_number "1";
	10	novelGene	exon	10847197	10847449	.	+	.	gene_id "Novel00106"; transcript_id "Novel00106.1"; exon_number "1";
	10	novelGene	exon	10851582	10851832	.	+	.	gene_id "Novel00106"; transcript_id "Novel00106.1"; exon_number "2";
	10	novelGene	exon	12315224	12316350	.	+	.	gene_id "Novel00107"; transcript_id "Novel00107.1"; exon_number "1";
	10	novelGene	exon	12315224	12315505	.	+	.	gene_id "Novel00107"; transcript_id "Novel00107.2"; exon_number "1";
	10	novelGene	exon	12318128	12318548	.	+	.	gene_id "Novel00107"; transcript_id "Novel00107.2"; exon_number "2";
	10	novelGene	exon	12317142	12318562	.	+	.	gene_id "Novel00107"; transcript_id "Novel00107.3"; exon_number "1";
	10	novelGene	exon	13717843	13718085	.	+	.	gene_id "Novel00108"; transcript_id "Novel00108.1"; exon_number "1";
	10	novelGene	exon	13718194	13718327	.	+	.	gene_id "Novel00108"; transcript_id "Novel00108.1"; exon_number "2";
	10	novelGene	exon	13720786	13721853	.	+	.	gene_id "Novel00108"; transcript_id "Novel00108.1"; exon_number "3";
	10	novelGene	exon	13723312	13723374	.	+	.	gene_id "Novel00108"; transcript_id "Novel00108.1"; exon_number "4";
	10	novelGene	exon	13723470	13723842	.	+	.	gene_id "Novel00108"; transcript_id "Novel00108.1"; exon_number "5";
	10	novelGene	exon	13717843	13718085	.	+	.	gene_id "Novel00108"; transcript_id "Novel00108.2"; exon_number "1";
	10	novelGene	exon	13718197	13718327	.	+	.	gene_id "Novel00108"; transcript_id "Novel00108.2"; exon_number "2";
	10	novelGene	exon	13720786	13723359	.	+	.	gene_id "Novel00108"; transcript_id "Novel00108.2"; exon_number "3";
	10	novelGene	exon	13723470	13723574	.	+	.	gene_id "Novel00108"; transcript_id "Novel00108.2"; exon_number "4";
	10	novelGene	exon	13725010	13725356	.	+	.	gene_id "Novel00108"; transcript_id "Novel00108.2"; exon_number "5";
	10	novelGene	exon	13725486	13726041	.	+	.	gene_id "Novel00108"; transcript_id "Novel00108.2"; exon_number "6";
	10	novelGene	exon	13717843	13718085	.	+	.	gene_id "Novel00108"; transcript_id "Novel00108.3"; exon_number "1";
	10	novelGene	exon	13718197	13718327	.	+	.	gene_id "Novel00108"; transcript_id "Novel00108.3"; exon_number "2";
	10	novelGene	exon	13720786	13720830	.	+	.	gene_id "Novel00108"; transcript_id "Novel00108.3"; exon_number "3";
	10	novelGene	exon	13721736	13723374	.	+	.	gene_id "Novel00108"; transcript_id "Novel00108.3"; exon_number "4";
	10	novelGene	exon	13723470	13723574	.	+	.	gene_id "Novel00108"; transcript_id "Novel00108.3"; exon_number "5";
	10	novelGene	exon	13724962	13725356	.	+	.	gene_id "Novel00108"; transcript_id "Novel00108.3"; exon_number "6";
	10	novelGene	exon	13725486	13726041	.	+	.	gene_id "Novel00108"; transcript_id "Novel00108.3"; exon_number "7";
	10	novelGene	exon	13717855	13718085	.	+	.	gene_id "Novel00108"; transcript_id "Novel00108.4"; exon_number "1";
	10	novelGene	exon	13718194	13718327	.	+	.	gene_id "Novel00108"; transcript_id "Novel00108.4"; exon_number "2";
	10	novelGene	exon	13720786	13720830	.	+	.	gene_id "Novel00108"; transcript_id "Novel00108.4"; exon_number "3";
	10	novelGene	exon	13721736	13721853	.	+	.	gene_id "Novel00108"; transcript_id "Novel00108.4"; exon_number "4";
	10	novelGene	exon	13723312	13723374	.	+	.	gene_id "Novel00108"; transcript_id "Novel00108.4"; exon_number "5";
	10	novelGene	exon	13723470	13723842	.	+	.	gene_id "Novel00108"; transcript_id "Novel00108.4"; exon_number "6";
	10	novelGene	exon	13717855	13718085	.	+	.	gene_id "Novel00108"; transcript_id "Novel00108.5"; exon_number "1";
	10	novelGene	exon	13718196	13718327	.	+	.	gene_id "Novel00108"; transcript_id "Novel00108.5"; exon_number "2";
	10	novelGene	exon	13720786	13723374	.	+	.	gene_id "Novel00108"; transcript_id "Novel00108.5"; exon_number "3";
	10	novelGene	exon	13723470	13723574	.	+	.	gene_id "Novel00108"; transcript_id "Novel00108.5"; exon_number "4";
	10	novelGene	exon	13724962	13725356	.	+	.	gene_id "Novel00108"; transcript_id "Novel00108.5"; exon_number "5";
	10	novelGene	exon	13725486	13726041	.	+	.	gene_id "Novel00108"; transcript_id "Novel00108.5"; exon_number "6";
	10	novelGene	exon	13717856	13718085	.	+	.	gene_id "Novel00108"; transcript_id "Novel00108.6"; exon_number "1";
	10	novelGene	exon	13718197	13718327	.	+	.	gene_id "Novel00108"; transcript_id "Novel00108.6"; exon_number "2";
	10	novelGene	exon	13720786	13720830	.	+	.	gene_id "Novel00108"; transcript_id "Novel00108.6"; exon_number "3";
	10	novelGene	exon	13721681	13721853	.	+	.	gene_id "Novel00108"; transcript_id "Novel00108.6"; exon_number "4";
	10	novelGene	exon	13723312	13723374	.	+	.	gene_id "Novel00108"; transcript_id "Novel00108.6"; exon_number "5";
	10	novelGene	exon	13723470	13723842	.	+	.	gene_id "Novel00108"; transcript_id "Novel00108.6"; exon_number "6";
	10	novelGene	exon	13717856	13718085	.	+	.	gene_id "Novel00108"; transcript_id "Novel00108.7"; exon_number "1";
	10	novelGene	exon	13718194	13718327	.	+	.	gene_id "Novel00108"; transcript_id "Novel00108.7"; exon_number "2";
	10	novelGene	exon	13720786	13723374	.	+	.	gene_id "Novel00108"; transcript_id "Novel00108.7"; exon_number "3";
	10	novelGene	exon	13723470	13723574	.	+	.	gene_id "Novel00108"; transcript_id "Novel00108.7"; exon_number "4";
	10	novelGene	exon	13724962	13725356	.	+	.	gene_id "Novel00108"; transcript_id "Novel00108.7"; exon_number "5";
	10	novelGene	exon	13725486	13726041	.	+	.	gene_id "Novel00108"; transcript_id "Novel00108.7"; exon_number "6";
	10	novelGene	exon	13717856	13718085	.	+	.	gene_id "Novel00108"; transcript_id "Novel00108.8"; exon_number "1";
	10	novelGene	exon	13718197	13718327	.	+	.	gene_id "Novel00108"; transcript_id "Novel00108.8"; exon_number "2";
	10	novelGene	exon	13720786	13723374	.	+	.	gene_id "Novel00108"; transcript_id "Novel00108.8"; exon_number "3";
	10	novelGene	exon	13723470	13723574	.	+	.	gene_id "Novel00108"; transcript_id "Novel00108.8"; exon_number "4";
	10	novelGene	exon	13724959	13725356	.	+	.	gene_id "Novel00108"; transcript_id "Novel00108.8"; exon_number "5";
	10	novelGene	exon	13725486	13726041	.	+	.	gene_id "Novel00108"; transcript_id "Novel00108.8"; exon_number "6";
	10	novelGene	exon	13717856	13718085	.	+	.	gene_id "Novel00108"; transcript_id "Novel00108.9"; exon_number "1";
	10	novelGene	exon	13718194	13718327	.	+	.	gene_id "Novel00108"; transcript_id "Novel00108.9"; exon_number "2";
	10	novelGene	exon	13720786	13721853	.	+	.	gene_id "Novel00108"; transcript_id "Novel00108.9"; exon_number "3";
	10	novelGene	exon	13723312	13723374	.	+	.	gene_id "Novel00108"; transcript_id "Novel00108.9"; exon_number "4";
	10	novelGene	exon	13723470	13723574	.	+	.	gene_id "Novel00108"; transcript_id "Novel00108.9"; exon_number "5";
	10	novelGene	exon	13725010	13725356	.	+	.	gene_id "Novel00108"; transcript_id "Novel00108.9"; exon_number "6";
	10	novelGene	exon	13725486	13726041	.	+	.	gene_id "Novel00108"; transcript_id "Novel00108.9"; exon_number "7";
	10	novelGene	exon	13717856	13718085	.	+	.	gene_id "Novel00108"; transcript_id "Novel00108.10"; exon_number "1";
	10	novelGene	exon	13718194	13718327	.	+	.	gene_id "Novel00108"; transcript_id "Novel00108.10"; exon_number "2";
	10	novelGene	exon	13720786	13720830	.	+	.	gene_id "Novel00108"; transcript_id "Novel00108.10"; exon_number "3";
	10	novelGene	exon	13721681	13721853	.	+	.	gene_id "Novel00108"; transcript_id "Novel00108.10"; exon_number "4";
	10	novelGene	exon	13723312	13723359	.	+	.	gene_id "Novel00108"; transcript_id "Novel00108.10"; exon_number "5";
	10	novelGene	exon	13723470	13723574	.	+	.	gene_id "Novel00108"; transcript_id "Novel00108.10"; exon_number "6";
	10	novelGene	exon	13724962	13725356	.	+	.	gene_id "Novel00108"; transcript_id "Novel00108.10"; exon_number "7";
	10	novelGene	exon	13725486	13726041	.	+	.	gene_id "Novel00108"; transcript_id "Novel00108.10"; exon_number "8";
	10	novelGene	exon	13717856	13718085	.	+	.	gene_id "Novel00108"; transcript_id "Novel00108.11"; exon_number "1";
	10	novelGene	exon	13718194	13718327	.	+	.	gene_id "Novel00108"; transcript_id "Novel00108.11"; exon_number "2";
	10	novelGene	exon	13720786	13720830	.	+	.	gene_id "Novel00108"; transcript_id "Novel00108.11"; exon_number "3";
	10	novelGene	exon	13721736	13723374	.	+	.	gene_id "Novel00108"; transcript_id "Novel00108.11"; exon_number "4";
	10	novelGene	exon	13723470	13723574	.	+	.	gene_id "Novel00108"; transcript_id "Novel00108.11"; exon_number "5";
	10	novelGene	exon	13727246	13727282	.	+	.	gene_id "Novel00108"; transcript_id "Novel00108.11"; exon_number "6";
	10	novelGene	exon	13717864	13718085	.	+	.	gene_id "Novel00108"; transcript_id "Novel00108.12"; exon_number "1";
	10	novelGene	exon	13718194	13718327	.	+	.	gene_id "Novel00108"; transcript_id "Novel00108.12"; exon_number "2";
	10	novelGene	exon	13720786	13720830	.	+	.	gene_id "Novel00108"; transcript_id "Novel00108.12"; exon_number "3";
	10	novelGene	exon	13721681	13721853	.	+	.	gene_id "Novel00108"; transcript_id "Novel00108.12"; exon_number "4";
	10	novelGene	exon	13723312	13723374	.	+	.	gene_id "Novel00108"; transcript_id "Novel00108.12"; exon_number "5";
	10	novelGene	exon	13723470	13723842	.	+	.	gene_id "Novel00108"; transcript_id "Novel00108.12"; exon_number "6";
	10	novelGene	exon	13717864	13718085	.	+	.	gene_id "Novel00108"; transcript_id "Novel00108.13"; exon_number "1";
	10	novelGene	exon	13718194	13718327	.	+	.	gene_id "Novel00108"; transcript_id "Novel00108.13"; exon_number "2";
	10	novelGene	exon	13720786	13721853	.	+	.	gene_id "Novel00108"; transcript_id "Novel00108.13"; exon_number "3";
	10	novelGene	exon	13723312	13723374	.	+	.	gene_id "Novel00108"; transcript_id "Novel00108.13"; exon_number "4";
	10	novelGene	exon	13723470	13723574	.	+	.	gene_id "Novel00108"; transcript_id "Novel00108.13"; exon_number "5";
	10	novelGene	exon	13724962	13725356	.	+	.	gene_id "Novel00108"; transcript_id "Novel00108.13"; exon_number "6";
	10	novelGene	exon	13725486	13726041	.	+	.	gene_id "Novel00108"; transcript_id "Novel00108.13"; exon_number "7";
	10	novelGene	exon	13717867	13718085	.	+	.	gene_id "Novel00108"; transcript_id "Novel00108.14"; exon_number "1";
	10	novelGene	exon	13718194	13718327	.	+	.	gene_id "Novel00108"; transcript_id "Novel00108.14"; exon_number "2";
	10	novelGene	exon	13720786	13721853	.	+	.	gene_id "Novel00108"; transcript_id "Novel00108.14"; exon_number "3";
	10	novelGene	exon	13723312	13723359	.	+	.	gene_id "Novel00108"; transcript_id "Novel00108.14"; exon_number "4";
	10	novelGene	exon	13723470	13723842	.	+	.	gene_id "Novel00108"; transcript_id "Novel00108.14"; exon_number "5";
	10	novelGene	exon	13717867	13718085	.	+	.	gene_id "Novel00108"; transcript_id "Novel00108.15"; exon_number "1";
	10	novelGene	exon	13718194	13718327	.	+	.	gene_id "Novel00108"; transcript_id "Novel00108.15"; exon_number "2";
	10	novelGene	exon	13720786	13720830	.	+	.	gene_id "Novel00108"; transcript_id "Novel00108.15"; exon_number "3";
	10	novelGene	exon	13721681	13723374	.	+	.	gene_id "Novel00108"; transcript_id "Novel00108.15"; exon_number "4";
	10	novelGene	exon	13723470	13723574	.	+	.	gene_id "Novel00108"; transcript_id "Novel00108.15"; exon_number "5";
	10	novelGene	exon	13725010	13725356	.	+	.	gene_id "Novel00108"; transcript_id "Novel00108.15"; exon_number "6";
	10	novelGene	exon	13725486	13726041	.	+	.	gene_id "Novel00108"; transcript_id "Novel00108.15"; exon_number "7";
	10	novelGene	exon	14126728	14126857	.	+	.	gene_id "Novel00109"; transcript_id "Novel00109.1"; exon_number "1";
	10	novelGene	exon	14128150	14128514	.	+	.	gene_id "Novel00109"; transcript_id "Novel00109.1"; exon_number "2";
	10	novelGene	exon	18517667	18518110	.	+	.	gene_id "Novel00110"; transcript_id "Novel00110.1"; exon_number "1";
	10	novelGene	exon	18518199	18518577	.	+	.	gene_id "Novel00110"; transcript_id "Novel00110.1"; exon_number "2";
	10	novelGene	exon	19137028	19137565	.	+	.	gene_id "Novel00111"; transcript_id "Novel00111.1"; exon_number "1";
	10	novelGene	exon	19139560	19139956	.	+	.	gene_id "Novel00111"; transcript_id "Novel00111.1"; exon_number "2";
	10	novelGene	exon	19137028	19140256	.	+	.	gene_id "Novel00111"; transcript_id "Novel00111.2"; exon_number "1";
	10	novelGene	exon	21176926	21178223	.	+	.	gene_id "Novel00112"; transcript_id "Novel00112.1"; exon_number "1";
	10	novelGene	exon	22867781	22868390	.	+	.	gene_id "Novel00113"; transcript_id "Novel00113.1"; exon_number "1";
	10	novelGene	exon	22870247	22870969	.	+	.	gene_id "Novel00113"; transcript_id "Novel00113.1"; exon_number "2";
	10	novelGene	exon	22867795	22868709	.	+	.	gene_id "Novel00113"; transcript_id "Novel00113.2"; exon_number "1";
	10	novelGene	exon	22869299	22871157	.	+	.	gene_id "Novel00113"; transcript_id "Novel00113.3"; exon_number "1";
	10	novelGene	exon	27807489	27807810	.	+	.	gene_id "Novel00114"; transcript_id "Novel00114.1"; exon_number "1";
	10	novelGene	exon	27810100	27810172	.	+	.	gene_id "Novel00114"; transcript_id "Novel00114.1"; exon_number "2";
	10	novelGene	exon	27811078	27811405	.	+	.	gene_id "Novel00114"; transcript_id "Novel00114.1"; exon_number "3";
	10	novelGene	exon	27807566	27807660	.	+	.	gene_id "Novel00114"; transcript_id "Novel00114.2"; exon_number "1";
	10	novelGene	exon	27810100	27810172	.	+	.	gene_id "Novel00114"; transcript_id "Novel00114.2"; exon_number "2";
	10	novelGene	exon	27811078	27811405	.	+	.	gene_id "Novel00114"; transcript_id "Novel00114.2"; exon_number "3";
	10	novelGene	exon	28024555	28024717	.	+	.	gene_id "Novel00115"; transcript_id "Novel00115.1"; exon_number "1";
	10	novelGene	exon	28028954	28029237	.	+	.	gene_id "Novel00115"; transcript_id "Novel00115.1"; exon_number "2";
	10	novelGene	exon	28024555	28024767	.	+	.	gene_id "Novel00115"; transcript_id "Novel00115.2"; exon_number "1";
	10	novelGene	exon	28028954	28029237	.	+	.	gene_id "Novel00115"; transcript_id "Novel00115.2"; exon_number "2";
	10	novelGene	exon	33448990	33449451	.	+	.	gene_id "Novel00116"; transcript_id "Novel00116.1"; exon_number "1";
	10	novelGene	exon	33450846	33451301	.	+	.	gene_id "Novel00116"; transcript_id "Novel00116.1"; exon_number "2";
	10	novelGene	exon	33448990	33449451	.	+	.	gene_id "Novel00116"; transcript_id "Novel00116.2"; exon_number "1";
	10	novelGene	exon	33450817	33451301	.	+	.	gene_id "Novel00116"; transcript_id "Novel00116.2"; exon_number "2";
	10	novelGene	exon	33448994	33451287	.	+	.	gene_id "Novel00116"; transcript_id "Novel00116.3"; exon_number "1";
	10	novelGene	exon	36542741	36543069	.	+	.	gene_id "Novel00117"; transcript_id "Novel00117.1"; exon_number "1";
	10	novelGene	exon	36543524	36544364	.	+	.	gene_id "Novel00117"; transcript_id "Novel00117.1"; exon_number "2";
	10	novelGene	exon	40374626	40375155	.	+	.	gene_id "Novel00118"; transcript_id "Novel00118.1"; exon_number "1";
	10	novelGene	exon	40375272	40375908	.	+	.	gene_id "Novel00118"; transcript_id "Novel00118.1"; exon_number "2";
	10	novelGene	exon	42829179	42830317	.	+	.	gene_id "Novel00119"; transcript_id "Novel00119.1"; exon_number "1";
	10	novelGene	exon	42832808	42834363	.	+	.	gene_id "Novel00119"; transcript_id "Novel00119.1"; exon_number "2";
	10	novelGene	exon	42829179	42834363	.	+	.	gene_id "Novel00119"; transcript_id "Novel00119.2"; exon_number "1";
	10	novelGene	exon	42829345	42830317	.	+	.	gene_id "Novel00119"; transcript_id "Novel00119.3"; exon_number "1";
	10	novelGene	exon	42832831	42834363	.	+	.	gene_id "Novel00119"; transcript_id "Novel00119.3"; exon_number "2";
	10	novelGene	exon	43886576	43886992	.	+	.	gene_id "Novel00120"; transcript_id "Novel00120.1"; exon_number "1";
	10	novelGene	exon	47143410	47144766	.	+	.	gene_id "Novel00121"; transcript_id "Novel00121.1"; exon_number "1";
	10	novelGene	exon	47143410	47144372	.	+	.	gene_id "Novel00121"; transcript_id "Novel00121.2"; exon_number "1";
	10	novelGene	exon	47149875	47150373	.	+	.	gene_id "Novel00121"; transcript_id "Novel00121.2"; exon_number "2";
	10	novelGene	exon	47143521	47144372	.	+	.	gene_id "Novel00121"; transcript_id "Novel00121.3"; exon_number "1";
	10	novelGene	exon	47145240	47145724	.	+	.	gene_id "Novel00121"; transcript_id "Novel00121.3"; exon_number "2";
	10	novelGene	exon	47144833	47145446	.	+	.	gene_id "Novel00121"; transcript_id "Novel00121.4"; exon_number "1";
	10	novelGene	exon	50452707	50453061	.	+	.	gene_id "Novel00122"; transcript_id "Novel00122.1"; exon_number "1";
	10	novelGene	exon	50458896	50459156	.	+	.	gene_id "Novel00122"; transcript_id "Novel00122.1"; exon_number "2";
	10	novelGene	exon	50459244	50459336	.	+	.	gene_id "Novel00122"; transcript_id "Novel00122.1"; exon_number "3";
	10	novelGene	exon	50459547	50459611	.	+	.	gene_id "Novel00122"; transcript_id "Novel00122.1"; exon_number "4";
	10	novelGene	exon	50459716	50460765	.	+	.	gene_id "Novel00122"; transcript_id "Novel00122.1"; exon_number "5";
	10	novelGene	exon	50452707	50453061	.	+	.	gene_id "Novel00122"; transcript_id "Novel00122.2"; exon_number "1";
	10	novelGene	exon	50458896	50459336	.	+	.	gene_id "Novel00122"; transcript_id "Novel00122.2"; exon_number "2";
	10	novelGene	exon	50459547	50459611	.	+	.	gene_id "Novel00122"; transcript_id "Novel00122.2"; exon_number "3";
	10	novelGene	exon	50459716	50459845	.	+	.	gene_id "Novel00122"; transcript_id "Novel00122.2"; exon_number "4";
	10	novelGene	exon	50460141	50460765	.	+	.	gene_id "Novel00122"; transcript_id "Novel00122.2"; exon_number "5";
	10	novelGene	exon	50452707	50453061	.	+	.	gene_id "Novel00122"; transcript_id "Novel00122.3"; exon_number "1";
	10	novelGene	exon	50458896	50459336	.	+	.	gene_id "Novel00122"; transcript_id "Novel00122.3"; exon_number "2";
	10	novelGene	exon	50459547	50459611	.	+	.	gene_id "Novel00122"; transcript_id "Novel00122.3"; exon_number "3";
	10	novelGene	exon	50459684	50459845	.	+	.	gene_id "Novel00122"; transcript_id "Novel00122.3"; exon_number "4";
	10	novelGene	exon	50460141	50460765	.	+	.	gene_id "Novel00122"; transcript_id "Novel00122.3"; exon_number "5";
	10	novelGene	exon	50452717	50453061	.	+	.	gene_id "Novel00122"; transcript_id "Novel00122.4"; exon_number "1";
	10	novelGene	exon	50457416	50457453	.	+	.	gene_id "Novel00122"; transcript_id "Novel00122.4"; exon_number "2";
	10	novelGene	exon	50452718	50453061	.	+	.	gene_id "Novel00122"; transcript_id "Novel00122.5"; exon_number "1";
	10	novelGene	exon	50458896	50459156	.	+	.	gene_id "Novel00122"; transcript_id "Novel00122.5"; exon_number "2";
	10	novelGene	exon	50459244	50459336	.	+	.	gene_id "Novel00122"; transcript_id "Novel00122.5"; exon_number "3";
	10	novelGene	exon	50459547	50459911	.	+	.	gene_id "Novel00122"; transcript_id "Novel00122.5"; exon_number "4";
	10	novelGene	exon	50460141	50460765	.	+	.	gene_id "Novel00122"; transcript_id "Novel00122.5"; exon_number "5";
	10	novelGene	exon	50880887	50884319	.	+	.	gene_id "Novel00123"; transcript_id "Novel00123.1"; exon_number "1";
	10	novelGene	exon	50881134	50881940	.	+	.	gene_id "Novel00123"; transcript_id "Novel00123.2"; exon_number "1";
	10	novelGene	exon	50883957	50884299	.	+	.	gene_id "Novel00123"; transcript_id "Novel00123.2"; exon_number "2";
	10	novelGene	exon	51182045	51193854	.	+	.	gene_id "Novel00124"; transcript_id "Novel00124.1"; exon_number "1";
	10	novelGene	exon	51201310	51203453	.	+	.	gene_id "Novel00125"; transcript_id "Novel00125.1"; exon_number "1";
	10	novelGene	exon	51332543	51337323	.	+	.	gene_id "Novel00126"; transcript_id "Novel00126.1"; exon_number "1";
	10	novelGene	exon	51337422	51338731	.	+	.	gene_id "Novel00126"; transcript_id "Novel00126.1"; exon_number "2";
	10	novelGene	exon	51332543	51336211	.	+	.	gene_id "Novel00126"; transcript_id "Novel00126.2"; exon_number "1";
	10	novelGene	exon	51336701	51338731	.	+	.	gene_id "Novel00126"; transcript_id "Novel00126.2"; exon_number "2";
	10	novelGene	exon	53584274	53584382	.	+	.	gene_id "Novel00127"; transcript_id "Novel00127.1"; exon_number "1";
	10	novelGene	exon	53590825	53591414	.	+	.	gene_id "Novel00127"; transcript_id "Novel00127.1"; exon_number "2";
	10	novelGene	exon	53588371	53591171	.	+	.	gene_id "Novel00127"; transcript_id "Novel00127.2"; exon_number "1";
	10	novelGene	exon	57440408	57444507	.	+	.	gene_id "Novel00128"; transcript_id "Novel00128.1"; exon_number "1";
	10	novelGene	exon	57440408	57441000	.	+	.	gene_id "Novel00128"; transcript_id "Novel00128.2"; exon_number "1";
	10	novelGene	exon	57445804	57446345	.	+	.	gene_id "Novel00128"; transcript_id "Novel00128.2"; exon_number "2";
	10	novelGene	exon	57440411	57441000	.	+	.	gene_id "Novel00128"; transcript_id "Novel00128.3"; exon_number "1";
	10	novelGene	exon	57445652	57446345	.	+	.	gene_id "Novel00128"; transcript_id "Novel00128.3"; exon_number "2";
	10	novelGene	exon	57440412	57441000	.	+	.	gene_id "Novel00128"; transcript_id "Novel00128.4"; exon_number "1";
	10	novelGene	exon	57445801	57446345	.	+	.	gene_id "Novel00128"; transcript_id "Novel00128.4"; exon_number "2";
	10	novelGene	exon	57440417	57441000	.	+	.	gene_id "Novel00128"; transcript_id "Novel00128.5"; exon_number "1";
	10	novelGene	exon	57445807	57446345	.	+	.	gene_id "Novel00128"; transcript_id "Novel00128.5"; exon_number "2";
	10	novelGene	exon	57440463	57441000	.	+	.	gene_id "Novel00128"; transcript_id "Novel00128.6"; exon_number "1";
	10	novelGene	exon	57442494	57443828	.	+	.	gene_id "Novel00128"; transcript_id "Novel00128.6"; exon_number "2";
	10	novelGene	exon	57444842	57446416	.	+	.	gene_id "Novel00128"; transcript_id "Novel00128.7"; exon_number "1";
	10	novelGene	exon	59816443	59817557	.	+	.	gene_id "Novel00129"; transcript_id "Novel00129.1"; exon_number "1";
	10	novelGene	exon	59902688	59903008	.	+	.	gene_id "Novel00130"; transcript_id "Novel00130.1"; exon_number "1";
	10	novelGene	exon	59903109	59903644	.	+	.	gene_id "Novel00130"; transcript_id "Novel00130.1"; exon_number "2";
	10	novelGene	exon	60279526	60279632	.	+	.	gene_id "Novel00131"; transcript_id "Novel00131.1"; exon_number "1";
	10	novelGene	exon	60279834	60279936	.	+	.	gene_id "Novel00131"; transcript_id "Novel00131.1"; exon_number "2";
	10	novelGene	exon	60280026	60280098	.	+	.	gene_id "Novel00131"; transcript_id "Novel00131.1"; exon_number "3";
	10	novelGene	exon	60280286	60280650	.	+	.	gene_id "Novel00131"; transcript_id "Novel00131.1"; exon_number "4";
	10	novelGene	exon	61674736	61674994	.	+	.	gene_id "Novel00132"; transcript_id "Novel00132.1"; exon_number "1";
	10	novelGene	exon	61675439	61675673	.	+	.	gene_id "Novel00132"; transcript_id "Novel00132.1"; exon_number "2";
	10	novelGene	exon	61676662	61676731	.	+	.	gene_id "Novel00132"; transcript_id "Novel00132.1"; exon_number "3";
	10	novelGene	exon	61676835	61677587	.	+	.	gene_id "Novel00132"; transcript_id "Novel00132.1"; exon_number "4";
	10	novelGene	exon	61677678	61677767	.	+	.	gene_id "Novel00132"; transcript_id "Novel00132.1"; exon_number "5";
	10	novelGene	exon	61677865	61678098	.	+	.	gene_id "Novel00132"; transcript_id "Novel00132.1"; exon_number "6";
	10	novelGene	exon	61674806	61676731	.	+	.	gene_id "Novel00132"; transcript_id "Novel00132.2"; exon_number "1";
	10	novelGene	exon	61676835	61677587	.	+	.	gene_id "Novel00132"; transcript_id "Novel00132.2"; exon_number "2";
	10	novelGene	exon	61677678	61677767	.	+	.	gene_id "Novel00132"; transcript_id "Novel00132.2"; exon_number "3";
	10	novelGene	exon	61677865	61678098	.	+	.	gene_id "Novel00132"; transcript_id "Novel00132.2"; exon_number "4";
	10	novelGene	exon	61674806	61674994	.	+	.	gene_id "Novel00132"; transcript_id "Novel00132.3"; exon_number "1";
	10	novelGene	exon	61675439	61677587	.	+	.	gene_id "Novel00132"; transcript_id "Novel00132.3"; exon_number "2";
	10	novelGene	exon	61677678	61677767	.	+	.	gene_id "Novel00132"; transcript_id "Novel00132.3"; exon_number "3";
	10	novelGene	exon	61677865	61678098	.	+	.	gene_id "Novel00132"; transcript_id "Novel00132.3"; exon_number "4";
	10	novelGene	exon	61674822	61675673	.	+	.	gene_id "Novel00132"; transcript_id "Novel00132.4"; exon_number "1";
	10	novelGene	exon	61676835	61677587	.	+	.	gene_id "Novel00132"; transcript_id "Novel00132.4"; exon_number "2";
	10	novelGene	exon	61677678	61677767	.	+	.	gene_id "Novel00132"; transcript_id "Novel00132.4"; exon_number "3";
	10	novelGene	exon	61677865	61678098	.	+	.	gene_id "Novel00132"; transcript_id "Novel00132.4"; exon_number "4";
	10	novelGene	exon	61674822	61674994	.	+	.	gene_id "Novel00132"; transcript_id "Novel00132.5"; exon_number "1";
	10	novelGene	exon	61675439	61675673	.	+	.	gene_id "Novel00132"; transcript_id "Novel00132.5"; exon_number "2";
	10	novelGene	exon	61676835	61677587	.	+	.	gene_id "Novel00132"; transcript_id "Novel00132.5"; exon_number "3";
	10	novelGene	exon	61677678	61677767	.	+	.	gene_id "Novel00132"; transcript_id "Novel00132.5"; exon_number "4";
	10	novelGene	exon	61677865	61678098	.	+	.	gene_id "Novel00132"; transcript_id "Novel00132.5"; exon_number "5";
	10	novelGene	exon	61674828	61674994	.	+	.	gene_id "Novel00132"; transcript_id "Novel00132.6"; exon_number "1";
	10	novelGene	exon	61675439	61675673	.	+	.	gene_id "Novel00132"; transcript_id "Novel00132.6"; exon_number "2";
	10	novelGene	exon	61676662	61676731	.	+	.	gene_id "Novel00132"; transcript_id "Novel00132.6"; exon_number "3";
	10	novelGene	exon	61676835	61677587	.	+	.	gene_id "Novel00132"; transcript_id "Novel00132.6"; exon_number "4";
	10	novelGene	exon	61677678	61677771	.	+	.	gene_id "Novel00132"; transcript_id "Novel00132.6"; exon_number "5";
	10	novelGene	exon	61677865	61678098	.	+	.	gene_id "Novel00132"; transcript_id "Novel00132.6"; exon_number "6";
	10	novelGene	exon	62857726	62858209	.	+	.	gene_id "Novel00133"; transcript_id "Novel00133.1"; exon_number "1";
	10	novelGene	exon	62858333	62858613	.	+	.	gene_id "Novel00133"; transcript_id "Novel00133.1"; exon_number "2";
	10	novelGene	exon	63696179	63697145	.	+	.	gene_id "Novel00134"; transcript_id "Novel00134.1"; exon_number "1";
	10	novelGene	exon	63715761	63716024	.	+	.	gene_id "Novel00135"; transcript_id "Novel00135.1"; exon_number "1";
	10	novelGene	exon	63716183	63717406	.	+	.	gene_id "Novel00135"; transcript_id "Novel00135.1"; exon_number "2";
	10	novelGene	exon	63715761	63715892	.	+	.	gene_id "Novel00135"; transcript_id "Novel00135.2"; exon_number "1";
	10	novelGene	exon	63719364	63721603	.	+	.	gene_id "Novel00135"; transcript_id "Novel00135.2"; exon_number "2";
	10	novelGene	exon	63919323	63920108	.	+	.	gene_id "Novel00136"; transcript_id "Novel00136.1"; exon_number "1";
	10	novelGene	exon	63920248	63922005	.	+	.	gene_id "Novel00136"; transcript_id "Novel00136.1"; exon_number "2";
	10	novelGene	exon	64485000	64485045	.	+	.	gene_id "Novel00137"; transcript_id "Novel00137.1"; exon_number "1";
	10	novelGene	exon	64485151	64485246	.	+	.	gene_id "Novel00137"; transcript_id "Novel00137.1"; exon_number "2";
	10	novelGene	exon	64487126	64487187	.	+	.	gene_id "Novel00137"; transcript_id "Novel00137.1"; exon_number "3";
	10	novelGene	exon	64487267	64487325	.	+	.	gene_id "Novel00137"; transcript_id "Novel00137.1"; exon_number "4";
	10	novelGene	exon	64487411	64487783	.	+	.	gene_id "Novel00137"; transcript_id "Novel00137.1"; exon_number "5";
	10	novelGene	exon	65211987	65212522	.	+	.	gene_id "Novel00138"; transcript_id "Novel00138.1"; exon_number "1";
	10	novelGene	exon	65212642	65212830	.	+	.	gene_id "Novel00138"; transcript_id "Novel00138.1"; exon_number "2";
	10	novelGene	exon	860258	860837	.	-	.	gene_id "Novel00139"; transcript_id "Novel00139.1"; exon_number "1";
	10	novelGene	exon	861209	861365	.	-	.	gene_id "Novel00139"; transcript_id "Novel00139.1"; exon_number "2";
	10	novelGene	exon	861475	861565	.	-	.	gene_id "Novel00139"; transcript_id "Novel00139.1"; exon_number "3";
	10	novelGene	exon	1112229	1112420	.	-	.	gene_id "Novel00140"; transcript_id "Novel00140.1"; exon_number "1";
	10	novelGene	exon	1112715	1113728	.	-	.	gene_id "Novel00140"; transcript_id "Novel00140.1"; exon_number "2";
	10	novelGene	exon	2546163	2546590	.	-	.	gene_id "Novel00141"; transcript_id "Novel00141.1"; exon_number "1";
	10	novelGene	exon	2546774	2546948	.	-	.	gene_id "Novel00141"; transcript_id "Novel00141.1"; exon_number "2";
	10	novelGene	exon	2891651	2891979	.	-	.	gene_id "Novel00142"; transcript_id "Novel00142.1"; exon_number "1";
	10	novelGene	exon	2892497	2892755	.	-	.	gene_id "Novel00142"; transcript_id "Novel00142.1"; exon_number "2";
	10	novelGene	exon	2893800	2894036	.	-	.	gene_id "Novel00142"; transcript_id "Novel00142.1"; exon_number "3";
	10	novelGene	exon	2895014	2895144	.	-	.	gene_id "Novel00142"; transcript_id "Novel00142.1"; exon_number "4";
	10	novelGene	exon	2895845	2896129	.	-	.	gene_id "Novel00142"; transcript_id "Novel00142.1"; exon_number "5";
	10	novelGene	exon	3118438	3120277	.	-	.	gene_id "Novel00143"; transcript_id "Novel00143.1"; exon_number "1";
	10	novelGene	exon	4221066	4221669	.	-	.	gene_id "Novel00144"; transcript_id "Novel00144.1"; exon_number "1";
	10	novelGene	exon	4222212	4222438	.	-	.	gene_id "Novel00144"; transcript_id "Novel00144.1"; exon_number "2";
	10	novelGene	exon	4221066	4221669	.	-	.	gene_id "Novel00144"; transcript_id "Novel00144.2"; exon_number "1";
	10	novelGene	exon	4222220	4222447	.	-	.	gene_id "Novel00144"; transcript_id "Novel00144.2"; exon_number "2";
	10	novelGene	exon	7402739	7403063	.	-	.	gene_id "Novel00145"; transcript_id "Novel00145.1"; exon_number "1";
	10	novelGene	exon	7409074	7409739	.	-	.	gene_id "Novel00145"; transcript_id "Novel00145.1"; exon_number "2";
	10	novelGene	exon	8980295	8980945	.	-	.	gene_id "Novel00146"; transcript_id "Novel00146.1"; exon_number "1";
	10	novelGene	exon	8981218	8981637	.	-	.	gene_id "Novel00146"; transcript_id "Novel00146.1"; exon_number "2";
	10	novelGene	exon	9782496	9782944	.	-	.	gene_id "Novel00147"; transcript_id "Novel00147.1"; exon_number "1";
	10	novelGene	exon	9787982	9788613	.	-	.	gene_id "Novel00147"; transcript_id "Novel00147.1"; exon_number "2";
	10	novelGene	exon	9787740	9788605	.	-	.	gene_id "Novel00147"; transcript_id "Novel00147.2"; exon_number "1";
	10	novelGene	exon	19459824	19459863	.	-	.	gene_id "Novel00148"; transcript_id "Novel00148.1"; exon_number "1";
	10	novelGene	exon	19459941	19460255	.	-	.	gene_id "Novel00148"; transcript_id "Novel00148.1"; exon_number "2";
	10	novelGene	exon	19460331	19462957	.	-	.	gene_id "Novel00148"; transcript_id "Novel00148.1"; exon_number "3";
	10	novelGene	exon	19459824	19460255	.	-	.	gene_id "Novel00148"; transcript_id "Novel00148.2"; exon_number "1";
	10	novelGene	exon	19460331	19462577	.	-	.	gene_id "Novel00148"; transcript_id "Novel00148.2"; exon_number "2";
	10	novelGene	exon	19464221	19464362	.	-	.	gene_id "Novel00148"; transcript_id "Novel00148.2"; exon_number "3";
	10	novelGene	exon	20921364	20924841	.	-	.	gene_id "Novel00149"; transcript_id "Novel00149.1"; exon_number "1";
	10	novelGene	exon	20921611	20922238	.	-	.	gene_id "Novel00149"; transcript_id "Novel00149.2"; exon_number "1";
	10	novelGene	exon	20924066	20924841	.	-	.	gene_id "Novel00149"; transcript_id "Novel00149.2"; exon_number "2";
	10	novelGene	exon	21633643	21633883	.	-	.	gene_id "Novel00150"; transcript_id "Novel00150.1"; exon_number "1";
	10	novelGene	exon	21635798	21637646	.	-	.	gene_id "Novel00150"; transcript_id "Novel00150.1"; exon_number "2";
	10	novelGene	exon	21633643	21633883	.	-	.	gene_id "Novel00150"; transcript_id "Novel00150.2"; exon_number "1";
	10	novelGene	exon	21635798	21636959	.	-	.	gene_id "Novel00150"; transcript_id "Novel00150.2"; exon_number "2";
	10	novelGene	exon	21637327	21637646	.	-	.	gene_id "Novel00150"; transcript_id "Novel00150.2"; exon_number "3";
	10	novelGene	exon	27514525	27515813	.	-	.	gene_id "Novel00151"; transcript_id "Novel00151.1"; exon_number "1";
	10	novelGene	exon	27516521	27516667	.	-	.	gene_id "Novel00151"; transcript_id "Novel00151.1"; exon_number "2";
	10	novelGene	exon	27647433	27647984	.	-	.	gene_id "Novel00152"; transcript_id "Novel00152.1"; exon_number "1";
	10	novelGene	exon	27650430	27651145	.	-	.	gene_id "Novel00152"; transcript_id "Novel00152.1"; exon_number "2";
	10	novelGene	exon	27650027	27651116	.	-	.	gene_id "Novel00152"; transcript_id "Novel00152.2"; exon_number "1";
	10	novelGene	exon	29725576	29726160	.	-	.	gene_id "Novel00153"; transcript_id "Novel00153.1"; exon_number "1";
	10	novelGene	exon	29726322	29726482	.	-	.	gene_id "Novel00153"; transcript_id "Novel00153.1"; exon_number "2";
	10	novelGene	exon	29727065	29727134	.	-	.	gene_id "Novel00153"; transcript_id "Novel00153.1"; exon_number "3";
	10	novelGene	exon	29727377	29727486	.	-	.	gene_id "Novel00153"; transcript_id "Novel00153.1"; exon_number "4";
	10	novelGene	exon	29725576	29726160	.	-	.	gene_id "Novel00153"; transcript_id "Novel00153.2"; exon_number "1";
	10	novelGene	exon	29726322	29727134	.	-	.	gene_id "Novel00153"; transcript_id "Novel00153.2"; exon_number "2";
	10	novelGene	exon	29727377	29727491	.	-	.	gene_id "Novel00153"; transcript_id "Novel00153.2"; exon_number "3";
	10	novelGene	exon	29725576	29726160	.	-	.	gene_id "Novel00153"; transcript_id "Novel00153.3"; exon_number "1";
	10	novelGene	exon	29726322	29726725	.	-	.	gene_id "Novel00153"; transcript_id "Novel00153.3"; exon_number "2";
	10	novelGene	exon	29727065	29727134	.	-	.	gene_id "Novel00153"; transcript_id "Novel00153.3"; exon_number "3";
	10	novelGene	exon	29727377	29727491	.	-	.	gene_id "Novel00153"; transcript_id "Novel00153.3"; exon_number "4";
	10	novelGene	exon	33979588	33979983	.	-	.	gene_id "Novel00154"; transcript_id "Novel00154.1"; exon_number "1";
	10	novelGene	exon	33980068	33980708	.	-	.	gene_id "Novel00154"; transcript_id "Novel00154.1"; exon_number "2";
	10	novelGene	exon	33982515	33984402	.	-	.	gene_id "Novel00154"; transcript_id "Novel00154.1"; exon_number "3";
	10	novelGene	exon	33979588	33979983	.	-	.	gene_id "Novel00154"; transcript_id "Novel00154.2"; exon_number "1";
	10	novelGene	exon	33980068	33980708	.	-	.	gene_id "Novel00154"; transcript_id "Novel00154.2"; exon_number "2";
	10	novelGene	exon	33982526	33984402	.	-	.	gene_id "Novel00154"; transcript_id "Novel00154.2"; exon_number "3";
	10	novelGene	exon	33982286	33984402	.	-	.	gene_id "Novel00154"; transcript_id "Novel00154.3"; exon_number "1";
	10	novelGene	exon	34881015	34881235	.	-	.	gene_id "Novel00155"; transcript_id "Novel00155.1"; exon_number "1";
	10	novelGene	exon	34890055	34890640	.	-	.	gene_id "Novel00155"; transcript_id "Novel00155.1"; exon_number "2";
	10	novelGene	exon	34881015	34887659	.	-	.	gene_id "Novel00155"; transcript_id "Novel00155.2"; exon_number "1";
	10	novelGene	exon	34888005	34890985	.	-	.	gene_id "Novel00155"; transcript_id "Novel00155.2"; exon_number "2";
	10	novelGene	exon	40166386	40166624	.	-	.	gene_id "Novel00156"; transcript_id "Novel00156.1"; exon_number "1";
	10	novelGene	exon	40175317	40176499	.	-	.	gene_id "Novel00156"; transcript_id "Novel00156.1"; exon_number "2";
	10	novelGene	exon	46072577	46072924	.	-	.	gene_id "Novel00157"; transcript_id "Novel00157.1"; exon_number "1";
	10	novelGene	exon	46073598	46073751	.	-	.	gene_id "Novel00157"; transcript_id "Novel00157.1"; exon_number "2";
	10	novelGene	exon	46073831	46075683	.	-	.	gene_id "Novel00157"; transcript_id "Novel00157.1"; exon_number "3";
	10	novelGene	exon	46075905	46076252	.	-	.	gene_id "Novel00157"; transcript_id "Novel00157.1"; exon_number "4";
	10	novelGene	exon	46283768	46284304	.	-	.	gene_id "Novel00158"; transcript_id "Novel00158.1"; exon_number "1";
	10	novelGene	exon	46391970	46392943	.	-	.	gene_id "Novel00159"; transcript_id "Novel00159.1"; exon_number "1";
	10	novelGene	exon	46884498	46886138	.	-	.	gene_id "Novel00160"; transcript_id "Novel00160.1"; exon_number "1";
	10	novelGene	exon	47030975	47034526	.	-	.	gene_id "Novel00161"; transcript_id "Novel00161.1"; exon_number "1";
	10	novelGene	exon	47031360	47032268	.	-	.	gene_id "Novel00161"; transcript_id "Novel00161.2"; exon_number "1";
	10	novelGene	exon	47033965	47034456	.	-	.	gene_id "Novel00161"; transcript_id "Novel00161.2"; exon_number "2";
	10	novelGene	exon	54262645	54262825	.	-	.	gene_id "Novel00162"; transcript_id "Novel00162.1"; exon_number "1";
	10	novelGene	exon	54268890	54269473	.	-	.	gene_id "Novel00162"; transcript_id "Novel00162.1"; exon_number "2";
	10	novelGene	exon	54268044	54268149	.	-	.	gene_id "Novel00162"; transcript_id "Novel00162.2"; exon_number "1";
	10	novelGene	exon	54268890	54269473	.	-	.	gene_id "Novel00162"; transcript_id "Novel00162.2"; exon_number "2";
	10	novelGene	exon	55516397	55517462	.	-	.	gene_id "Novel00163"; transcript_id "Novel00163.1"; exon_number "1";
	10	novelGene	exon	55518374	55519099	.	-	.	gene_id "Novel00163"; transcript_id "Novel00163.1"; exon_number "2";
	10	novelGene	exon	55516397	55517140	.	-	.	gene_id "Novel00163"; transcript_id "Novel00163.2"; exon_number "1";
	10	novelGene	exon	55517386	55517462	.	-	.	gene_id "Novel00163"; transcript_id "Novel00163.2"; exon_number "2";
	10	novelGene	exon	55518374	55519099	.	-	.	gene_id "Novel00163"; transcript_id "Novel00163.2"; exon_number "3";
	10	novelGene	exon	55743619	55745927	.	-	.	gene_id "Novel00164"; transcript_id "Novel00164.1"; exon_number "1";
	10	novelGene	exon	55746058	55746122	.	-	.	gene_id "Novel00164"; transcript_id "Novel00164.1"; exon_number "2";
	10	novelGene	exon	56662735	56663305	.	-	.	gene_id "Novel00165"; transcript_id "Novel00165.1"; exon_number "1";
	10	novelGene	exon	56665233	56665545	.	-	.	gene_id "Novel00165"; transcript_id "Novel00165.1"; exon_number "2";
	10	novelGene	exon	57302476	57305806	.	-	.	gene_id "Novel00166"; transcript_id "Novel00166.1"; exon_number "1";
	10	novelGene	exon	57302476	57302982	.	-	.	gene_id "Novel00166"; transcript_id "Novel00166.2"; exon_number "1";
	10	novelGene	exon	57308826	57308970	.	-	.	gene_id "Novel00166"; transcript_id "Novel00166.2"; exon_number "2";
	10	novelGene	exon	57302476	57304854	.	-	.	gene_id "Novel00166"; transcript_id "Novel00166.3"; exon_number "1";
	10	novelGene	exon	57308826	57308971	.	-	.	gene_id "Novel00166"; transcript_id "Novel00166.3"; exon_number "2";
	10	novelGene	exon	57302476	57302994	.	-	.	gene_id "Novel00166"; transcript_id "Novel00166.4"; exon_number "1";
	10	novelGene	exon	57308826	57308971	.	-	.	gene_id "Novel00166"; transcript_id "Novel00166.4"; exon_number "2";
	10	novelGene	exon	57306615	57309148	.	-	.	gene_id "Novel00166"; transcript_id "Novel00166.5"; exon_number "1";
	10	novelGene	exon	58424348	58425220	.	-	.	gene_id "Novel00167"; transcript_id "Novel00167.1"; exon_number "1";
	10	novelGene	exon	58427680	58428786	.	-	.	gene_id "Novel00167"; transcript_id "Novel00167.1"; exon_number "2";
	10	novelGene	exon	58428851	58429009	.	-	.	gene_id "Novel00167"; transcript_id "Novel00167.1"; exon_number "3";
	10	novelGene	exon	63546961	63547356	.	-	.	gene_id "Novel00168"; transcript_id "Novel00168.1"; exon_number "1";
	10	novelGene	exon	63547538	63547834	.	-	.	gene_id "Novel00168"; transcript_id "Novel00168.1"; exon_number "2";
	10	novelGene	exon	63881854	63882183	.	-	.	gene_id "Novel00169"; transcript_id "Novel00169.1"; exon_number "1";
	10	novelGene	exon	63882610	63882791	.	-	.	gene_id "Novel00169"; transcript_id "Novel00169.1"; exon_number "2";
	10	novelGene	exon	63883344	63883491	.	-	.	gene_id "Novel00169"; transcript_id "Novel00169.1"; exon_number "3";
	10	novelGene	exon	64769689	64769757	.	-	.	gene_id "Novel00170"; transcript_id "Novel00170.1"; exon_number "1";
	10	novelGene	exon	64770942	64771229	.	-	.	gene_id "Novel00170"; transcript_id "Novel00170.1"; exon_number "2";
	10	novelGene	exon	65029206	65029605	.	-	.	gene_id "Novel00171"; transcript_id "Novel00171.1"; exon_number "1";
	10	novelGene	exon	65032567	65032711	.	-	.	gene_id "Novel00171"; transcript_id "Novel00171.1"; exon_number "2";
	10	novelGene	exon	65029206	65029602	.	-	.	gene_id "Novel00171"; transcript_id "Novel00171.2"; exon_number "1";
	10	novelGene	exon	65032567	65032711	.	-	.	gene_id "Novel00171"; transcript_id "Novel00171.2"; exon_number "2";
	10	novelGene	exon	65354058	65354816	.	-	.	gene_id "Novel00172"; transcript_id "Novel00172.1"; exon_number "1";
	10	novelGene	exon	65354944	65355039	.	-	.	gene_id "Novel00172"; transcript_id "Novel00172.1"; exon_number "2";
	10	novelGene	exon	65355109	65355207	.	-	.	gene_id "Novel00172"; transcript_id "Novel00172.1"; exon_number "3";
	10	novelGene	exon	65355285	65355362	.	-	.	gene_id "Novel00172"; transcript_id "Novel00172.1"; exon_number "4";
	10	novelGene	exon	65355563	65355664	.	-	.	gene_id "Novel00172"; transcript_id "Novel00172.1"; exon_number "5";
	10	novelGene	exon	65355745	65355837	.	-	.	gene_id "Novel00172"; transcript_id "Novel00172.1"; exon_number "6";
	10	novelGene	exon	65357985	65358042	.	-	.	gene_id "Novel00172"; transcript_id "Novel00172.1"; exon_number "7";
	10	novelGene	exon	65358137	65359187	.	-	.	gene_id "Novel00172"; transcript_id "Novel00172.1"; exon_number "8";
	11	novelGene	exon	996785	996857	.	+	.	gene_id "Novel00173"; transcript_id "Novel00173.1"; exon_number "1";
	11	novelGene	exon	999490	1000237	.	+	.	gene_id "Novel00173"; transcript_id "Novel00173.1"; exon_number "2";
	11	novelGene	exon	996814	998062	.	+	.	gene_id "Novel00173"; transcript_id "Novel00173.2"; exon_number "1";
	11	novelGene	exon	998169	1000237	.	+	.	gene_id "Novel00173"; transcript_id "Novel00173.2"; exon_number "2";
	11	novelGene	exon	996814	998062	.	+	.	gene_id "Novel00173"; transcript_id "Novel00173.3"; exon_number "1";
	11	novelGene	exon	998169	998438	.	+	.	gene_id "Novel00173"; transcript_id "Novel00173.3"; exon_number "2";
	11	novelGene	exon	999490	1000237	.	+	.	gene_id "Novel00173"; transcript_id "Novel00173.3"; exon_number "3";
	11	novelGene	exon	996816	998062	.	+	.	gene_id "Novel00173"; transcript_id "Novel00173.4"; exon_number "1";
	11	novelGene	exon	998169	998429	.	+	.	gene_id "Novel00173"; transcript_id "Novel00173.4"; exon_number "2";
	11	novelGene	exon	999490	1000237	.	+	.	gene_id "Novel00173"; transcript_id "Novel00173.4"; exon_number "3";
	11	novelGene	exon	996818	998062	.	+	.	gene_id "Novel00173"; transcript_id "Novel00173.5"; exon_number "1";
	11	novelGene	exon	998169	998953	.	+	.	gene_id "Novel00173"; transcript_id "Novel00173.5"; exon_number "2";
	11	novelGene	exon	999490	1000237	.	+	.	gene_id "Novel00173"; transcript_id "Novel00173.5"; exon_number "3";
	11	novelGene	exon	1342397	1342863	.	+	.	gene_id "Novel00174"; transcript_id "Novel00174.1"; exon_number "1";
	11	novelGene	exon	1343259	1343624	.	+	.	gene_id "Novel00174"; transcript_id "Novel00174.1"; exon_number "2";
	11	novelGene	exon	1999533	1999570	.	+	.	gene_id "Novel00175"; transcript_id "Novel00175.1"; exon_number "1";
	11	novelGene	exon	2007403	2007834	.	+	.	gene_id "Novel00175"; transcript_id "Novel00175.1"; exon_number "2";
	11	novelGene	exon	2045579	2045888	.	+	.	gene_id "Novel00176"; transcript_id "Novel00176.1"; exon_number "1";
	11	novelGene	exon	2045971	2046460	.	+	.	gene_id "Novel00176"; transcript_id "Novel00176.1"; exon_number "2";
	11	novelGene	exon	4561205	4561759	.	+	.	gene_id "Novel00177"; transcript_id "Novel00177.1"; exon_number "1";
	11	novelGene	exon	4561847	4562011	.	+	.	gene_id "Novel00177"; transcript_id "Novel00177.1"; exon_number "2";
	11	novelGene	exon	4562107	4562579	.	+	.	gene_id "Novel00177"; transcript_id "Novel00177.1"; exon_number "3";
	11	novelGene	exon	4614742	4614881	.	+	.	gene_id "Novel00178"; transcript_id "Novel00178.1"; exon_number "1";
	11	novelGene	exon	4616581	4617422	.	+	.	gene_id "Novel00178"; transcript_id "Novel00178.1"; exon_number "2";
	11	novelGene	exon	4617518	4617673	.	+	.	gene_id "Novel00178"; transcript_id "Novel00178.1"; exon_number "3";
	11	novelGene	exon	4617843	4618349	.	+	.	gene_id "Novel00178"; transcript_id "Novel00178.1"; exon_number "4";
	11	novelGene	exon	4614759	4614881	.	+	.	gene_id "Novel00178"; transcript_id "Novel00178.2"; exon_number "1";
	11	novelGene	exon	4616581	4617422	.	+	.	gene_id "Novel00178"; transcript_id "Novel00178.2"; exon_number "2";
	11	novelGene	exon	4617518	4617673	.	+	.	gene_id "Novel00178"; transcript_id "Novel00178.2"; exon_number "3";
	11	novelGene	exon	4617764	4618349	.	+	.	gene_id "Novel00178"; transcript_id "Novel00178.2"; exon_number "4";
	11	novelGene	exon	4614796	4614881	.	+	.	gene_id "Novel00178"; transcript_id "Novel00178.3"; exon_number "1";
	11	novelGene	exon	4616244	4616369	.	+	.	gene_id "Novel00178"; transcript_id "Novel00178.3"; exon_number "2";
	11	novelGene	exon	4616581	4617422	.	+	.	gene_id "Novel00178"; transcript_id "Novel00178.3"; exon_number "3";
	11	novelGene	exon	4617518	4617673	.	+	.	gene_id "Novel00178"; transcript_id "Novel00178.3"; exon_number "4";
	11	novelGene	exon	4617764	4618349	.	+	.	gene_id "Novel00178"; transcript_id "Novel00178.3"; exon_number "5";
	11	novelGene	exon	4614830	4614881	.	+	.	gene_id "Novel00178"; transcript_id "Novel00178.4"; exon_number "1";
	11	novelGene	exon	4616244	4616369	.	+	.	gene_id "Novel00178"; transcript_id "Novel00178.4"; exon_number "2";
	11	novelGene	exon	4616581	4616746	.	+	.	gene_id "Novel00178"; transcript_id "Novel00178.4"; exon_number "3";
	11	novelGene	exon	4616954	4617422	.	+	.	gene_id "Novel00178"; transcript_id "Novel00178.4"; exon_number "4";
	11	novelGene	exon	4617518	4617673	.	+	.	gene_id "Novel00178"; transcript_id "Novel00178.4"; exon_number "5";
	11	novelGene	exon	4617843	4618349	.	+	.	gene_id "Novel00178"; transcript_id "Novel00178.4"; exon_number "6";
	11	novelGene	exon	4614846	4614881	.	+	.	gene_id "Novel00178"; transcript_id "Novel00178.5"; exon_number "1";
	11	novelGene	exon	4616244	4617422	.	+	.	gene_id "Novel00178"; transcript_id "Novel00178.5"; exon_number "2";
	11	novelGene	exon	4617518	4617673	.	+	.	gene_id "Novel00178"; transcript_id "Novel00178.5"; exon_number "3";
	11	novelGene	exon	4617764	4618349	.	+	.	gene_id "Novel00178"; transcript_id "Novel00178.5"; exon_number "4";
	11	novelGene	exon	4615315	4616746	.	+	.	gene_id "Novel00178"; transcript_id "Novel00178.6"; exon_number "1";
	11	novelGene	exon	4616954	4617422	.	+	.	gene_id "Novel00178"; transcript_id "Novel00178.6"; exon_number "2";
	11	novelGene	exon	4617518	4617673	.	+	.	gene_id "Novel00178"; transcript_id "Novel00178.6"; exon_number "3";
	11	novelGene	exon	4617764	4618349	.	+	.	gene_id "Novel00178"; transcript_id "Novel00178.6"; exon_number "4";
	11	novelGene	exon	4615315	4616369	.	+	.	gene_id "Novel00178"; transcript_id "Novel00178.7"; exon_number "1";
	11	novelGene	exon	4616581	4616746	.	+	.	gene_id "Novel00178"; transcript_id "Novel00178.7"; exon_number "2";
	11	novelGene	exon	4616954	4617422	.	+	.	gene_id "Novel00178"; transcript_id "Novel00178.7"; exon_number "3";
	11	novelGene	exon	4617518	4617673	.	+	.	gene_id "Novel00178"; transcript_id "Novel00178.7"; exon_number "4";
	11	novelGene	exon	4617764	4618349	.	+	.	gene_id "Novel00178"; transcript_id "Novel00178.7"; exon_number "5";
	11	novelGene	exon	4615317	4616369	.	+	.	gene_id "Novel00178"; transcript_id "Novel00178.8"; exon_number "1";
	11	novelGene	exon	4616581	4617422	.	+	.	gene_id "Novel00178"; transcript_id "Novel00178.8"; exon_number "2";
	11	novelGene	exon	4617518	4617673	.	+	.	gene_id "Novel00178"; transcript_id "Novel00178.8"; exon_number "3";
	11	novelGene	exon	4617764	4618349	.	+	.	gene_id "Novel00178"; transcript_id "Novel00178.8"; exon_number "4";
	11	novelGene	exon	4615317	4617422	.	+	.	gene_id "Novel00178"; transcript_id "Novel00178.9"; exon_number "1";
	11	novelGene	exon	4617518	4617673	.	+	.	gene_id "Novel00178"; transcript_id "Novel00178.9"; exon_number "2";
	11	novelGene	exon	4617764	4618349	.	+	.	gene_id "Novel00178"; transcript_id "Novel00178.9"; exon_number "3";
	11	novelGene	exon	4620149	4620261	.	+	.	gene_id "Novel00179"; transcript_id "Novel00179.1"; exon_number "1";
	11	novelGene	exon	4621382	4622219	.	+	.	gene_id "Novel00179"; transcript_id "Novel00179.1"; exon_number "2";
	11	novelGene	exon	4622358	4622531	.	+	.	gene_id "Novel00179"; transcript_id "Novel00179.1"; exon_number "3";
	11	novelGene	exon	4622634	4623298	.	+	.	gene_id "Novel00179"; transcript_id "Novel00179.1"; exon_number "4";
	11	novelGene	exon	4620160	4620261	.	+	.	gene_id "Novel00179"; transcript_id "Novel00179.2"; exon_number "1";
	11	novelGene	exon	4621382	4621673	.	+	.	gene_id "Novel00179"; transcript_id "Novel00179.2"; exon_number "2";
	11	novelGene	exon	4621756	4622219	.	+	.	gene_id "Novel00179"; transcript_id "Novel00179.2"; exon_number "3";
	11	novelGene	exon	4622368	4622531	.	+	.	gene_id "Novel00179"; transcript_id "Novel00179.2"; exon_number "4";
	11	novelGene	exon	4622634	4623298	.	+	.	gene_id "Novel00179"; transcript_id "Novel00179.2"; exon_number "5";
	11	novelGene	exon	4620202	4620261	.	+	.	gene_id "Novel00179"; transcript_id "Novel00179.3"; exon_number "1";
	11	novelGene	exon	4621512	4622219	.	+	.	gene_id "Novel00179"; transcript_id "Novel00179.3"; exon_number "2";
	11	novelGene	exon	4622368	4622531	.	+	.	gene_id "Novel00179"; transcript_id "Novel00179.3"; exon_number "3";
	11	novelGene	exon	4622634	4623298	.	+	.	gene_id "Novel00179"; transcript_id "Novel00179.3"; exon_number "4";
	11	novelGene	exon	4620222	4620261	.	+	.	gene_id "Novel00179"; transcript_id "Novel00179.4"; exon_number "1";
	11	novelGene	exon	4621512	4622219	.	+	.	gene_id "Novel00179"; transcript_id "Novel00179.4"; exon_number "2";
	11	novelGene	exon	4622358	4622531	.	+	.	gene_id "Novel00179"; transcript_id "Novel00179.4"; exon_number "3";
	11	novelGene	exon	4622634	4623298	.	+	.	gene_id "Novel00179"; transcript_id "Novel00179.4"; exon_number "4";
	11	novelGene	exon	5369228	5369533	.	+	.	gene_id "Novel00180"; transcript_id "Novel00180.1"; exon_number "1";
	11	novelGene	exon	5369613	5371256	.	+	.	gene_id "Novel00180"; transcript_id "Novel00180.1"; exon_number "2";
	11	novelGene	exon	5476111	5476330	.	+	.	gene_id "Novel00181"; transcript_id "Novel00181.1"; exon_number "1";
	11	novelGene	exon	5476846	5477395	.	+	.	gene_id "Novel00181"; transcript_id "Novel00181.1"; exon_number "2";
	11	novelGene	exon	7852250	7854273	.	+	.	gene_id "Novel00182"; transcript_id "Novel00182.1"; exon_number "1";
	11	novelGene	exon	9129324	9131433	.	+	.	gene_id "Novel00183"; transcript_id "Novel00183.1"; exon_number "1";
	11	novelGene	exon	9129550	9130120	.	+	.	gene_id "Novel00183"; transcript_id "Novel00183.2"; exon_number "1";
	11	novelGene	exon	9131246	9131424	.	+	.	gene_id "Novel00183"; transcript_id "Novel00183.2"; exon_number "2";
	11	novelGene	exon	12951675	12953489	.	+	.	gene_id "Novel00184"; transcript_id "Novel00184.1"; exon_number "1";
	11	novelGene	exon	13347006	13349236	.	+	.	gene_id "Novel00185"; transcript_id "Novel00185.1"; exon_number "1";
	11	novelGene	exon	13349369	13349403	.	+	.	gene_id "Novel00185"; transcript_id "Novel00185.1"; exon_number "2";
	11	novelGene	exon	13350003	13350283	.	+	.	gene_id "Novel00185"; transcript_id "Novel00185.1"; exon_number "3";
	11	novelGene	exon	13347165	13348967	.	+	.	gene_id "Novel00185"; transcript_id "Novel00185.2"; exon_number "1";
	11	novelGene	exon	13349178	13349236	.	+	.	gene_id "Novel00185"; transcript_id "Novel00185.2"; exon_number "2";
	11	novelGene	exon	13349369	13349403	.	+	.	gene_id "Novel00185"; transcript_id "Novel00185.2"; exon_number "3";
	11	novelGene	exon	13350003	13350283	.	+	.	gene_id "Novel00185"; transcript_id "Novel00185.2"; exon_number "4";
	11	novelGene	exon	20104829	20105338	.	+	.	gene_id "Novel00186"; transcript_id "Novel00186.1"; exon_number "1";
	11	novelGene	exon	20104829	20105121	.	+	.	gene_id "Novel00186"; transcript_id "Novel00186.2"; exon_number "1";
	11	novelGene	exon	20108983	20109274	.	+	.	gene_id "Novel00186"; transcript_id "Novel00186.2"; exon_number "2";
	11	novelGene	exon	25007682	25007687	.	+	.	gene_id "Novel00187"; transcript_id "Novel00187.1"; exon_number "1";
	11	novelGene	exon	25007855	25007979	.	+	.	gene_id "Novel00187"; transcript_id "Novel00187.1"; exon_number "2";
	11	novelGene	exon	25009247	25009321	.	+	.	gene_id "Novel00187"; transcript_id "Novel00187.1"; exon_number "3";
	11	novelGene	exon	25011385	25011460	.	+	.	gene_id "Novel00187"; transcript_id "Novel00187.1"; exon_number "4";
	11	novelGene	exon	25020509	25020780	.	+	.	gene_id "Novel00187"; transcript_id "Novel00187.1"; exon_number "5";
	11	novelGene	exon	28662119	28662357	.	+	.	gene_id "Novel00188"; transcript_id "Novel00188.1"; exon_number "1";
	11	novelGene	exon	28662483	28662593	.	+	.	gene_id "Novel00188"; transcript_id "Novel00188.1"; exon_number "2";
	11	novelGene	exon	28662958	28663034	.	+	.	gene_id "Novel00188"; transcript_id "Novel00188.1"; exon_number "3";
	11	novelGene	exon	28664221	28664736	.	+	.	gene_id "Novel00188"; transcript_id "Novel00188.1"; exon_number "4";
	11	novelGene	exon	28662119	28662357	.	+	.	gene_id "Novel00188"; transcript_id "Novel00188.2"; exon_number "1";
	11	novelGene	exon	28662483	28662593	.	+	.	gene_id "Novel00188"; transcript_id "Novel00188.2"; exon_number "2";
	11	novelGene	exon	28662958	28663034	.	+	.	gene_id "Novel00188"; transcript_id "Novel00188.2"; exon_number "3";
	11	novelGene	exon	28663692	28663966	.	+	.	gene_id "Novel00188"; transcript_id "Novel00188.2"; exon_number "4";
	11	novelGene	exon	28664221	28664736	.	+	.	gene_id "Novel00188"; transcript_id "Novel00188.2"; exon_number "5";
	11	novelGene	exon	28662127	28662357	.	+	.	gene_id "Novel00188"; transcript_id "Novel00188.3"; exon_number "1";
	11	novelGene	exon	28662958	28663034	.	+	.	gene_id "Novel00188"; transcript_id "Novel00188.3"; exon_number "2";
	11	novelGene	exon	28663692	28663966	.	+	.	gene_id "Novel00188"; transcript_id "Novel00188.3"; exon_number "3";
	11	novelGene	exon	28664221	28664736	.	+	.	gene_id "Novel00188"; transcript_id "Novel00188.3"; exon_number "4";
	11	novelGene	exon	28662132	28662357	.	+	.	gene_id "Novel00188"; transcript_id "Novel00188.4"; exon_number "1";
	11	novelGene	exon	28662958	28663034	.	+	.	gene_id "Novel00188"; transcript_id "Novel00188.4"; exon_number "2";
	11	novelGene	exon	28664221	28664736	.	+	.	gene_id "Novel00188"; transcript_id "Novel00188.4"; exon_number "3";
	11	novelGene	exon	32022394	32022559	.	+	.	gene_id "Novel00189"; transcript_id "Novel00189.1"; exon_number "1";
	11	novelGene	exon	32023996	32024118	.	+	.	gene_id "Novel00189"; transcript_id "Novel00189.1"; exon_number "2";
	11	novelGene	exon	32024886	32024980	.	+	.	gene_id "Novel00189"; transcript_id "Novel00189.1"; exon_number "3";
	11	novelGene	exon	32027841	32027957	.	+	.	gene_id "Novel00189"; transcript_id "Novel00189.1"; exon_number "4";
	11	novelGene	exon	32022398	32022559	.	+	.	gene_id "Novel00189"; transcript_id "Novel00189.2"; exon_number "1";
	11	novelGene	exon	32023996	32024118	.	+	.	gene_id "Novel00189"; transcript_id "Novel00189.2"; exon_number "2";
	11	novelGene	exon	32024886	32024980	.	+	.	gene_id "Novel00189"; transcript_id "Novel00189.2"; exon_number "3";
	11	novelGene	exon	32025419	32026922	.	+	.	gene_id "Novel00189"; transcript_id "Novel00189.2"; exon_number "4";
	11	novelGene	exon	32022411	32022559	.	+	.	gene_id "Novel00189"; transcript_id "Novel00189.3"; exon_number "1";
	11	novelGene	exon	32023995	32024118	.	+	.	gene_id "Novel00189"; transcript_id "Novel00189.3"; exon_number "2";
	11	novelGene	exon	32024886	32024980	.	+	.	gene_id "Novel00189"; transcript_id "Novel00189.3"; exon_number "3";
	11	novelGene	exon	32027841	32027957	.	+	.	gene_id "Novel00189"; transcript_id "Novel00189.3"; exon_number "4";
	11	novelGene	exon	32026982	32027765	.	+	.	gene_id "Novel00189"; transcript_id "Novel00189.4"; exon_number "1";
	11	novelGene	exon	32027841	32027957	.	+	.	gene_id "Novel00189"; transcript_id "Novel00189.4"; exon_number "2";
	11	novelGene	exon	32030805	32030847	.	+	.	gene_id "Novel00190"; transcript_id "Novel00190.1"; exon_number "1";
	11	novelGene	exon	32031293	32031628	.	+	.	gene_id "Novel00190"; transcript_id "Novel00190.1"; exon_number "2";
	11	novelGene	exon	32032439	32032726	.	+	.	gene_id "Novel00190"; transcript_id "Novel00190.1"; exon_number "3";
	11	novelGene	exon	32206433	32207676	.	+	.	gene_id "Novel00191"; transcript_id "Novel00191.1"; exon_number "1";
	11	novelGene	exon	32206433	32207108	.	+	.	gene_id "Novel00191"; transcript_id "Novel00191.2"; exon_number "1";
	11	novelGene	exon	32209833	32209834	.	+	.	gene_id "Novel00191"; transcript_id "Novel00191.2"; exon_number "2";
	11	novelGene	exon	32208281	32210771	.	+	.	gene_id "Novel00191"; transcript_id "Novel00191.3"; exon_number "1";
	11	novelGene	exon	32766439	32766941	.	+	.	gene_id "Novel00192"; transcript_id "Novel00192.1"; exon_number "1";
	11	novelGene	exon	32767022	32767116	.	+	.	gene_id "Novel00192"; transcript_id "Novel00192.1"; exon_number "2";
	11	novelGene	exon	32767236	32767491	.	+	.	gene_id "Novel00192"; transcript_id "Novel00192.1"; exon_number "3";
	11	novelGene	exon	33456588	33456742	.	+	.	gene_id "Novel00193"; transcript_id "Novel00193.1"; exon_number "1";
	11	novelGene	exon	33459206	33459359	.	+	.	gene_id "Novel00193"; transcript_id "Novel00193.1"; exon_number "2";
	11	novelGene	exon	33459444	33459798	.	+	.	gene_id "Novel00193"; transcript_id "Novel00193.1"; exon_number "3";
	11	novelGene	exon	33456601	33457376	.	+	.	gene_id "Novel00193"; transcript_id "Novel00193.2"; exon_number "1";
	11	novelGene	exon	33457461	33459359	.	+	.	gene_id "Novel00193"; transcript_id "Novel00193.2"; exon_number "2";
	11	novelGene	exon	33459444	33459798	.	+	.	gene_id "Novel00193"; transcript_id "Novel00193.2"; exon_number "3";
	11	novelGene	exon	34294636	34297322	.	+	.	gene_id "Novel00194"; transcript_id "Novel00194.1"; exon_number "1";
	11	novelGene	exon	34297416	34299389	.	+	.	gene_id "Novel00194"; transcript_id "Novel00194.1"; exon_number "2";
	11	novelGene	exon	43587415	43588526	.	+	.	gene_id "Novel00195"; transcript_id "Novel00195.1"; exon_number "1";
	11	novelGene	exon	43587444	43587600	.	+	.	gene_id "Novel00195"; transcript_id "Novel00195.2"; exon_number "1";
	11	novelGene	exon	43592122	43592834	.	+	.	gene_id "Novel00195"; transcript_id "Novel00195.2"; exon_number "2";
	11	novelGene	exon	43591870	43593013	.	+	.	gene_id "Novel00195"; transcript_id "Novel00195.3"; exon_number "1";
	11	novelGene	exon	50207738	50209242	.	+	.	gene_id "Novel00196"; transcript_id "Novel00196.1"; exon_number "1";
	11	novelGene	exon	50210260	50213412	.	+	.	gene_id "Novel00197"; transcript_id "Novel00197.1"; exon_number "1";
	11	novelGene	exon	50224006	50226895	.	+	.	gene_id "Novel00198"; transcript_id "Novel00198.1"; exon_number "1";
	11	novelGene	exon	50224118	50224817	.	+	.	gene_id "Novel00198"; transcript_id "Novel00198.2"; exon_number "1";
	11	novelGene	exon	50225824	50226895	.	+	.	gene_id "Novel00198"; transcript_id "Novel00198.2"; exon_number "2";
	11	novelGene	exon	50853735	50854107	.	+	.	gene_id "Novel00199"; transcript_id "Novel00199.1"; exon_number "1";
	11	novelGene	exon	50854697	50855189	.	+	.	gene_id "Novel00199"; transcript_id "Novel00199.1"; exon_number "2";
	11	novelGene	exon	51761517	51762255	.	+	.	gene_id "Novel00200"; transcript_id "Novel00200.1"; exon_number "1";
	11	novelGene	exon	51761517	51762046	.	+	.	gene_id "Novel00200"; transcript_id "Novel00200.2"; exon_number "1";
	11	novelGene	exon	51764166	51764290	.	+	.	gene_id "Novel00200"; transcript_id "Novel00200.2"; exon_number "2";
	11	novelGene	exon	53376369	53376617	.	+	.	gene_id "Novel00201"; transcript_id "Novel00201.1"; exon_number "1";
	11	novelGene	exon	53379187	53379447	.	+	.	gene_id "Novel00201"; transcript_id "Novel00201.1"; exon_number "2";
	11	novelGene	exon	53380050	53380360	.	+	.	gene_id "Novel00201"; transcript_id "Novel00201.1"; exon_number "3";
	11	novelGene	exon	53380442	53380901	.	+	.	gene_id "Novel00201"; transcript_id "Novel00201.1"; exon_number "4";
	11	novelGene	exon	53399511	53399608	.	+	.	gene_id "Novel00202"; transcript_id "Novel00202.1"; exon_number "1";
	11	novelGene	exon	53399702	53400644	.	+	.	gene_id "Novel00202"; transcript_id "Novel00202.1"; exon_number "2";
	11	novelGene	exon	1380279	1380592	.	-	.	gene_id "Novel00203"; transcript_id "Novel00203.1"; exon_number "1";
	11	novelGene	exon	1380885	1381156	.	-	.	gene_id "Novel00203"; transcript_id "Novel00203.1"; exon_number "2";
	11	novelGene	exon	1876165	1876834	.	-	.	gene_id "Novel00204"; transcript_id "Novel00204.1"; exon_number "1";
	11	novelGene	exon	6008536	6009252	.	-	.	gene_id "Novel00205"; transcript_id "Novel00205.1"; exon_number "1";
	11	novelGene	exon	6010603	6011066	.	-	.	gene_id "Novel00205"; transcript_id "Novel00205.1"; exon_number "2";
	11	novelGene	exon	6008536	6010135	.	-	.	gene_id "Novel00205"; transcript_id "Novel00205.2"; exon_number "1";
	11	novelGene	exon	6010603	6011074	.	-	.	gene_id "Novel00205"; transcript_id "Novel00205.2"; exon_number "2";
	11	novelGene	exon	7869191	7869589	.	-	.	gene_id "Novel00206"; transcript_id "Novel00206.1"; exon_number "1";
	11	novelGene	exon	7873538	7873618	.	-	.	gene_id "Novel00206"; transcript_id "Novel00206.1"; exon_number "2";
	11	novelGene	exon	8172866	8174975	.	-	.	gene_id "Novel00207"; transcript_id "Novel00207.1"; exon_number "1";
	11	novelGene	exon	10262714	10263544	.	-	.	gene_id "Novel00208"; transcript_id "Novel00208.1"; exon_number "1";
	11	novelGene	exon	10264353	10264587	.	-	.	gene_id "Novel00208"; transcript_id "Novel00208.1"; exon_number "2";
	11	novelGene	exon	10262714	10263073	.	-	.	gene_id "Novel00208"; transcript_id "Novel00208.2"; exon_number "1";
	11	novelGene	exon	10263468	10263544	.	-	.	gene_id "Novel00208"; transcript_id "Novel00208.2"; exon_number "2";
	11	novelGene	exon	10264353	10264649	.	-	.	gene_id "Novel00208"; transcript_id "Novel00208.2"; exon_number "3";
	11	novelGene	exon	10262714	10263073	.	-	.	gene_id "Novel00208"; transcript_id "Novel00208.3"; exon_number "1";
	11	novelGene	exon	10263355	10263544	.	-	.	gene_id "Novel00208"; transcript_id "Novel00208.3"; exon_number "2";
	11	novelGene	exon	10264353	10264649	.	-	.	gene_id "Novel00208"; transcript_id "Novel00208.3"; exon_number "3";
	11	novelGene	exon	13135888	13136087	.	-	.	gene_id "Novel00209"; transcript_id "Novel00209.1"; exon_number "1";
	11	novelGene	exon	13136753	13136828	.	-	.	gene_id "Novel00209"; transcript_id "Novel00209.1"; exon_number "2";
	11	novelGene	exon	13138277	13138480	.	-	.	gene_id "Novel00209"; transcript_id "Novel00209.1"; exon_number "3";
	11	novelGene	exon	13135888	13136087	.	-	.	gene_id "Novel00209"; transcript_id "Novel00209.2"; exon_number "1";
	11	novelGene	exon	13136753	13136828	.	-	.	gene_id "Novel00209"; transcript_id "Novel00209.2"; exon_number "2";
	11	novelGene	exon	13138247	13138483	.	-	.	gene_id "Novel00209"; transcript_id "Novel00209.2"; exon_number "3";
	11	novelGene	exon	13347006	13348461	.	-	.	gene_id "Novel00210"; transcript_id "Novel00210.1"; exon_number "1";
	11	novelGene	exon	13349191	13349281	.	-	.	gene_id "Novel00210"; transcript_id "Novel00210.1"; exon_number "2";
	11	novelGene	exon	13349358	13349445	.	-	.	gene_id "Novel00210"; transcript_id "Novel00210.1"; exon_number "3";
	11	novelGene	exon	13347006	13347453	.	-	.	gene_id "Novel00210"; transcript_id "Novel00210.2"; exon_number "1";
	11	novelGene	exon	13348392	13348461	.	-	.	gene_id "Novel00210"; transcript_id "Novel00210.2"; exon_number "2";
	11	novelGene	exon	13349191	13349281	.	-	.	gene_id "Novel00210"; transcript_id "Novel00210.2"; exon_number "3";
	11	novelGene	exon	13349358	13349445	.	-	.	gene_id "Novel00210"; transcript_id "Novel00210.2"; exon_number "4";
	11	novelGene	exon	13658571	13658883	.	-	.	gene_id "Novel00211"; transcript_id "Novel00211.1"; exon_number "1";
	11	novelGene	exon	13658968	13659014	.	-	.	gene_id "Novel00211"; transcript_id "Novel00211.1"; exon_number "2";
	11	novelGene	exon	13659684	13659743	.	-	.	gene_id "Novel00211"; transcript_id "Novel00211.1"; exon_number "3";
	11	novelGene	exon	13664310	13664588	.	-	.	gene_id "Novel00211"; transcript_id "Novel00211.1"; exon_number "4";
	11	novelGene	exon	16215631	16216094	.	-	.	gene_id "Novel00212"; transcript_id "Novel00212.1"; exon_number "1";
	11	novelGene	exon	16219953	16220019	.	-	.	gene_id "Novel00212"; transcript_id "Novel00212.1"; exon_number "2";
	11	novelGene	exon	16222768	16223283	.	-	.	gene_id "Novel00212"; transcript_id "Novel00212.1"; exon_number "3";
	11	novelGene	exon	16215631	16216094	.	-	.	gene_id "Novel00212"; transcript_id "Novel00212.2"; exon_number "1";
	11	novelGene	exon	16219953	16220013	.	-	.	gene_id "Novel00212"; transcript_id "Novel00212.2"; exon_number "2";
	11	novelGene	exon	16222768	16223283	.	-	.	gene_id "Novel00212"; transcript_id "Novel00212.2"; exon_number "3";
	11	novelGene	exon	17204809	17205030	.	-	.	gene_id "Novel00213"; transcript_id "Novel00213.1"; exon_number "1";
	11	novelGene	exon	17207320	17207450	.	-	.	gene_id "Novel00213"; transcript_id "Novel00213.1"; exon_number "2";
	11	novelGene	exon	17207972	17208118	.	-	.	gene_id "Novel00213"; transcript_id "Novel00213.1"; exon_number "3";
	11	novelGene	exon	17506261	17507101	.	-	.	gene_id "Novel00214"; transcript_id "Novel00214.1"; exon_number "1";
	11	novelGene	exon	18695040	18695178	.	-	.	gene_id "Novel00215"; transcript_id "Novel00215.1"; exon_number "1";
	11	novelGene	exon	19872807	19874061	.	-	.	gene_id "Novel00216"; transcript_id "Novel00216.1"; exon_number "1";
	11	novelGene	exon	21411352	21412667	.	-	.	gene_id "Novel00217"; transcript_id "Novel00217.1"; exon_number "1";
	11	novelGene	exon	21418397	21418739	.	-	.	gene_id "Novel00217"; transcript_id "Novel00217.1"; exon_number "2";
	11	novelGene	exon	21416209	21418739	.	-	.	gene_id "Novel00217"; transcript_id "Novel00217.2"; exon_number "1";
	11	novelGene	exon	30374644	30375427	.	-	.	gene_id "Novel00218"; transcript_id "Novel00218.1"; exon_number "1";
	11	novelGene	exon	30376609	30376735	.	-	.	gene_id "Novel00218"; transcript_id "Novel00218.1"; exon_number "2";
	11	novelGene	exon	30385921	30385984	.	-	.	gene_id "Novel00218"; transcript_id "Novel00218.1"; exon_number "3";
	11	novelGene	exon	30374644	30375427	.	-	.	gene_id "Novel00218"; transcript_id "Novel00218.2"; exon_number "1";
	11	novelGene	exon	30376609	30376735	.	-	.	gene_id "Novel00218"; transcript_id "Novel00218.2"; exon_number "2";
	11	novelGene	exon	30386088	30386176	.	-	.	gene_id "Novel00218"; transcript_id "Novel00218.2"; exon_number "3";
	11	novelGene	exon	30386760	30386802	.	-	.	gene_id "Novel00218"; transcript_id "Novel00218.2"; exon_number "4";
	11	novelGene	exon	30374644	30375427	.	-	.	gene_id "Novel00218"; transcript_id "Novel00218.3"; exon_number "1";
	11	novelGene	exon	30376609	30376735	.	-	.	gene_id "Novel00218"; transcript_id "Novel00218.3"; exon_number "2";
	11	novelGene	exon	30386088	30386176	.	-	.	gene_id "Novel00218"; transcript_id "Novel00218.3"; exon_number "3";
	11	novelGene	exon	30388007	30388073	.	-	.	gene_id "Novel00218"; transcript_id "Novel00218.3"; exon_number "4";
	11	novelGene	exon	30388165	30388230	.	-	.	gene_id "Novel00218"; transcript_id "Novel00218.3"; exon_number "5";
	11	novelGene	exon	30388915	30389006	.	-	.	gene_id "Novel00218"; transcript_id "Novel00218.3"; exon_number "6";
	11	novelGene	exon	30389185	30389215	.	-	.	gene_id "Novel00218"; transcript_id "Novel00218.3"; exon_number "7";
	11	novelGene	exon	30658857	30659714	.	-	.	gene_id "Novel00219"; transcript_id "Novel00219.1"; exon_number "1";
	11	novelGene	exon	30659796	30660020	.	-	.	gene_id "Novel00219"; transcript_id "Novel00219.1"; exon_number "2";
	11	novelGene	exon	31973774	31973955	.	-	.	gene_id "Novel00220"; transcript_id "Novel00220.1"; exon_number "1";
	11	novelGene	exon	31980893	31981147	.	-	.	gene_id "Novel00220"; transcript_id "Novel00220.1"; exon_number "2";
	11	novelGene	exon	31977814	31981147	.	-	.	gene_id "Novel00220"; transcript_id "Novel00220.2"; exon_number "1";
	11	novelGene	exon	32206433	32207112	.	-	.	gene_id "Novel00221"; transcript_id "Novel00221.1"; exon_number "1";
	11	novelGene	exon	32209837	32210771	.	-	.	gene_id "Novel00221"; transcript_id "Novel00221.1"; exon_number "2";
	11	novelGene	exon	32585062	32585435	.	-	.	gene_id "Novel00222"; transcript_id "Novel00222.1"; exon_number "1";
	11	novelGene	exon	32585850	32585900	.	-	.	gene_id "Novel00222"; transcript_id "Novel00222.1"; exon_number "2";
	11	novelGene	exon	32587118	32587249	.	-	.	gene_id "Novel00222"; transcript_id "Novel00222.1"; exon_number "3";
	11	novelGene	exon	32589019	32589245	.	-	.	gene_id "Novel00222"; transcript_id "Novel00222.1"; exon_number "4";
	11	novelGene	exon	32585062	32585435	.	-	.	gene_id "Novel00222"; transcript_id "Novel00222.2"; exon_number "1";
	11	novelGene	exon	32585850	32585900	.	-	.	gene_id "Novel00222"; transcript_id "Novel00222.2"; exon_number "2";
	11	novelGene	exon	32587118	32587234	.	-	.	gene_id "Novel00222"; transcript_id "Novel00222.2"; exon_number "3";
	11	novelGene	exon	32588249	32588335	.	-	.	gene_id "Novel00222"; transcript_id "Novel00222.2"; exon_number "4";
	11	novelGene	exon	32589019	32589326	.	-	.	gene_id "Novel00222"; transcript_id "Novel00222.2"; exon_number "5";
	11	novelGene	exon	32585062	32585435	.	-	.	gene_id "Novel00222"; transcript_id "Novel00222.3"; exon_number "1";
	11	novelGene	exon	32585850	32585900	.	-	.	gene_id "Novel00222"; transcript_id "Novel00222.3"; exon_number "2";
	11	novelGene	exon	32587118	32588335	.	-	.	gene_id "Novel00222"; transcript_id "Novel00222.3"; exon_number "3";
	11	novelGene	exon	32589019	32589365	.	-	.	gene_id "Novel00222"; transcript_id "Novel00222.3"; exon_number "4";
	11	novelGene	exon	32585062	32585435	.	-	.	gene_id "Novel00222"; transcript_id "Novel00222.4"; exon_number "1";
	11	novelGene	exon	32585850	32585900	.	-	.	gene_id "Novel00222"; transcript_id "Novel00222.4"; exon_number "2";
	11	novelGene	exon	32587118	32587249	.	-	.	gene_id "Novel00222"; transcript_id "Novel00222.4"; exon_number "3";
	11	novelGene	exon	32588249	32588335	.	-	.	gene_id "Novel00222"; transcript_id "Novel00222.4"; exon_number "4";
	11	novelGene	exon	32589019	32589380	.	-	.	gene_id "Novel00222"; transcript_id "Novel00222.4"; exon_number "5";
	11	novelGene	exon	38020862	38022357	.	-	.	gene_id "Novel00223"; transcript_id "Novel00223.1"; exon_number "1";
	11	novelGene	exon	38360439	38361004	.	-	.	gene_id "Novel00224"; transcript_id "Novel00224.1"; exon_number "1";
	11	novelGene	exon	38361074	38361221	.	-	.	gene_id "Novel00224"; transcript_id "Novel00224.1"; exon_number "2";
	11	novelGene	exon	38361729	38361820	.	-	.	gene_id "Novel00224"; transcript_id "Novel00224.1"; exon_number "3";
	11	novelGene	exon	38362575	38362656	.	-	.	gene_id "Novel00224"; transcript_id "Novel00224.1"; exon_number "4";
	11	novelGene	exon	38362944	38363030	.	-	.	gene_id "Novel00224"; transcript_id "Novel00224.1"; exon_number "5";
	11	novelGene	exon	38364009	38364182	.	-	.	gene_id "Novel00224"; transcript_id "Novel00224.1"; exon_number "6";
	11	novelGene	exon	38373573	38373593	.	-	.	gene_id "Novel00224"; transcript_id "Novel00224.1"; exon_number "7";
	11	novelGene	exon	38360439	38361221	.	-	.	gene_id "Novel00224"; transcript_id "Novel00224.2"; exon_number "1";
	11	novelGene	exon	38361380	38361441	.	-	.	gene_id "Novel00224"; transcript_id "Novel00224.2"; exon_number "2";
	11	novelGene	exon	38361729	38361820	.	-	.	gene_id "Novel00224"; transcript_id "Novel00224.2"; exon_number "3";
	11	novelGene	exon	38362575	38362663	.	-	.	gene_id "Novel00224"; transcript_id "Novel00224.2"; exon_number "4";
	11	novelGene	exon	38362944	38363030	.	-	.	gene_id "Novel00224"; transcript_id "Novel00224.2"; exon_number "5";
	11	novelGene	exon	38364009	38364182	.	-	.	gene_id "Novel00224"; transcript_id "Novel00224.2"; exon_number "6";
	11	novelGene	exon	38373573	38373644	.	-	.	gene_id "Novel00224"; transcript_id "Novel00224.2"; exon_number "7";
	11	novelGene	exon	38360439	38361004	.	-	.	gene_id "Novel00224"; transcript_id "Novel00224.3"; exon_number "1";
	11	novelGene	exon	38361074	38361441	.	-	.	gene_id "Novel00224"; transcript_id "Novel00224.3"; exon_number "2";
	11	novelGene	exon	38361729	38361820	.	-	.	gene_id "Novel00224"; transcript_id "Novel00224.3"; exon_number "3";
	11	novelGene	exon	38362575	38362656	.	-	.	gene_id "Novel00224"; transcript_id "Novel00224.3"; exon_number "4";
	11	novelGene	exon	38362944	38363030	.	-	.	gene_id "Novel00224"; transcript_id "Novel00224.3"; exon_number "5";
	11	novelGene	exon	38363366	38363413	.	-	.	gene_id "Novel00224"; transcript_id "Novel00224.3"; exon_number "6";
	11	novelGene	exon	38364009	38375361	.	-	.	gene_id "Novel00224"; transcript_id "Novel00224.3"; exon_number "7";
	11	novelGene	exon	38376610	38376890	.	-	.	gene_id "Novel00224"; transcript_id "Novel00224.3"; exon_number "8";
	11	novelGene	exon	38360439	38361004	.	-	.	gene_id "Novel00224"; transcript_id "Novel00224.4"; exon_number "1";
	11	novelGene	exon	38361074	38361221	.	-	.	gene_id "Novel00224"; transcript_id "Novel00224.4"; exon_number "2";
	11	novelGene	exon	38361729	38361820	.	-	.	gene_id "Novel00224"; transcript_id "Novel00224.4"; exon_number "3";
	11	novelGene	exon	38362575	38362663	.	-	.	gene_id "Novel00224"; transcript_id "Novel00224.4"; exon_number "4";
	11	novelGene	exon	38362944	38363030	.	-	.	gene_id "Novel00224"; transcript_id "Novel00224.4"; exon_number "5";
	11	novelGene	exon	38364009	38375361	.	-	.	gene_id "Novel00224"; transcript_id "Novel00224.4"; exon_number "6";
	11	novelGene	exon	38376610	38376890	.	-	.	gene_id "Novel00224"; transcript_id "Novel00224.4"; exon_number "7";
	11	novelGene	exon	38360439	38361004	.	-	.	gene_id "Novel00224"; transcript_id "Novel00224.5"; exon_number "1";
	11	novelGene	exon	38361074	38361221	.	-	.	gene_id "Novel00224"; transcript_id "Novel00224.5"; exon_number "2";
	11	novelGene	exon	38361380	38361441	.	-	.	gene_id "Novel00224"; transcript_id "Novel00224.5"; exon_number "3";
	11	novelGene	exon	38361729	38361820	.	-	.	gene_id "Novel00224"; transcript_id "Novel00224.5"; exon_number "4";
	11	novelGene	exon	38362575	38362663	.	-	.	gene_id "Novel00224"; transcript_id "Novel00224.5"; exon_number "5";
	11	novelGene	exon	38362944	38363030	.	-	.	gene_id "Novel00224"; transcript_id "Novel00224.5"; exon_number "6";
	11	novelGene	exon	38364009	38373656	.	-	.	gene_id "Novel00224"; transcript_id "Novel00224.5"; exon_number "7";
	11	novelGene	exon	38374319	38375361	.	-	.	gene_id "Novel00224"; transcript_id "Novel00224.5"; exon_number "8";
	11	novelGene	exon	38376610	38376890	.	-	.	gene_id "Novel00224"; transcript_id "Novel00224.5"; exon_number "9";
	11	novelGene	exon	38360439	38361004	.	-	.	gene_id "Novel00224"; transcript_id "Novel00224.6"; exon_number "1";
	11	novelGene	exon	38361074	38361221	.	-	.	gene_id "Novel00224"; transcript_id "Novel00224.6"; exon_number "2";
	11	novelGene	exon	38361729	38361820	.	-	.	gene_id "Novel00224"; transcript_id "Novel00224.6"; exon_number "3";
	11	novelGene	exon	38362575	38362663	.	-	.	gene_id "Novel00224"; transcript_id "Novel00224.6"; exon_number "4";
	11	novelGene	exon	38362944	38363030	.	-	.	gene_id "Novel00224"; transcript_id "Novel00224.6"; exon_number "5";
	11	novelGene	exon	38364009	38373656	.	-	.	gene_id "Novel00224"; transcript_id "Novel00224.6"; exon_number "6";
	11	novelGene	exon	38374319	38375361	.	-	.	gene_id "Novel00224"; transcript_id "Novel00224.6"; exon_number "7";
	11	novelGene	exon	38376610	38376890	.	-	.	gene_id "Novel00224"; transcript_id "Novel00224.6"; exon_number "8";
	11	novelGene	exon	38360439	38361004	.	-	.	gene_id "Novel00224"; transcript_id "Novel00224.7"; exon_number "1";
	11	novelGene	exon	38361074	38361221	.	-	.	gene_id "Novel00224"; transcript_id "Novel00224.7"; exon_number "2";
	11	novelGene	exon	38361380	38361441	.	-	.	gene_id "Novel00224"; transcript_id "Novel00224.7"; exon_number "3";
	11	novelGene	exon	38361729	38361820	.	-	.	gene_id "Novel00224"; transcript_id "Novel00224.7"; exon_number "4";
	11	novelGene	exon	38362575	38362656	.	-	.	gene_id "Novel00224"; transcript_id "Novel00224.7"; exon_number "5";
	11	novelGene	exon	38362944	38363030	.	-	.	gene_id "Novel00224"; transcript_id "Novel00224.7"; exon_number "6";
	11	novelGene	exon	38364009	38373656	.	-	.	gene_id "Novel00224"; transcript_id "Novel00224.7"; exon_number "7";
	11	novelGene	exon	38374319	38375361	.	-	.	gene_id "Novel00224"; transcript_id "Novel00224.7"; exon_number "8";
	11	novelGene	exon	38376610	38376890	.	-	.	gene_id "Novel00224"; transcript_id "Novel00224.7"; exon_number "9";
	11	novelGene	exon	38360439	38361004	.	-	.	gene_id "Novel00224"; transcript_id "Novel00224.8"; exon_number "1";
	11	novelGene	exon	38361074	38361221	.	-	.	gene_id "Novel00224"; transcript_id "Novel00224.8"; exon_number "2";
	11	novelGene	exon	38361380	38361441	.	-	.	gene_id "Novel00224"; transcript_id "Novel00224.8"; exon_number "3";
	11	novelGene	exon	38361729	38361820	.	-	.	gene_id "Novel00224"; transcript_id "Novel00224.8"; exon_number "4";
	11	novelGene	exon	38362575	38362663	.	-	.	gene_id "Novel00224"; transcript_id "Novel00224.8"; exon_number "5";
	11	novelGene	exon	38362944	38363030	.	-	.	gene_id "Novel00224"; transcript_id "Novel00224.8"; exon_number "6";
	11	novelGene	exon	38364009	38375361	.	-	.	gene_id "Novel00224"; transcript_id "Novel00224.8"; exon_number "7";
	11	novelGene	exon	38376610	38376890	.	-	.	gene_id "Novel00224"; transcript_id "Novel00224.8"; exon_number "8";
	11	novelGene	exon	38374958	38375325	.	-	.	gene_id "Novel00224"; transcript_id "Novel00224.9"; exon_number "1";
	11	novelGene	exon	38376610	38376917	.	-	.	gene_id "Novel00224"; transcript_id "Novel00224.9"; exon_number "2";
	11	novelGene	exon	39933472	39933860	.	-	.	gene_id "Novel00225"; transcript_id "Novel00225.1"; exon_number "1";
	11	novelGene	exon	39933944	39934001	.	-	.	gene_id "Novel00225"; transcript_id "Novel00225.1"; exon_number "2";
	11	novelGene	exon	39935106	39935214	.	-	.	gene_id "Novel00225"; transcript_id "Novel00225.1"; exon_number "3";
	11	novelGene	exon	39936495	39936731	.	-	.	gene_id "Novel00225"; transcript_id "Novel00225.1"; exon_number "4";
	11	novelGene	exon	43587417	43587600	.	-	.	gene_id "Novel00226"; transcript_id "Novel00226.1"; exon_number "1";
	11	novelGene	exon	43592112	43592834	.	-	.	gene_id "Novel00226"; transcript_id "Novel00226.1"; exon_number "2";
	11	novelGene	exon	50207737	50208549	.	-	.	gene_id "Novel00227"; transcript_id "Novel00227.1"; exon_number "1";
	11	novelGene	exon	50209556	50210029	.	-	.	gene_id "Novel00227"; transcript_id "Novel00227.1"; exon_number "2";
	11	novelGene	exon	50475928	50476452	.	-	.	gene_id "Novel00228"; transcript_id "Novel00228.1"; exon_number "1";
	11	novelGene	exon	50477889	50477926	.	-	.	gene_id "Novel00228"; transcript_id "Novel00228.1"; exon_number "2";
	11	novelGene	exon	50479444	50479511	.	-	.	gene_id "Novel00228"; transcript_id "Novel00228.1"; exon_number "3";
	11	novelGene	exon	50475928	50476768	.	-	.	gene_id "Novel00228"; transcript_id "Novel00228.2"; exon_number "1";
	11	novelGene	exon	50477889	50477926	.	-	.	gene_id "Novel00228"; transcript_id "Novel00228.2"; exon_number "2";
	11	novelGene	exon	50479440	50479545	.	-	.	gene_id "Novel00228"; transcript_id "Novel00228.2"; exon_number "3";
	11	novelGene	exon	50475928	50476452	.	-	.	gene_id "Novel00228"; transcript_id "Novel00228.3"; exon_number "1";
	11	novelGene	exon	50477889	50477926	.	-	.	gene_id "Novel00228"; transcript_id "Novel00228.3"; exon_number "2";
	11	novelGene	exon	50479440	50479605	.	-	.	gene_id "Novel00228"; transcript_id "Novel00228.3"; exon_number "3";
	11	novelGene	exon	50476801	50477926	.	-	.	gene_id "Novel00228"; transcript_id "Novel00228.4"; exon_number "1";
	11	novelGene	exon	50479440	50479582	.	-	.	gene_id "Novel00228"; transcript_id "Novel00228.4"; exon_number "2";
	11	novelGene	exon	50836191	50836278	.	-	.	gene_id "Novel00229"; transcript_id "Novel00229.1"; exon_number "1";
	11	novelGene	exon	50836700	50836848	.	-	.	gene_id "Novel00229"; transcript_id "Novel00229.1"; exon_number "2";
	11	novelGene	exon	53215518	53215775	.	-	.	gene_id "Novel00230"; transcript_id "Novel00230.1"; exon_number "1";
	11	novelGene	exon	53216106	53216480	.	-	.	gene_id "Novel00230"; transcript_id "Novel00230.1"; exon_number "2";
	11	novelGene	exon	56169172	56169514	.	-	.	gene_id "Novel00231"; transcript_id "Novel00231.1"; exon_number "1";
	11	novelGene	exon	56172742	56175977	.	-	.	gene_id "Novel00232"; transcript_id "Novel00232.1"; exon_number "1";
	11	novelGene	exon	56180939	56182125	.	-	.	gene_id "Novel00233"; transcript_id "Novel00233.1"; exon_number "1";
	12	novelGene	exon	344748	344980	.	+	.	gene_id "Novel00234"; transcript_id "Novel00234.1"; exon_number "1";
	12	novelGene	exon	345316	345819	.	+	.	gene_id "Novel00234"; transcript_id "Novel00234.1"; exon_number "2";
	12	novelGene	exon	344826	344960	.	+	.	gene_id "Novel00234"; transcript_id "Novel00234.2"; exon_number "1";
	12	novelGene	exon	345316	345819	.	+	.	gene_id "Novel00234"; transcript_id "Novel00234.2"; exon_number "2";
	12	novelGene	exon	1438238	1438872	.	+	.	gene_id "Novel00235"; transcript_id "Novel00235.1"; exon_number "1";
	12	novelGene	exon	1439445	1439520	.	+	.	gene_id "Novel00235"; transcript_id "Novel00235.1"; exon_number "2";
	12	novelGene	exon	1439851	1440248	.	+	.	gene_id "Novel00235"; transcript_id "Novel00235.1"; exon_number "3";
	12	novelGene	exon	1455898	1456936	.	+	.	gene_id "Novel00236"; transcript_id "Novel00236.1"; exon_number "1";
	12	novelGene	exon	2243898	2244711	.	+	.	gene_id "Novel00237"; transcript_id "Novel00237.1"; exon_number "1";
	12	novelGene	exon	3601813	3605870	.	+	.	gene_id "Novel00238"; transcript_id "Novel00238.1"; exon_number "1";
	12	novelGene	exon	3601813	3603705	.	+	.	gene_id "Novel00238"; transcript_id "Novel00238.2"; exon_number "1";
	12	novelGene	exon	3604029	3605870	.	+	.	gene_id "Novel00238"; transcript_id "Novel00238.2"; exon_number "2";
	12	novelGene	exon	3954562	3955111	.	+	.	gene_id "Novel00239"; transcript_id "Novel00239.1"; exon_number "1";
	12	novelGene	exon	3955312	3955578	.	+	.	gene_id "Novel00239"; transcript_id "Novel00239.1"; exon_number "2";
	12	novelGene	exon	3956885	3957073	.	+	.	gene_id "Novel00240"; transcript_id "Novel00240.1"; exon_number "1";
	12	novelGene	exon	3957236	3957561	.	+	.	gene_id "Novel00240"; transcript_id "Novel00240.1"; exon_number "2";
	12	novelGene	exon	6465242	6465477	.	+	.	gene_id "Novel00241"; transcript_id "Novel00241.1"; exon_number "1";
	12	novelGene	exon	6467475	6468410	.	+	.	gene_id "Novel00241"; transcript_id "Novel00241.1"; exon_number "2";
	12	novelGene	exon	10621966	10622362	.	+	.	gene_id "Novel00242"; transcript_id "Novel00242.1"; exon_number "1";
	12	novelGene	exon	10622528	10622879	.	+	.	gene_id "Novel00242"; transcript_id "Novel00242.1"; exon_number "2";
	12	novelGene	exon	12854677	12858164	.	+	.	gene_id "Novel00243"; transcript_id "Novel00243.1"; exon_number "1";
	12	novelGene	exon	12858271	12858317	.	+	.	gene_id "Novel00243"; transcript_id "Novel00243.1"; exon_number "2";
	12	novelGene	exon	23170683	23171560	.	+	.	gene_id "Novel00244"; transcript_id "Novel00244.1"; exon_number "1";
	12	novelGene	exon	23415309	23418089	.	+	.	gene_id "Novel00245"; transcript_id "Novel00245.1"; exon_number "1";
	12	novelGene	exon	23415309	23416172	.	+	.	gene_id "Novel00245"; transcript_id "Novel00245.2"; exon_number "1";
	12	novelGene	exon	23416896	23418089	.	+	.	gene_id "Novel00245"; transcript_id "Novel00245.2"; exon_number "2";
	12	novelGene	exon	23415309	23417874	.	+	.	gene_id "Novel00245"; transcript_id "Novel00245.3"; exon_number "1";
	12	novelGene	exon	23421617	23422034	.	+	.	gene_id "Novel00245"; transcript_id "Novel00245.3"; exon_number "2";
	12	novelGene	exon	23415309	23416172	.	+	.	gene_id "Novel00245"; transcript_id "Novel00245.4"; exon_number "1";
	12	novelGene	exon	23416896	23417874	.	+	.	gene_id "Novel00245"; transcript_id "Novel00245.4"; exon_number "2";
	12	novelGene	exon	23421617	23422034	.	+	.	gene_id "Novel00245"; transcript_id "Novel00245.4"; exon_number "3";
	12	novelGene	exon	23415384	23416172	.	+	.	gene_id "Novel00245"; transcript_id "Novel00245.5"; exon_number "1";
	12	novelGene	exon	23421617	23422034	.	+	.	gene_id "Novel00245"; transcript_id "Novel00245.5"; exon_number "2";
	12	novelGene	exon	23415461	23416172	.	+	.	gene_id "Novel00245"; transcript_id "Novel00245.6"; exon_number "1";
	12	novelGene	exon	23417695	23417874	.	+	.	gene_id "Novel00245"; transcript_id "Novel00245.6"; exon_number "2";
	12	novelGene	exon	23421617	23422034	.	+	.	gene_id "Novel00245"; transcript_id "Novel00245.6"; exon_number "3";
	12	novelGene	exon	29614201	29614375	.	+	.	gene_id "Novel00246"; transcript_id "Novel00246.1"; exon_number "1";
	12	novelGene	exon	29619389	29619614	.	+	.	gene_id "Novel00246"; transcript_id "Novel00246.1"; exon_number "2";
	12	novelGene	exon	29768935	29769372	.	+	.	gene_id "Novel00247"; transcript_id "Novel00247.1"; exon_number "1";
	12	novelGene	exon	29770705	29770983	.	+	.	gene_id "Novel00247"; transcript_id "Novel00247.1"; exon_number "2";
	12	novelGene	exon	29768959	29769894	.	+	.	gene_id "Novel00247"; transcript_id "Novel00247.2"; exon_number "1";
	12	novelGene	exon	33849975	33850165	.	+	.	gene_id "Novel00248"; transcript_id "Novel00248.1"; exon_number "1";
	12	novelGene	exon	33851349	33851448	.	+	.	gene_id "Novel00248"; transcript_id "Novel00248.1"; exon_number "2";
	12	novelGene	exon	33851678	33851943	.	+	.	gene_id "Novel00248"; transcript_id "Novel00248.1"; exon_number "3";
	12	novelGene	exon	33852083	33852777	.	+	.	gene_id "Novel00248"; transcript_id "Novel00248.1"; exon_number "4";
	12	novelGene	exon	33850312	33850358	.	+	.	gene_id "Novel00248"; transcript_id "Novel00248.2"; exon_number "1";
	12	novelGene	exon	33851349	33851448	.	+	.	gene_id "Novel00248"; transcript_id "Novel00248.2"; exon_number "2";
	12	novelGene	exon	33851678	33851943	.	+	.	gene_id "Novel00248"; transcript_id "Novel00248.2"; exon_number "3";
	12	novelGene	exon	33852083	33852777	.	+	.	gene_id "Novel00248"; transcript_id "Novel00248.2"; exon_number "4";
	12	novelGene	exon	38353267	38354471	.	+	.	gene_id "Novel00249"; transcript_id "Novel00249.1"; exon_number "1";
	12	novelGene	exon	38353283	38353627	.	+	.	gene_id "Novel00249"; transcript_id "Novel00249.2"; exon_number "1";
	12	novelGene	exon	38354081	38354467	.	+	.	gene_id "Novel00249"; transcript_id "Novel00249.2"; exon_number "2";
	12	novelGene	exon	39848062	39849089	.	+	.	gene_id "Novel00250"; transcript_id "Novel00250.1"; exon_number "1";
	12	novelGene	exon	40104088	40104429	.	+	.	gene_id "Novel00251"; transcript_id "Novel00251.1"; exon_number "1";
	12	novelGene	exon	40104572	40106197	.	+	.	gene_id "Novel00251"; transcript_id "Novel00251.1"; exon_number "2";
	12	novelGene	exon	42009601	42010446	.	+	.	gene_id "Novel00252"; transcript_id "Novel00252.1"; exon_number "1";
	12	novelGene	exon	42009601	42009849	.	+	.	gene_id "Novel00252"; transcript_id "Novel00252.2"; exon_number "1";
	12	novelGene	exon	42010088	42010446	.	+	.	gene_id "Novel00252"; transcript_id "Novel00252.2"; exon_number "2";
	12	novelGene	exon	44129082	44138423	.	+	.	gene_id "Novel00253"; transcript_id "Novel00253.1"; exon_number "1";
	12	novelGene	exon	44138609	44139038	.	+	.	gene_id "Novel00253"; transcript_id "Novel00253.1"; exon_number "2";
	12	novelGene	exon	46576096	46576268	.	+	.	gene_id "Novel00254"; transcript_id "Novel00254.1"; exon_number "1";
	12	novelGene	exon	46578218	46578472	.	+	.	gene_id "Novel00254"; transcript_id "Novel00254.1"; exon_number "2";
	12	novelGene	exon	46663531	46664833	.	+	.	gene_id "Novel00255"; transcript_id "Novel00255.1"; exon_number "1";
	12	novelGene	exon	46663545	46664000	.	+	.	gene_id "Novel00255"; transcript_id "Novel00255.2"; exon_number "1";
	12	novelGene	exon	46667637	46669066	.	+	.	gene_id "Novel00255"; transcript_id "Novel00255.2"; exon_number "2";
	12	novelGene	exon	46663545	46664000	.	+	.	gene_id "Novel00255"; transcript_id "Novel00255.3"; exon_number "1";
	12	novelGene	exon	46667836	46669066	.	+	.	gene_id "Novel00255"; transcript_id "Novel00255.3"; exon_number "2";
	12	novelGene	exon	46667104	46669066	.	+	.	gene_id "Novel00255"; transcript_id "Novel00255.4"; exon_number "1";
	12	novelGene	exon	51453963	51454219	.	+	.	gene_id "Novel00256"; transcript_id "Novel00256.1"; exon_number "1";
	12	novelGene	exon	51454980	51455346	.	+	.	gene_id "Novel00256"; transcript_id "Novel00256.1"; exon_number "2";
	12	novelGene	exon	51458126	51458363	.	+	.	gene_id "Novel00256"; transcript_id "Novel00256.1"; exon_number "3";
	12	novelGene	exon	55749563	55750190	.	+	.	gene_id "Novel00257"; transcript_id "Novel00257.1"; exon_number "1";
	12	novelGene	exon	55750361	55752066	.	+	.	gene_id "Novel00257"; transcript_id "Novel00257.1"; exon_number "2";
	12	novelGene	exon	55749568	55750455	.	+	.	gene_id "Novel00257"; transcript_id "Novel00257.2"; exon_number "1";
	12	novelGene	exon	55751524	55752066	.	+	.	gene_id "Novel00257"; transcript_id "Novel00257.2"; exon_number "2";
	12	novelGene	exon	61867848	61869948	.	+	.	gene_id "Novel00258"; transcript_id "Novel00258.1"; exon_number "1";
	12	novelGene	exon	63076102	63076444	.	+	.	gene_id "Novel00259"; transcript_id "Novel00259.1"; exon_number "1";
	12	novelGene	exon	63076533	63081626	.	+	.	gene_id "Novel00259"; transcript_id "Novel00259.1"; exon_number "2";
	12	novelGene	exon	63084199	63084739	.	+	.	gene_id "Novel00259"; transcript_id "Novel00259.1"; exon_number "3";
	12	novelGene	exon	63076102	63076423	.	+	.	gene_id "Novel00259"; transcript_id "Novel00259.2"; exon_number "1";
	12	novelGene	exon	63076533	63084739	.	+	.	gene_id "Novel00259"; transcript_id "Novel00259.2"; exon_number "2";
	12	novelGene	exon	63076109	63076423	.	+	.	gene_id "Novel00259"; transcript_id "Novel00259.3"; exon_number "1";
	12	novelGene	exon	63076533	63081626	.	+	.	gene_id "Novel00259"; transcript_id "Novel00259.3"; exon_number "2";
	12	novelGene	exon	63084199	63084739	.	+	.	gene_id "Novel00259"; transcript_id "Novel00259.3"; exon_number "3";
	12	novelGene	exon	63076154	63076423	.	+	.	gene_id "Novel00259"; transcript_id "Novel00259.4"; exon_number "1";
	12	novelGene	exon	63076533	63081626	.	+	.	gene_id "Novel00259"; transcript_id "Novel00259.4"; exon_number "2";
	12	novelGene	exon	63082962	63084739	.	+	.	gene_id "Novel00259"; transcript_id "Novel00259.4"; exon_number "3";
	12	novelGene	exon	63076282	63076444	.	+	.	gene_id "Novel00259"; transcript_id "Novel00259.5"; exon_number "1";
	12	novelGene	exon	63076533	63084739	.	+	.	gene_id "Novel00259"; transcript_id "Novel00259.5"; exon_number "2";
	12	novelGene	exon	63076641	63076680	.	+	.	gene_id "Novel00259"; transcript_id "Novel00259.6"; exon_number "1";
	12	novelGene	exon	63081238	63084739	.	+	.	gene_id "Novel00259"; transcript_id "Novel00259.6"; exon_number "2";
	12	novelGene	exon	66180430	66180739	.	+	.	gene_id "Novel00260"; transcript_id "Novel00260.1"; exon_number "1";
	12	novelGene	exon	66180842	66180898	.	+	.	gene_id "Novel00260"; transcript_id "Novel00260.1"; exon_number "2";
	12	novelGene	exon	67027675	67027958	.	+	.	gene_id "Novel00261"; transcript_id "Novel00261.1"; exon_number "1";
	12	novelGene	exon	3352927	3353330	.	-	.	gene_id "Novel00262"; transcript_id "Novel00262.1"; exon_number "1";
	12	novelGene	exon	4572912	4572965	.	-	.	gene_id "Novel00263"; transcript_id "Novel00263.1"; exon_number "1";
	12	novelGene	exon	4573863	4574605	.	-	.	gene_id "Novel00263"; transcript_id "Novel00263.1"; exon_number "2";
	12	novelGene	exon	5518027	5518473	.	-	.	gene_id "Novel00264"; transcript_id "Novel00264.1"; exon_number "1";
	12	novelGene	exon	5523168	5523278	.	-	.	gene_id "Novel00264"; transcript_id "Novel00264.1"; exon_number "2";
	12	novelGene	exon	6877877	6880264	.	-	.	gene_id "Novel00265"; transcript_id "Novel00265.1"; exon_number "1";
	12	novelGene	exon	6877925	6878350	.	-	.	gene_id "Novel00265"; transcript_id "Novel00265.2"; exon_number "1";
	12	novelGene	exon	6879571	6880251	.	-	.	gene_id "Novel00265"; transcript_id "Novel00265.2"; exon_number "2";
	12	novelGene	exon	12621292	12621813	.	-	.	gene_id "Novel00266"; transcript_id "Novel00266.1"; exon_number "1";
	12	novelGene	exon	12622061	12622089	.	-	.	gene_id "Novel00266"; transcript_id "Novel00266.1"; exon_number "2";
	12	novelGene	exon	29097838	29098465	.	-	.	gene_id "Novel00267"; transcript_id "Novel00267.1"; exon_number "1";
	12	novelGene	exon	29098547	29098642	.	-	.	gene_id "Novel00267"; transcript_id "Novel00267.1"; exon_number "2";
	12	novelGene	exon	29098727	29098792	.	-	.	gene_id "Novel00267"; transcript_id "Novel00267.1"; exon_number "3";
	12	novelGene	exon	29099693	29099740	.	-	.	gene_id "Novel00267"; transcript_id "Novel00267.1"; exon_number "4";
	12	novelGene	exon	29097838	29098465	.	-	.	gene_id "Novel00267"; transcript_id "Novel00267.2"; exon_number "1";
	12	novelGene	exon	29098547	29098642	.	-	.	gene_id "Novel00267"; transcript_id "Novel00267.2"; exon_number "2";
	12	novelGene	exon	29098731	29098792	.	-	.	gene_id "Novel00267"; transcript_id "Novel00267.2"; exon_number "3";
	12	novelGene	exon	29099693	29099744	.	-	.	gene_id "Novel00267"; transcript_id "Novel00267.2"; exon_number "4";
	12	novelGene	exon	32156672	32159377	.	-	.	gene_id "Novel00268"; transcript_id "Novel00268.1"; exon_number "1";
	12	novelGene	exon	32156734	32157241	.	-	.	gene_id "Novel00268"; transcript_id "Novel00268.2"; exon_number "1";
	12	novelGene	exon	32158982	32159363	.	-	.	gene_id "Novel00268"; transcript_id "Novel00268.2"; exon_number "2";
	12	novelGene	exon	32156734	32157244	.	-	.	gene_id "Novel00268"; transcript_id "Novel00268.3"; exon_number "1";
	12	novelGene	exon	32158982	32159363	.	-	.	gene_id "Novel00268"; transcript_id "Novel00268.3"; exon_number "2";
	12	novelGene	exon	35346338	35348519	.	-	.	gene_id "Novel00269"; transcript_id "Novel00269.1"; exon_number "1";
	12	novelGene	exon	35346359	35347019	.	-	.	gene_id "Novel00269"; transcript_id "Novel00269.2"; exon_number "1";
	12	novelGene	exon	35348001	35348519	.	-	.	gene_id "Novel00269"; transcript_id "Novel00269.2"; exon_number "2";
	12	novelGene	exon	36485064	36493240	.	-	.	gene_id "Novel00270"; transcript_id "Novel00270.1"; exon_number "1";
	12	novelGene	exon	36485213	36490137	.	-	.	gene_id "Novel00270"; transcript_id "Novel00270.2"; exon_number "1";
	12	novelGene	exon	36494365	36495339	.	-	.	gene_id "Novel00270"; transcript_id "Novel00270.2"; exon_number "2";
	12	novelGene	exon	38353267	38353627	.	-	.	gene_id "Novel00271"; transcript_id "Novel00271.1"; exon_number "1";
	12	novelGene	exon	38354065	38354471	.	-	.	gene_id "Novel00271"; transcript_id "Novel00271.1"; exon_number "2";
	12	novelGene	exon	45423898	45427276	.	-	.	gene_id "Novel00272"; transcript_id "Novel00272.1"; exon_number "1";
	12	novelGene	exon	45424500	45424991	.	-	.	gene_id "Novel00272"; transcript_id "Novel00272.2"; exon_number "1";
	12	novelGene	exon	45427046	45427235	.	-	.	gene_id "Novel00272"; transcript_id "Novel00272.2"; exon_number "2";
	12	novelGene	exon	45424500	45425009	.	-	.	gene_id "Novel00272"; transcript_id "Novel00272.3"; exon_number "1";
	12	novelGene	exon	45427046	45427276	.	-	.	gene_id "Novel00272"; transcript_id "Novel00272.3"; exon_number "2";
	12	novelGene	exon	47406560	47407444	.	-	.	gene_id "Novel00273"; transcript_id "Novel00273.1"; exon_number "1";
	12	novelGene	exon	47407535	47407614	.	-	.	gene_id "Novel00273"; transcript_id "Novel00273.1"; exon_number "2";
	12	novelGene	exon	47407702	47407746	.	-	.	gene_id "Novel00273"; transcript_id "Novel00273.1"; exon_number "3";
	12	novelGene	exon	47406560	47407444	.	-	.	gene_id "Novel00273"; transcript_id "Novel00273.2"; exon_number "1";
	12	novelGene	exon	47407747	47407789	.	-	.	gene_id "Novel00273"; transcript_id "Novel00273.2"; exon_number "2";
	12	novelGene	exon	47409016	47409201	.	-	.	gene_id "Novel00273"; transcript_id "Novel00273.2"; exon_number "3";
	12	novelGene	exon	47406560	47407444	.	-	.	gene_id "Novel00273"; transcript_id "Novel00273.3"; exon_number "1";
	12	novelGene	exon	47407535	47407614	.	-	.	gene_id "Novel00273"; transcript_id "Novel00273.3"; exon_number "2";
	12	novelGene	exon	47407747	47407789	.	-	.	gene_id "Novel00273"; transcript_id "Novel00273.3"; exon_number "3";
	12	novelGene	exon	47408995	47409231	.	-	.	gene_id "Novel00273"; transcript_id "Novel00273.3"; exon_number "4";
	12	novelGene	exon	47406560	47407444	.	-	.	gene_id "Novel00273"; transcript_id "Novel00273.4"; exon_number "1";
	12	novelGene	exon	47407535	47407614	.	-	.	gene_id "Novel00273"; transcript_id "Novel00273.4"; exon_number "2";
	12	novelGene	exon	47407747	47407789	.	-	.	gene_id "Novel00273"; transcript_id "Novel00273.4"; exon_number "3";
	12	novelGene	exon	47409016	47409242	.	-	.	gene_id "Novel00273"; transcript_id "Novel00273.4"; exon_number "4";
	12	novelGene	exon	47594803	47596334	.	-	.	gene_id "Novel00274"; transcript_id "Novel00274.1"; exon_number "1";
	12	novelGene	exon	47596606	47596737	.	-	.	gene_id "Novel00274"; transcript_id "Novel00274.1"; exon_number "2";
	12	novelGene	exon	47599967	47600622	.	-	.	gene_id "Novel00274"; transcript_id "Novel00274.1"; exon_number "3";
	12	novelGene	exon	47594803	47596334	.	-	.	gene_id "Novel00274"; transcript_id "Novel00274.2"; exon_number "1";
	12	novelGene	exon	47599967	47600622	.	-	.	gene_id "Novel00274"; transcript_id "Novel00274.2"; exon_number "2";
	12	novelGene	exon	47598261	47600622	.	-	.	gene_id "Novel00274"; transcript_id "Novel00274.3"; exon_number "1";
	12	novelGene	exon	47746367	47746988	.	-	.	gene_id "Novel00275"; transcript_id "Novel00275.1"; exon_number "1";
	12	novelGene	exon	47760273	47760293	.	-	.	gene_id "Novel00275"; transcript_id "Novel00275.1"; exon_number "2";
	12	novelGene	exon	47761368	47761698	.	-	.	gene_id "Novel00276"; transcript_id "Novel00276.1"; exon_number "1";
	12	novelGene	exon	47762039	47765444	.	-	.	gene_id "Novel00276"; transcript_id "Novel00276.1"; exon_number "2";
	12	novelGene	exon	47770661	47770841	.	-	.	gene_id "Novel00277"; transcript_id "Novel00277.1"; exon_number "1";
	12	novelGene	exon	47770940	47771012	.	-	.	gene_id "Novel00277"; transcript_id "Novel00277.1"; exon_number "2";
	12	novelGene	exon	47775528	47775613	.	-	.	gene_id "Novel00277"; transcript_id "Novel00277.1"; exon_number "3";
	12	novelGene	exon	47775731	47775793	.	-	.	gene_id "Novel00277"; transcript_id "Novel00277.1"; exon_number "4";
	12	novelGene	exon	47778485	47778646	.	-	.	gene_id "Novel00277"; transcript_id "Novel00277.1"; exon_number "5";
	12	novelGene	exon	47770661	47770841	.	-	.	gene_id "Novel00277"; transcript_id "Novel00277.2"; exon_number "1";
	12	novelGene	exon	47770940	47771012	.	-	.	gene_id "Novel00277"; transcript_id "Novel00277.2"; exon_number "2";
	12	novelGene	exon	47775528	47775613	.	-	.	gene_id "Novel00277"; transcript_id "Novel00277.2"; exon_number "3";
	12	novelGene	exon	47778485	47778657	.	-	.	gene_id "Novel00277"; transcript_id "Novel00277.2"; exon_number "4";
	12	novelGene	exon	52788325	52788795	.	-	.	gene_id "Novel00278"; transcript_id "Novel00278.1"; exon_number "1";
	12	novelGene	exon	52789218	52792302	.	-	.	gene_id "Novel00278"; transcript_id "Novel00278.1"; exon_number "2";
	12	novelGene	exon	52788325	52788795	.	-	.	gene_id "Novel00278"; transcript_id "Novel00278.2"; exon_number "1";
	12	novelGene	exon	52789218	52790005	.	-	.	gene_id "Novel00278"; transcript_id "Novel00278.2"; exon_number "2";
	12	novelGene	exon	52796894	52796957	.	-	.	gene_id "Novel00278"; transcript_id "Novel00278.2"; exon_number "3";
	12	novelGene	exon	53581141	53581729	.	-	.	gene_id "Novel00279"; transcript_id "Novel00279.1"; exon_number "1";
	12	novelGene	exon	53583548	53583678	.	-	.	gene_id "Novel00279"; transcript_id "Novel00279.1"; exon_number "2";
	12	novelGene	exon	53581275	53583026	.	-	.	gene_id "Novel00279"; transcript_id "Novel00279.2"; exon_number "1";
	12	novelGene	exon	55141491	55142041	.	-	.	gene_id "Novel00280"; transcript_id "Novel00280.1"; exon_number "1";
	12	novelGene	exon	55148771	55148836	.	-	.	gene_id "Novel00280"; transcript_id "Novel00280.1"; exon_number "2";
	12	novelGene	exon	55157774	55157962	.	-	.	gene_id "Novel00280"; transcript_id "Novel00280.1"; exon_number "3";
	12	novelGene	exon	55141491	55142041	.	-	.	gene_id "Novel00280"; transcript_id "Novel00280.2"; exon_number "1";
	12	novelGene	exon	55148746	55148836	.	-	.	gene_id "Novel00280"; transcript_id "Novel00280.2"; exon_number "2";
	12	novelGene	exon	55157774	55158338	.	-	.	gene_id "Novel00280"; transcript_id "Novel00280.2"; exon_number "3";
	12	novelGene	exon	55141491	55142041	.	-	.	gene_id "Novel00280"; transcript_id "Novel00280.3"; exon_number "1";
	12	novelGene	exon	55148746	55148836	.	-	.	gene_id "Novel00280"; transcript_id "Novel00280.3"; exon_number "2";
	12	novelGene	exon	55151328	55151476	.	-	.	gene_id "Novel00280"; transcript_id "Novel00280.3"; exon_number "3";
	12	novelGene	exon	55157774	55158338	.	-	.	gene_id "Novel00280"; transcript_id "Novel00280.3"; exon_number "4";
	12	novelGene	exon	55157475	55158338	.	-	.	gene_id "Novel00280"; transcript_id "Novel00280.4"; exon_number "1";
	12	novelGene	exon	62235932	62237048	.	-	.	gene_id "Novel00281"; transcript_id "Novel00281.1"; exon_number "1";
	12	novelGene	exon	62603420	62603871	.	-	.	gene_id "Novel00282"; transcript_id "Novel00282.1"; exon_number "1";
	12	novelGene	exon	62608535	62609056	.	-	.	gene_id "Novel00282"; transcript_id "Novel00282.1"; exon_number "2";
	12	novelGene	exon	66130453	66133947	.	-	.	gene_id "Novel00283"; transcript_id "Novel00283.1"; exon_number "1";
	12	novelGene	exon	66608079	66608473	.	-	.	gene_id "Novel00284"; transcript_id "Novel00284.1"; exon_number "1";
	12	novelGene	exon	66608671	66609067	.	-	.	gene_id "Novel00284"; transcript_id "Novel00284.1"; exon_number "2";
	2	novelGene	exon	6084105	6085784	.	+	.	gene_id "Novel00285"; transcript_id "Novel00285.1"; exon_number "1";
	2	novelGene	exon	6345925	6346681	.	+	.	gene_id "Novel00286"; transcript_id "Novel00286.1"; exon_number "1";
	2	novelGene	exon	6347245	6349259	.	+	.	gene_id "Novel00286"; transcript_id "Novel00286.2"; exon_number "1";
	2	novelGene	exon	7402546	7403333	.	+	.	gene_id "Novel00287"; transcript_id "Novel00287.1"; exon_number "1";
	2	novelGene	exon	7410293	7410541	.	+	.	gene_id "Novel00287"; transcript_id "Novel00287.1"; exon_number "2";
	2	novelGene	exon	7402628	7403333	.	+	.	gene_id "Novel00287"; transcript_id "Novel00287.2"; exon_number "1";
	2	novelGene	exon	7408255	7408275	.	+	.	gene_id "Novel00287"; transcript_id "Novel00287.2"; exon_number "2";
	2	novelGene	exon	14982288	14983229	.	+	.	gene_id "Novel00288"; transcript_id "Novel00288.1"; exon_number "1";
	2	novelGene	exon	14984466	14984714	.	+	.	gene_id "Novel00288"; transcript_id "Novel00288.1"; exon_number "2";
	2	novelGene	exon	14982288	14985063	.	+	.	gene_id "Novel00288"; transcript_id "Novel00288.2"; exon_number "1";
	2	novelGene	exon	22426930	22428212	.	+	.	gene_id "Novel00289"; transcript_id "Novel00289.1"; exon_number "1";
	2	novelGene	exon	22940876	22941140	.	+	.	gene_id "Novel00290"; transcript_id "Novel00290.1"; exon_number "1";
	2	novelGene	exon	22941383	22941466	.	+	.	gene_id "Novel00290"; transcript_id "Novel00290.1"; exon_number "2";
	2	novelGene	exon	22944207	22944609	.	+	.	gene_id "Novel00290"; transcript_id "Novel00290.1"; exon_number "3";
	2	novelGene	exon	22940886	22941140	.	+	.	gene_id "Novel00290"; transcript_id "Novel00290.2"; exon_number "1";
	2	novelGene	exon	22941383	22941466	.	+	.	gene_id "Novel00290"; transcript_id "Novel00290.2"; exon_number "2";
	2	novelGene	exon	22944207	22944316	.	+	.	gene_id "Novel00290"; transcript_id "Novel00290.2"; exon_number "3";
	2	novelGene	exon	22945925	22945954	.	+	.	gene_id "Novel00290"; transcript_id "Novel00290.2"; exon_number "4";
	2	novelGene	exon	22940922	22941140	.	+	.	gene_id "Novel00290"; transcript_id "Novel00290.3"; exon_number "1";
	2	novelGene	exon	22941383	22941466	.	+	.	gene_id "Novel00290"; transcript_id "Novel00290.3"; exon_number "2";
	2	novelGene	exon	22944217	22944609	.	+	.	gene_id "Novel00290"; transcript_id "Novel00290.3"; exon_number "3";
	2	novelGene	exon	23154589	23154845	.	+	.	gene_id "Novel00291"; transcript_id "Novel00291.1"; exon_number "1";
	2	novelGene	exon	23155860	23156209	.	+	.	gene_id "Novel00291"; transcript_id "Novel00291.1"; exon_number "2";
	2	novelGene	exon	24424871	24427578	.	+	.	gene_id "Novel00292"; transcript_id "Novel00292.1"; exon_number "1";
	2	novelGene	exon	28490354	28490747	.	+	.	gene_id "Novel00293"; transcript_id "Novel00293.1"; exon_number "1";
	2	novelGene	exon	30669169	30671527	.	+	.	gene_id "Novel00294"; transcript_id "Novel00294.1"; exon_number "1";
	2	novelGene	exon	33594083	33596080	.	+	.	gene_id "Novel00295"; transcript_id "Novel00295.1"; exon_number "1";
	2	novelGene	exon	35126372	35126638	.	+	.	gene_id "Novel00296"; transcript_id "Novel00296.1"; exon_number "1";
	2	novelGene	exon	35126876	35126954	.	+	.	gene_id "Novel00296"; transcript_id "Novel00296.1"; exon_number "2";
	2	novelGene	exon	35127800	35127898	.	+	.	gene_id "Novel00296"; transcript_id "Novel00296.1"; exon_number "3";
	2	novelGene	exon	35128104	35128227	.	+	.	gene_id "Novel00296"; transcript_id "Novel00296.1"; exon_number "4";
	2	novelGene	exon	35134008	35134064	.	+	.	gene_id "Novel00296"; transcript_id "Novel00296.1"; exon_number "5";
	2	novelGene	exon	35134894	35135489	.	+	.	gene_id "Novel00296"; transcript_id "Novel00296.1"; exon_number "6";
	2	novelGene	exon	35147657	35147885	.	+	.	gene_id "Novel00297"; transcript_id "Novel00297.1"; exon_number "1";
	2	novelGene	exon	35152717	35152864	.	+	.	gene_id "Novel00297"; transcript_id "Novel00297.1"; exon_number "2";
	2	novelGene	exon	35155171	35155825	.	+	.	gene_id "Novel00297"; transcript_id "Novel00297.1"; exon_number "3";
	2	novelGene	exon	35310294	35310894	.	+	.	gene_id "Novel00298"; transcript_id "Novel00298.1"; exon_number "1";
	2	novelGene	exon	35311732	35311913	.	+	.	gene_id "Novel00298"; transcript_id "Novel00298.1"; exon_number "2";
	2	novelGene	exon	35312001	35312118	.	+	.	gene_id "Novel00298"; transcript_id "Novel00298.1"; exon_number "3";
	2	novelGene	exon	35312202	35312270	.	+	.	gene_id "Novel00298"; transcript_id "Novel00298.1"; exon_number "4";
	2	novelGene	exon	35312388	35313032	.	+	.	gene_id "Novel00298"; transcript_id "Novel00298.1"; exon_number "5";
	2	novelGene	exon	35310294	35310894	.	+	.	gene_id "Novel00298"; transcript_id "Novel00298.2"; exon_number "1";
	2	novelGene	exon	35311472	35311913	.	+	.	gene_id "Novel00298"; transcript_id "Novel00298.2"; exon_number "2";
	2	novelGene	exon	35312001	35312118	.	+	.	gene_id "Novel00298"; transcript_id "Novel00298.2"; exon_number "3";
	2	novelGene	exon	35312202	35312270	.	+	.	gene_id "Novel00298"; transcript_id "Novel00298.2"; exon_number "4";
	2	novelGene	exon	35312388	35313032	.	+	.	gene_id "Novel00298"; transcript_id "Novel00298.2"; exon_number "5";
	2	novelGene	exon	35310294	35311556	.	+	.	gene_id "Novel00298"; transcript_id "Novel00298.3"; exon_number "1";
	2	novelGene	exon	35311732	35311913	.	+	.	gene_id "Novel00298"; transcript_id "Novel00298.3"; exon_number "2";
	2	novelGene	exon	35312001	35312118	.	+	.	gene_id "Novel00298"; transcript_id "Novel00298.3"; exon_number "3";
	2	novelGene	exon	35312388	35313032	.	+	.	gene_id "Novel00298"; transcript_id "Novel00298.3"; exon_number "4";
	2	novelGene	exon	35310325	35311913	.	+	.	gene_id "Novel00298"; transcript_id "Novel00298.4"; exon_number "1";
	2	novelGene	exon	35311994	35312118	.	+	.	gene_id "Novel00298"; transcript_id "Novel00298.4"; exon_number "2";
	2	novelGene	exon	35312388	35313032	.	+	.	gene_id "Novel00298"; transcript_id "Novel00298.4"; exon_number "3";
	2	novelGene	exon	35310325	35310894	.	+	.	gene_id "Novel00298"; transcript_id "Novel00298.5"; exon_number "1";
	2	novelGene	exon	35311732	35311913	.	+	.	gene_id "Novel00298"; transcript_id "Novel00298.5"; exon_number "2";
	2	novelGene	exon	35312001	35312118	.	+	.	gene_id "Novel00298"; transcript_id "Novel00298.5"; exon_number "3";
	2	novelGene	exon	35312388	35313032	.	+	.	gene_id "Novel00298"; transcript_id "Novel00298.5"; exon_number "4";
	2	novelGene	exon	35310325	35311913	.	+	.	gene_id "Novel00298"; transcript_id "Novel00298.6"; exon_number "1";
	2	novelGene	exon	35312001	35312118	.	+	.	gene_id "Novel00298"; transcript_id "Novel00298.6"; exon_number "2";
	2	novelGene	exon	35312202	35312270	.	+	.	gene_id "Novel00298"; transcript_id "Novel00298.6"; exon_number "3";
	2	novelGene	exon	35312388	35313032	.	+	.	gene_id "Novel00298"; transcript_id "Novel00298.6"; exon_number "4";
	2	novelGene	exon	35310325	35310894	.	+	.	gene_id "Novel00298"; transcript_id "Novel00298.7"; exon_number "1";
	2	novelGene	exon	35311472	35311575	.	+	.	gene_id "Novel00298"; transcript_id "Novel00298.7"; exon_number "2";
	2	novelGene	exon	35311732	35311913	.	+	.	gene_id "Novel00298"; transcript_id "Novel00298.7"; exon_number "3";
	2	novelGene	exon	35312001	35312118	.	+	.	gene_id "Novel00298"; transcript_id "Novel00298.7"; exon_number "4";
	2	novelGene	exon	35312388	35313032	.	+	.	gene_id "Novel00298"; transcript_id "Novel00298.7"; exon_number "5";
	2	novelGene	exon	35310325	35310894	.	+	.	gene_id "Novel00298"; transcript_id "Novel00298.8"; exon_number "1";
	2	novelGene	exon	35311478	35311575	.	+	.	gene_id "Novel00298"; transcript_id "Novel00298.8"; exon_number "2";
	2	novelGene	exon	35311732	35312118	.	+	.	gene_id "Novel00298"; transcript_id "Novel00298.8"; exon_number "3";
	2	novelGene	exon	35312388	35312482	.	+	.	gene_id "Novel00298"; transcript_id "Novel00298.8"; exon_number "4";
	2	novelGene	exon	35313184	35313542	.	+	.	gene_id "Novel00298"; transcript_id "Novel00298.8"; exon_number "5";
	2	novelGene	exon	35310325	35310894	.	+	.	gene_id "Novel00298"; transcript_id "Novel00298.9"; exon_number "1";
	2	novelGene	exon	35312001	35312482	.	+	.	gene_id "Novel00298"; transcript_id "Novel00298.9"; exon_number "2";
	2	novelGene	exon	35313184	35313542	.	+	.	gene_id "Novel00298"; transcript_id "Novel00298.9"; exon_number "3";
	2	novelGene	exon	35310384	35310894	.	+	.	gene_id "Novel00298"; transcript_id "Novel00298.10"; exon_number "1";
	2	novelGene	exon	35312001	35312118	.	+	.	gene_id "Novel00298"; transcript_id "Novel00298.10"; exon_number "2";
	2	novelGene	exon	35312202	35312270	.	+	.	gene_id "Novel00298"; transcript_id "Novel00298.10"; exon_number "3";
	2	novelGene	exon	35312388	35313032	.	+	.	gene_id "Novel00298"; transcript_id "Novel00298.10"; exon_number "4";
	2	novelGene	exon	35310384	35310894	.	+	.	gene_id "Novel00298"; transcript_id "Novel00298.11"; exon_number "1";
	2	novelGene	exon	35311478	35311556	.	+	.	gene_id "Novel00298"; transcript_id "Novel00298.11"; exon_number "2";
	2	novelGene	exon	35311732	35311913	.	+	.	gene_id "Novel00298"; transcript_id "Novel00298.11"; exon_number "3";
	2	novelGene	exon	35312001	35312118	.	+	.	gene_id "Novel00298"; transcript_id "Novel00298.11"; exon_number "4";
	2	novelGene	exon	35312388	35313032	.	+	.	gene_id "Novel00298"; transcript_id "Novel00298.11"; exon_number "5";
	2	novelGene	exon	35310384	35310894	.	+	.	gene_id "Novel00298"; transcript_id "Novel00298.12"; exon_number "1";
	2	novelGene	exon	35311478	35311913	.	+	.	gene_id "Novel00298"; transcript_id "Novel00298.12"; exon_number "2";
	2	novelGene	exon	35312001	35312118	.	+	.	gene_id "Novel00298"; transcript_id "Novel00298.12"; exon_number "3";
	2	novelGene	exon	35312202	35312270	.	+	.	gene_id "Novel00298"; transcript_id "Novel00298.12"; exon_number "4";
	2	novelGene	exon	35312388	35313032	.	+	.	gene_id "Novel00298"; transcript_id "Novel00298.12"; exon_number "5";
	2	novelGene	exon	35310384	35310894	.	+	.	gene_id "Novel00298"; transcript_id "Novel00298.13"; exon_number "1";
	2	novelGene	exon	35311478	35311556	.	+	.	gene_id "Novel00298"; transcript_id "Novel00298.13"; exon_number "2";
	2	novelGene	exon	35311732	35311913	.	+	.	gene_id "Novel00298"; transcript_id "Novel00298.13"; exon_number "3";
	2	novelGene	exon	35311994	35312118	.	+	.	gene_id "Novel00298"; transcript_id "Novel00298.13"; exon_number "4";
	2	novelGene	exon	35312202	35312270	.	+	.	gene_id "Novel00298"; transcript_id "Novel00298.13"; exon_number "5";
	2	novelGene	exon	35312388	35313032	.	+	.	gene_id "Novel00298"; transcript_id "Novel00298.13"; exon_number "6";
	2	novelGene	exon	35310414	35310894	.	+	.	gene_id "Novel00298"; transcript_id "Novel00298.14"; exon_number "1";
	2	novelGene	exon	35311520	35312118	.	+	.	gene_id "Novel00298"; transcript_id "Novel00298.14"; exon_number "2";
	2	novelGene	exon	35312202	35312270	.	+	.	gene_id "Novel00298"; transcript_id "Novel00298.14"; exon_number "3";
	2	novelGene	exon	35312388	35313032	.	+	.	gene_id "Novel00298"; transcript_id "Novel00298.14"; exon_number "4";
	2	novelGene	exon	35310430	35310475	.	+	.	gene_id "Novel00298"; transcript_id "Novel00298.15"; exon_number "1";
	2	novelGene	exon	35310715	35310894	.	+	.	gene_id "Novel00298"; transcript_id "Novel00298.15"; exon_number "2";
	2	novelGene	exon	35311478	35311913	.	+	.	gene_id "Novel00298"; transcript_id "Novel00298.15"; exon_number "3";
	2	novelGene	exon	35311994	35312118	.	+	.	gene_id "Novel00298"; transcript_id "Novel00298.15"; exon_number "4";
	2	novelGene	exon	35312202	35312270	.	+	.	gene_id "Novel00298"; transcript_id "Novel00298.15"; exon_number "5";
	2	novelGene	exon	35312388	35313032	.	+	.	gene_id "Novel00298"; transcript_id "Novel00298.15"; exon_number "6";
	2	novelGene	exon	36036895	36037509	.	+	.	gene_id "Novel00299"; transcript_id "Novel00299.1"; exon_number "1";
	2	novelGene	exon	36290704	36291044	.	+	.	gene_id "Novel00300"; transcript_id "Novel00300.1"; exon_number "1";
	2	novelGene	exon	36292227	36294358	.	+	.	gene_id "Novel00300"; transcript_id "Novel00300.1"; exon_number "2";
	2	novelGene	exon	36290704	36291044	.	+	.	gene_id "Novel00300"; transcript_id "Novel00300.2"; exon_number "1";
	2	novelGene	exon	36292227	36292370	.	+	.	gene_id "Novel00300"; transcript_id "Novel00300.2"; exon_number "2";
	2	novelGene	exon	36294166	36294358	.	+	.	gene_id "Novel00300"; transcript_id "Novel00300.2"; exon_number "3";
	2	novelGene	exon	36290771	36291044	.	+	.	gene_id "Novel00300"; transcript_id "Novel00300.3"; exon_number "1";
	2	novelGene	exon	36292227	36292370	.	+	.	gene_id "Novel00300"; transcript_id "Novel00300.3"; exon_number "2";
	2	novelGene	exon	36293945	36294358	.	+	.	gene_id "Novel00300"; transcript_id "Novel00300.3"; exon_number "3";
	2	novelGene	exon	36290771	36291044	.	+	.	gene_id "Novel00300"; transcript_id "Novel00300.4"; exon_number "1";
	2	novelGene	exon	36292227	36292295	.	+	.	gene_id "Novel00300"; transcript_id "Novel00300.4"; exon_number "2";
	2	novelGene	exon	36294166	36294358	.	+	.	gene_id "Novel00300"; transcript_id "Novel00300.4"; exon_number "3";
	2	novelGene	exon	36290800	36291044	.	+	.	gene_id "Novel00300"; transcript_id "Novel00300.5"; exon_number "1";
	2	novelGene	exon	36292227	36292370	.	+	.	gene_id "Novel00300"; transcript_id "Novel00300.5"; exon_number "2";
	2	novelGene	exon	36294076	36294358	.	+	.	gene_id "Novel00300"; transcript_id "Novel00300.5"; exon_number "3";
	2	novelGene	exon	37786162	37786742	.	+	.	gene_id "Novel00301"; transcript_id "Novel00301.1"; exon_number "1";
	2	novelGene	exon	37787840	37788206	.	+	.	gene_id "Novel00301"; transcript_id "Novel00301.1"; exon_number "2";
	2	novelGene	exon	37786162	37786742	.	+	.	gene_id "Novel00301"; transcript_id "Novel00301.2"; exon_number "1";
	2	novelGene	exon	37787835	37788206	.	+	.	gene_id "Novel00301"; transcript_id "Novel00301.2"; exon_number "2";
	2	novelGene	exon	37786162	37788206	.	+	.	gene_id "Novel00301"; transcript_id "Novel00301.3"; exon_number "1";
	2	novelGene	exon	38586252	38587281	.	+	.	gene_id "Novel00302"; transcript_id "Novel00302.1"; exon_number "1";
	2	novelGene	exon	41032381	41033428	.	+	.	gene_id "Novel00303"; transcript_id "Novel00303.1"; exon_number "1";
	2	novelGene	exon	41033549	41039899	.	+	.	gene_id "Novel00303"; transcript_id "Novel00303.1"; exon_number "2";
	2	novelGene	exon	41039993	41040216	.	+	.	gene_id "Novel00303"; transcript_id "Novel00303.1"; exon_number "3";
	2	novelGene	exon	41391440	41391603	.	+	.	gene_id "Novel00304"; transcript_id "Novel00304.1"; exon_number "1";
	2	novelGene	exon	41391687	41391739	.	+	.	gene_id "Novel00304"; transcript_id "Novel00304.1"; exon_number "2";
	2	novelGene	exon	41392204	41392349	.	+	.	gene_id "Novel00304"; transcript_id "Novel00304.1"; exon_number "3";
	2	novelGene	exon	41392470	41392651	.	+	.	gene_id "Novel00304"; transcript_id "Novel00304.1"; exon_number "4";
	2	novelGene	exon	41393292	41393428	.	+	.	gene_id "Novel00304"; transcript_id "Novel00304.1"; exon_number "5";
	2	novelGene	exon	41393794	41393959	.	+	.	gene_id "Novel00304"; transcript_id "Novel00304.1"; exon_number "6";
	2	novelGene	exon	41394076	41394192	.	+	.	gene_id "Novel00304"; transcript_id "Novel00304.1"; exon_number "7";
	2	novelGene	exon	41397220	41397380	.	+	.	gene_id "Novel00304"; transcript_id "Novel00304.1"; exon_number "8";
	2	novelGene	exon	41397522	41397952	.	+	.	gene_id "Novel00304"; transcript_id "Novel00304.1"; exon_number "9";
	2	novelGene	exon	41391440	41391603	.	+	.	gene_id "Novel00304"; transcript_id "Novel00304.2"; exon_number "1";
	2	novelGene	exon	41392204	41392349	.	+	.	gene_id "Novel00304"; transcript_id "Novel00304.2"; exon_number "2";
	2	novelGene	exon	41392470	41392651	.	+	.	gene_id "Novel00304"; transcript_id "Novel00304.2"; exon_number "3";
	2	novelGene	exon	41393292	41393428	.	+	.	gene_id "Novel00304"; transcript_id "Novel00304.2"; exon_number "4";
	2	novelGene	exon	41393794	41393959	.	+	.	gene_id "Novel00304"; transcript_id "Novel00304.2"; exon_number "5";
	2	novelGene	exon	41394076	41394192	.	+	.	gene_id "Novel00304"; transcript_id "Novel00304.2"; exon_number "6";
	2	novelGene	exon	41397220	41397380	.	+	.	gene_id "Novel00304"; transcript_id "Novel00304.2"; exon_number "7";
	2	novelGene	exon	41397522	41397952	.	+	.	gene_id "Novel00304"; transcript_id "Novel00304.2"; exon_number "8";
	2	novelGene	exon	41391452	41391600	.	+	.	gene_id "Novel00304"; transcript_id "Novel00304.3"; exon_number "1";
	2	novelGene	exon	41392204	41392349	.	+	.	gene_id "Novel00304"; transcript_id "Novel00304.3"; exon_number "2";
	2	novelGene	exon	41392470	41392651	.	+	.	gene_id "Novel00304"; transcript_id "Novel00304.3"; exon_number "3";
	2	novelGene	exon	41393292	41393428	.	+	.	gene_id "Novel00304"; transcript_id "Novel00304.3"; exon_number "4";
	2	novelGene	exon	41393794	41393959	.	+	.	gene_id "Novel00304"; transcript_id "Novel00304.3"; exon_number "5";
	2	novelGene	exon	41394076	41394192	.	+	.	gene_id "Novel00304"; transcript_id "Novel00304.3"; exon_number "6";
	2	novelGene	exon	41397220	41397380	.	+	.	gene_id "Novel00304"; transcript_id "Novel00304.3"; exon_number "7";
	2	novelGene	exon	41397522	41397952	.	+	.	gene_id "Novel00304"; transcript_id "Novel00304.3"; exon_number "8";
	2	novelGene	exon	41784653	41786742	.	+	.	gene_id "Novel00305"; transcript_id "Novel00305.1"; exon_number "1";
	2	novelGene	exon	46271069	46274792	.	+	.	gene_id "Novel00306"; transcript_id "Novel00306.1"; exon_number "1";
	2	novelGene	exon	46275071	46278455	.	+	.	gene_id "Novel00306"; transcript_id "Novel00306.1"; exon_number "2";
	2	novelGene	exon	46279636	46279783	.	+	.	gene_id "Novel00306"; transcript_id "Novel00306.1"; exon_number "3";
	2	novelGene	exon	46280706	46281215	.	+	.	gene_id "Novel00306"; transcript_id "Novel00306.1"; exon_number "4";
	2	novelGene	exon	46384450	46384843	.	+	.	gene_id "Novel00307"; transcript_id "Novel00307.1"; exon_number "1";
	2	novelGene	exon	46385020	46386445	.	+	.	gene_id "Novel00307"; transcript_id "Novel00307.1"; exon_number "2";
	2	novelGene	exon	46732112	46732342	.	+	.	gene_id "Novel00308"; transcript_id "Novel00308.1"; exon_number "1";
	2	novelGene	exon	46732569	46733066	.	+	.	gene_id "Novel00308"; transcript_id "Novel00308.1"; exon_number "2";
	2	novelGene	exon	47055164	47055485	.	+	.	gene_id "Novel00309"; transcript_id "Novel00309.1"; exon_number "1";
	2	novelGene	exon	47056214	47057980	.	+	.	gene_id "Novel00309"; transcript_id "Novel00309.1"; exon_number "2";
	2	novelGene	exon	47058321	47058412	.	+	.	gene_id "Novel00309"; transcript_id "Novel00309.1"; exon_number "3";
	2	novelGene	exon	47059655	47060042	.	+	.	gene_id "Novel00309"; transcript_id "Novel00309.1"; exon_number "4";
	2	novelGene	exon	47055164	47055485	.	+	.	gene_id "Novel00309"; transcript_id "Novel00309.2"; exon_number "1";
	2	novelGene	exon	47056214	47056798	.	+	.	gene_id "Novel00309"; transcript_id "Novel00309.2"; exon_number "2";
	2	novelGene	exon	47057687	47057727	.	+	.	gene_id "Novel00309"; transcript_id "Novel00309.2"; exon_number "3";
	2	novelGene	exon	47058321	47060042	.	+	.	gene_id "Novel00309"; transcript_id "Novel00309.2"; exon_number "4";
	2	novelGene	exon	47055164	47055485	.	+	.	gene_id "Novel00309"; transcript_id "Novel00309.3"; exon_number "1";
	2	novelGene	exon	47055573	47056885	.	+	.	gene_id "Novel00309"; transcript_id "Novel00309.3"; exon_number "2";
	2	novelGene	exon	47057078	47060042	.	+	.	gene_id "Novel00309"; transcript_id "Novel00309.3"; exon_number "3";
	2	novelGene	exon	47055164	47055323	.	+	.	gene_id "Novel00309"; transcript_id "Novel00309.4"; exon_number "1";
	2	novelGene	exon	47055417	47055485	.	+	.	gene_id "Novel00309"; transcript_id "Novel00309.4"; exon_number "2";
	2	novelGene	exon	47056214	47057727	.	+	.	gene_id "Novel00309"; transcript_id "Novel00309.4"; exon_number "3";
	2	novelGene	exon	47058321	47058412	.	+	.	gene_id "Novel00309"; transcript_id "Novel00309.4"; exon_number "4";
	2	novelGene	exon	47059655	47060042	.	+	.	gene_id "Novel00309"; transcript_id "Novel00309.4"; exon_number "5";
	2	novelGene	exon	47055164	47055485	.	+	.	gene_id "Novel00309"; transcript_id "Novel00309.5"; exon_number "1";
	2	novelGene	exon	47055573	47057980	.	+	.	gene_id "Novel00309"; transcript_id "Novel00309.5"; exon_number "2";
	2	novelGene	exon	47058321	47058412	.	+	.	gene_id "Novel00309"; transcript_id "Novel00309.5"; exon_number "3";
	2	novelGene	exon	47059655	47060042	.	+	.	gene_id "Novel00309"; transcript_id "Novel00309.5"; exon_number "4";
	2	novelGene	exon	47055164	47055485	.	+	.	gene_id "Novel00309"; transcript_id "Novel00309.6"; exon_number "1";
	2	novelGene	exon	47055573	47056798	.	+	.	gene_id "Novel00309"; transcript_id "Novel00309.6"; exon_number "2";
	2	novelGene	exon	47057687	47057727	.	+	.	gene_id "Novel00309"; transcript_id "Novel00309.6"; exon_number "3";
	2	novelGene	exon	47058321	47060042	.	+	.	gene_id "Novel00309"; transcript_id "Novel00309.6"; exon_number "4";
	2	novelGene	exon	47055164	47055485	.	+	.	gene_id "Novel00309"; transcript_id "Novel00309.7"; exon_number "1";
	2	novelGene	exon	47056214	47057727	.	+	.	gene_id "Novel00309"; transcript_id "Novel00309.7"; exon_number "2";
	2	novelGene	exon	47058321	47060042	.	+	.	gene_id "Novel00309"; transcript_id "Novel00309.7"; exon_number "3";
	2	novelGene	exon	48134598	48135100	.	+	.	gene_id "Novel00310"; transcript_id "Novel00310.1"; exon_number "1";
	2	novelGene	exon	48135578	48135921	.	+	.	gene_id "Novel00310"; transcript_id "Novel00310.1"; exon_number "2";
	2	novelGene	exon	49295457	49296922	.	+	.	gene_id "Novel00311"; transcript_id "Novel00311.1"; exon_number "1";
	2	novelGene	exon	49945285	49947779	.	+	.	gene_id "Novel00312"; transcript_id "Novel00312.1"; exon_number "1";
	2	novelGene	exon	49985163	49985583	.	+	.	gene_id "Novel00313"; transcript_id "Novel00313.1"; exon_number "1";
	2	novelGene	exon	49985680	49985833	.	+	.	gene_id "Novel00313"; transcript_id "Novel00313.1"; exon_number "2";
	2	novelGene	exon	49985982	49986041	.	+	.	gene_id "Novel00313"; transcript_id "Novel00313.1"; exon_number "3";
	2	novelGene	exon	49986118	49986164	.	+	.	gene_id "Novel00313"; transcript_id "Novel00313.1"; exon_number "4";
	2	novelGene	exon	49986294	49986377	.	+	.	gene_id "Novel00313"; transcript_id "Novel00313.1"; exon_number "5";
	2	novelGene	exon	49987277	49987340	.	+	.	gene_id "Novel00313"; transcript_id "Novel00313.1"; exon_number "6";
	2	novelGene	exon	49988237	49988390	.	+	.	gene_id "Novel00313"; transcript_id "Novel00313.1"; exon_number "7";
	2	novelGene	exon	49988802	49988872	.	+	.	gene_id "Novel00313"; transcript_id "Novel00313.1"; exon_number "8";
	2	novelGene	exon	49990509	49990613	.	+	.	gene_id "Novel00313"; transcript_id "Novel00313.1"; exon_number "9";
	2	novelGene	exon	49991084	49991176	.	+	.	gene_id "Novel00313"; transcript_id "Novel00313.1"; exon_number "10";
	2	novelGene	exon	49991636	49991710	.	+	.	gene_id "Novel00313"; transcript_id "Novel00313.1"; exon_number "11";
	2	novelGene	exon	49992301	49992386	.	+	.	gene_id "Novel00313"; transcript_id "Novel00313.1"; exon_number "12";
	2	novelGene	exon	49992617	49992823	.	+	.	gene_id "Novel00313"; transcript_id "Novel00313.1"; exon_number "13";
	2	novelGene	exon	49992905	49993004	.	+	.	gene_id "Novel00313"; transcript_id "Novel00313.1"; exon_number "14";
	2	novelGene	exon	49993101	49993171	.	+	.	gene_id "Novel00313"; transcript_id "Novel00313.1"; exon_number "15";
	2	novelGene	exon	49993771	49993852	.	+	.	gene_id "Novel00313"; transcript_id "Novel00313.1"; exon_number "16";
	2	novelGene	exon	49995249	49995407	.	+	.	gene_id "Novel00313"; transcript_id "Novel00313.1"; exon_number "17";
	2	novelGene	exon	49995547	49995589	.	+	.	gene_id "Novel00313"; transcript_id "Novel00313.1"; exon_number "18";
	2	novelGene	exon	49995899	49995981	.	+	.	gene_id "Novel00313"; transcript_id "Novel00313.1"; exon_number "19";
	2	novelGene	exon	49996193	49996255	.	+	.	gene_id "Novel00313"; transcript_id "Novel00313.1"; exon_number "20";
	2	novelGene	exon	49996343	49996417	.	+	.	gene_id "Novel00313"; transcript_id "Novel00313.1"; exon_number "21";
	2	novelGene	exon	49997246	49997371	.	+	.	gene_id "Novel00313"; transcript_id "Novel00313.1"; exon_number "22";
	2	novelGene	exon	49997655	49997896	.	+	.	gene_id "Novel00313"; transcript_id "Novel00313.1"; exon_number "23";
	2	novelGene	exon	49998080	49998124	.	+	.	gene_id "Novel00313"; transcript_id "Novel00313.1"; exon_number "24";
	2	novelGene	exon	49998286	49998352	.	+	.	gene_id "Novel00313"; transcript_id "Novel00313.1"; exon_number "25";
	2	novelGene	exon	49998686	49998757	.	+	.	gene_id "Novel00313"; transcript_id "Novel00313.1"; exon_number "26";
	2	novelGene	exon	49999409	49999659	.	+	.	gene_id "Novel00313"; transcript_id "Novel00313.1"; exon_number "27";
	2	novelGene	exon	49999820	49999877	.	+	.	gene_id "Novel00313"; transcript_id "Novel00313.1"; exon_number "28";
	2	novelGene	exon	50000446	50000613	.	+	.	gene_id "Novel00313"; transcript_id "Novel00313.1"; exon_number "29";
	2	novelGene	exon	50004198	50004272	.	+	.	gene_id "Novel00313"; transcript_id "Novel00313.1"; exon_number "30";
	2	novelGene	exon	50004399	50005046	.	+	.	gene_id "Novel00313"; transcript_id "Novel00313.1"; exon_number "31";
	2	novelGene	exon	49985230	49985833	.	+	.	gene_id "Novel00313"; transcript_id "Novel00313.2"; exon_number "1";
	2	novelGene	exon	49985982	49986041	.	+	.	gene_id "Novel00313"; transcript_id "Novel00313.2"; exon_number "2";
	2	novelGene	exon	49986118	49986164	.	+	.	gene_id "Novel00313"; transcript_id "Novel00313.2"; exon_number "3";
	2	novelGene	exon	49986294	49986377	.	+	.	gene_id "Novel00313"; transcript_id "Novel00313.2"; exon_number "4";
	2	novelGene	exon	49987277	49987340	.	+	.	gene_id "Novel00313"; transcript_id "Novel00313.2"; exon_number "5";
	2	novelGene	exon	49988237	49988390	.	+	.	gene_id "Novel00313"; transcript_id "Novel00313.2"; exon_number "6";
	2	novelGene	exon	49991084	49991176	.	+	.	gene_id "Novel00313"; transcript_id "Novel00313.2"; exon_number "7";
	2	novelGene	exon	49991636	49991710	.	+	.	gene_id "Novel00313"; transcript_id "Novel00313.2"; exon_number "8";
	2	novelGene	exon	49992301	49992386	.	+	.	gene_id "Novel00313"; transcript_id "Novel00313.2"; exon_number "9";
	2	novelGene	exon	49992617	49992823	.	+	.	gene_id "Novel00313"; transcript_id "Novel00313.2"; exon_number "10";
	2	novelGene	exon	49992905	49993004	.	+	.	gene_id "Novel00313"; transcript_id "Novel00313.2"; exon_number "11";
	2	novelGene	exon	49993101	49993171	.	+	.	gene_id "Novel00313"; transcript_id "Novel00313.2"; exon_number "12";
	2	novelGene	exon	49993771	49993852	.	+	.	gene_id "Novel00313"; transcript_id "Novel00313.2"; exon_number "13";
	2	novelGene	exon	49995249	49995407	.	+	.	gene_id "Novel00313"; transcript_id "Novel00313.2"; exon_number "14";
	2	novelGene	exon	49995547	49995589	.	+	.	gene_id "Novel00313"; transcript_id "Novel00313.2"; exon_number "15";
	2	novelGene	exon	49995899	49995981	.	+	.	gene_id "Novel00313"; transcript_id "Novel00313.2"; exon_number "16";
	2	novelGene	exon	49996193	49996255	.	+	.	gene_id "Novel00313"; transcript_id "Novel00313.2"; exon_number "17";
	2	novelGene	exon	49996343	49996417	.	+	.	gene_id "Novel00313"; transcript_id "Novel00313.2"; exon_number "18";
	2	novelGene	exon	49997246	49997371	.	+	.	gene_id "Novel00313"; transcript_id "Novel00313.2"; exon_number "19";
	2	novelGene	exon	49997655	49997896	.	+	.	gene_id "Novel00313"; transcript_id "Novel00313.2"; exon_number "20";
	2	novelGene	exon	49998080	49998124	.	+	.	gene_id "Novel00313"; transcript_id "Novel00313.2"; exon_number "21";
	2	novelGene	exon	49998286	49998352	.	+	.	gene_id "Novel00313"; transcript_id "Novel00313.2"; exon_number "22";
	2	novelGene	exon	49998686	49998757	.	+	.	gene_id "Novel00313"; transcript_id "Novel00313.2"; exon_number "23";
	2	novelGene	exon	49999409	49999659	.	+	.	gene_id "Novel00313"; transcript_id "Novel00313.2"; exon_number "24";
	2	novelGene	exon	49999820	49999877	.	+	.	gene_id "Novel00313"; transcript_id "Novel00313.2"; exon_number "25";
	2	novelGene	exon	50000446	50000613	.	+	.	gene_id "Novel00313"; transcript_id "Novel00313.2"; exon_number "26";
	2	novelGene	exon	50004198	50004272	.	+	.	gene_id "Novel00313"; transcript_id "Novel00313.2"; exon_number "27";
	2	novelGene	exon	50004399	50005046	.	+	.	gene_id "Novel00313"; transcript_id "Novel00313.2"; exon_number "28";
	2	novelGene	exon	49985850	49985851	.	+	.	gene_id "Novel00313"; transcript_id "Novel00313.3"; exon_number "1";
	2	novelGene	exon	49985982	49986041	.	+	.	gene_id "Novel00313"; transcript_id "Novel00313.3"; exon_number "2";
	2	novelGene	exon	49986118	49986164	.	+	.	gene_id "Novel00313"; transcript_id "Novel00313.3"; exon_number "3";
	2	novelGene	exon	49986294	49986377	.	+	.	gene_id "Novel00313"; transcript_id "Novel00313.3"; exon_number "4";
	2	novelGene	exon	49987277	49987340	.	+	.	gene_id "Novel00313"; transcript_id "Novel00313.3"; exon_number "5";
	2	novelGene	exon	49988237	49988390	.	+	.	gene_id "Novel00313"; transcript_id "Novel00313.3"; exon_number "6";
	2	novelGene	exon	49988802	49988872	.	+	.	gene_id "Novel00313"; transcript_id "Novel00313.3"; exon_number "7";
	2	novelGene	exon	49990509	49990613	.	+	.	gene_id "Novel00313"; transcript_id "Novel00313.3"; exon_number "8";
	2	novelGene	exon	49991084	49991176	.	+	.	gene_id "Novel00313"; transcript_id "Novel00313.3"; exon_number "9";
	2	novelGene	exon	49991636	49991710	.	+	.	gene_id "Novel00313"; transcript_id "Novel00313.3"; exon_number "10";
	2	novelGene	exon	49992301	49992386	.	+	.	gene_id "Novel00313"; transcript_id "Novel00313.3"; exon_number "11";
	2	novelGene	exon	49992617	49992823	.	+	.	gene_id "Novel00313"; transcript_id "Novel00313.3"; exon_number "12";
	2	novelGene	exon	49992905	49993004	.	+	.	gene_id "Novel00313"; transcript_id "Novel00313.3"; exon_number "13";
	2	novelGene	exon	49993101	49993171	.	+	.	gene_id "Novel00313"; transcript_id "Novel00313.3"; exon_number "14";
	2	novelGene	exon	49993771	49993852	.	+	.	gene_id "Novel00313"; transcript_id "Novel00313.3"; exon_number "15";
	2	novelGene	exon	49995249	49995407	.	+	.	gene_id "Novel00313"; transcript_id "Novel00313.3"; exon_number "16";
	2	novelGene	exon	49995547	49995589	.	+	.	gene_id "Novel00313"; transcript_id "Novel00313.3"; exon_number "17";
	2	novelGene	exon	49995899	49995981	.	+	.	gene_id "Novel00313"; transcript_id "Novel00313.3"; exon_number "18";
	2	novelGene	exon	49996193	49996255	.	+	.	gene_id "Novel00313"; transcript_id "Novel00313.3"; exon_number "19";
	2	novelGene	exon	49996343	49996417	.	+	.	gene_id "Novel00313"; transcript_id "Novel00313.3"; exon_number "20";
	2	novelGene	exon	49997246	49997371	.	+	.	gene_id "Novel00313"; transcript_id "Novel00313.3"; exon_number "21";
	2	novelGene	exon	49997655	49997896	.	+	.	gene_id "Novel00313"; transcript_id "Novel00313.3"; exon_number "22";
	2	novelGene	exon	49998080	49998124	.	+	.	gene_id "Novel00313"; transcript_id "Novel00313.3"; exon_number "23";
	2	novelGene	exon	49998286	49998352	.	+	.	gene_id "Novel00313"; transcript_id "Novel00313.3"; exon_number "24";
	2	novelGene	exon	49998686	49998757	.	+	.	gene_id "Novel00313"; transcript_id "Novel00313.3"; exon_number "25";
	2	novelGene	exon	49999409	49999659	.	+	.	gene_id "Novel00313"; transcript_id "Novel00313.3"; exon_number "26";
	2	novelGene	exon	49999820	49999877	.	+	.	gene_id "Novel00313"; transcript_id "Novel00313.3"; exon_number "27";
	2	novelGene	exon	50000446	50000613	.	+	.	gene_id "Novel00313"; transcript_id "Novel00313.3"; exon_number "28";
	2	novelGene	exon	50004198	50004272	.	+	.	gene_id "Novel00313"; transcript_id "Novel00313.3"; exon_number "29";
	2	novelGene	exon	50004399	50005046	.	+	.	gene_id "Novel00313"; transcript_id "Novel00313.3"; exon_number "30";
	2	novelGene	exon	49993337	49993390	.	+	.	gene_id "Novel00313"; transcript_id "Novel00313.4"; exon_number "1";
	2	novelGene	exon	49993770	49993852	.	+	.	gene_id "Novel00313"; transcript_id "Novel00313.4"; exon_number "2";
	2	novelGene	exon	49995249	49995407	.	+	.	gene_id "Novel00313"; transcript_id "Novel00313.4"; exon_number "3";
	2	novelGene	exon	49995547	49995589	.	+	.	gene_id "Novel00313"; transcript_id "Novel00313.4"; exon_number "4";
	2	novelGene	exon	49995899	49995981	.	+	.	gene_id "Novel00313"; transcript_id "Novel00313.4"; exon_number "5";
	2	novelGene	exon	49996193	49996255	.	+	.	gene_id "Novel00313"; transcript_id "Novel00313.4"; exon_number "6";
	2	novelGene	exon	49996343	49996417	.	+	.	gene_id "Novel00313"; transcript_id "Novel00313.4"; exon_number "7";
	2	novelGene	exon	49997246	49997371	.	+	.	gene_id "Novel00313"; transcript_id "Novel00313.4"; exon_number "8";
	2	novelGene	exon	49997655	49997896	.	+	.	gene_id "Novel00313"; transcript_id "Novel00313.4"; exon_number "9";
	2	novelGene	exon	49998080	49998124	.	+	.	gene_id "Novel00313"; transcript_id "Novel00313.4"; exon_number "10";
	2	novelGene	exon	49998286	49998352	.	+	.	gene_id "Novel00313"; transcript_id "Novel00313.4"; exon_number "11";
	2	novelGene	exon	49998686	49998757	.	+	.	gene_id "Novel00313"; transcript_id "Novel00313.4"; exon_number "12";
	2	novelGene	exon	49999409	49999659	.	+	.	gene_id "Novel00313"; transcript_id "Novel00313.4"; exon_number "13";
	2	novelGene	exon	49999820	49999877	.	+	.	gene_id "Novel00313"; transcript_id "Novel00313.4"; exon_number "14";
	2	novelGene	exon	50000446	50000613	.	+	.	gene_id "Novel00313"; transcript_id "Novel00313.4"; exon_number "15";
	2	novelGene	exon	50004196	50004274	.	+	.	gene_id "Novel00313"; transcript_id "Novel00313.4"; exon_number "16";
	2	novelGene	exon	50004399	50005046	.	+	.	gene_id "Novel00313"; transcript_id "Novel00313.4"; exon_number "17";
	2	novelGene	exon	50970457	50970549	.	+	.	gene_id "Novel00314"; transcript_id "Novel00314.1"; exon_number "1";
	2	novelGene	exon	50971355	50971621	.	+	.	gene_id "Novel00314"; transcript_id "Novel00314.1"; exon_number "2";
	2	novelGene	exon	50972158	50972437	.	+	.	gene_id "Novel00314"; transcript_id "Novel00314.1"; exon_number "3";
	2	novelGene	exon	52075941	52076087	.	+	.	gene_id "Novel00315"; transcript_id "Novel00315.1"; exon_number "1";
	2	novelGene	exon	52084455	52084560	.	+	.	gene_id "Novel00315"; transcript_id "Novel00315.1"; exon_number "2";
	2	novelGene	exon	52084757	52085441	.	+	.	gene_id "Novel00315"; transcript_id "Novel00315.1"; exon_number "3";
	2	novelGene	exon	53751858	53752315	.	+	.	gene_id "Novel00316"; transcript_id "Novel00316.1"; exon_number "1";
	2	novelGene	exon	53754058	53754231	.	+	.	gene_id "Novel00316"; transcript_id "Novel00316.1"; exon_number "2";
	2	novelGene	exon	53754800	53755173	.	+	.	gene_id "Novel00316"; transcript_id "Novel00316.1"; exon_number "3";
	2	novelGene	exon	53752024	53752315	.	+	.	gene_id "Novel00316"; transcript_id "Novel00316.2"; exon_number "1";
	2	novelGene	exon	53754058	53754481	.	+	.	gene_id "Novel00316"; transcript_id "Novel00316.2"; exon_number "2";
	2	novelGene	exon	54037368	54037802	.	+	.	gene_id "Novel00317"; transcript_id "Novel00317.1"; exon_number "1";
	2	novelGene	exon	54038210	54038278	.	+	.	gene_id "Novel00317"; transcript_id "Novel00317.1"; exon_number "2";
	2	novelGene	exon	54037375	54037802	.	+	.	gene_id "Novel00317"; transcript_id "Novel00317.2"; exon_number "1";
	2	novelGene	exon	54043496	54044075	.	+	.	gene_id "Novel00317"; transcript_id "Novel00317.2"; exon_number "2";
	2	novelGene	exon	54367329	54367906	.	+	.	gene_id "Novel00318"; transcript_id "Novel00318.1"; exon_number "1";
	2	novelGene	exon	54367997	54368718	.	+	.	gene_id "Novel00318"; transcript_id "Novel00318.1"; exon_number "2";
	2	novelGene	exon	54367329	54367901	.	+	.	gene_id "Novel00318"; transcript_id "Novel00318.2"; exon_number "1";
	2	novelGene	exon	54367997	54368718	.	+	.	gene_id "Novel00318"; transcript_id "Novel00318.2"; exon_number "2";
	2	novelGene	exon	54367329	54367910	.	+	.	gene_id "Novel00318"; transcript_id "Novel00318.3"; exon_number "1";
	2	novelGene	exon	54367997	54368718	.	+	.	gene_id "Novel00318"; transcript_id "Novel00318.3"; exon_number "2";
	2	novelGene	exon	54820917	54824616	.	+	.	gene_id "Novel00319"; transcript_id "Novel00319.1"; exon_number "1";
	2	novelGene	exon	648412	649855	.	-	.	gene_id "Novel00320"; transcript_id "Novel00320.1"; exon_number "1";
	2	novelGene	exon	7815613	7815810	.	-	.	gene_id "Novel00321"; transcript_id "Novel00321.1"; exon_number "1";
	2	novelGene	exon	7821926	7822539	.	-	.	gene_id "Novel00321"; transcript_id "Novel00321.1"; exon_number "2";
	2	novelGene	exon	7820379	7822773	.	-	.	gene_id "Novel00321"; transcript_id "Novel00321.2"; exon_number "1";
	2	novelGene	exon	15305449	15305879	.	-	.	gene_id "Novel00322"; transcript_id "Novel00322.1"; exon_number "1";
	2	novelGene	exon	15307343	15308134	.	-	.	gene_id "Novel00322"; transcript_id "Novel00322.1"; exon_number "2";
	2	novelGene	exon	15305449	15305886	.	-	.	gene_id "Novel00322"; transcript_id "Novel00322.2"; exon_number "1";
	2	novelGene	exon	15307343	15308134	.	-	.	gene_id "Novel00322"; transcript_id "Novel00322.2"; exon_number "2";
	2	novelGene	exon	24262759	24263092	.	-	.	gene_id "Novel00323"; transcript_id "Novel00323.1"; exon_number "1";
	2	novelGene	exon	24263190	24263235	.	-	.	gene_id "Novel00323"; transcript_id "Novel00323.1"; exon_number "2";
	2	novelGene	exon	24265303	24265537	.	-	.	gene_id "Novel00323"; transcript_id "Novel00323.1"; exon_number "3";
	2	novelGene	exon	24266225	24266421	.	-	.	gene_id "Novel00323"; transcript_id "Novel00323.1"; exon_number "4";
	2	novelGene	exon	24262759	24263092	.	-	.	gene_id "Novel00323"; transcript_id "Novel00323.2"; exon_number "1";
	2	novelGene	exon	24263190	24263235	.	-	.	gene_id "Novel00323"; transcript_id "Novel00323.2"; exon_number "2";
	2	novelGene	exon	24263372	24264818	.	-	.	gene_id "Novel00323"; transcript_id "Novel00323.2"; exon_number "3";
	2	novelGene	exon	24265303	24265537	.	-	.	gene_id "Novel00323"; transcript_id "Novel00323.2"; exon_number "4";
	2	novelGene	exon	24266225	24266421	.	-	.	gene_id "Novel00323"; transcript_id "Novel00323.2"; exon_number "5";
	2	novelGene	exon	24262759	24263092	.	-	.	gene_id "Novel00323"; transcript_id "Novel00323.3"; exon_number "1";
	2	novelGene	exon	24263190	24263235	.	-	.	gene_id "Novel00323"; transcript_id "Novel00323.3"; exon_number "2";
	2	novelGene	exon	24263372	24265537	.	-	.	gene_id "Novel00323"; transcript_id "Novel00323.3"; exon_number "3";
	2	novelGene	exon	24266225	24266480	.	-	.	gene_id "Novel00323"; transcript_id "Novel00323.3"; exon_number "4";
	2	novelGene	exon	24262759	24263092	.	-	.	gene_id "Novel00323"; transcript_id "Novel00323.4"; exon_number "1";
	2	novelGene	exon	24263190	24263280	.	-	.	gene_id "Novel00323"; transcript_id "Novel00323.4"; exon_number "2";
	2	novelGene	exon	24263372	24265537	.	-	.	gene_id "Novel00323"; transcript_id "Novel00323.4"; exon_number "3";
	2	novelGene	exon	24266225	24266486	.	-	.	gene_id "Novel00323"; transcript_id "Novel00323.4"; exon_number "4";
	2	novelGene	exon	24770349	24770789	.	-	.	gene_id "Novel00324"; transcript_id "Novel00324.1"; exon_number "1";
	2	novelGene	exon	24770885	24771933	.	-	.	gene_id "Novel00324"; transcript_id "Novel00324.1"; exon_number "2";
	2	novelGene	exon	24781643	24782110	.	-	.	gene_id "Novel00325"; transcript_id "Novel00325.1"; exon_number "1";
	2	novelGene	exon	24782194	24782635	.	-	.	gene_id "Novel00325"; transcript_id "Novel00325.1"; exon_number "2";
	2	novelGene	exon	26945938	26947352	.	-	.	gene_id "Novel00326"; transcript_id "Novel00326.1"; exon_number "1";
	2	novelGene	exon	33823498	33823957	.	-	.	gene_id "Novel00327"; transcript_id "Novel00327.1"; exon_number "1";
	2	novelGene	exon	33824040	33825004	.	-	.	gene_id "Novel00327"; transcript_id "Novel00327.1"; exon_number "2";
	2	novelGene	exon	35746547	35746926	.	-	.	gene_id "Novel00328"; transcript_id "Novel00328.1"; exon_number "1";
	2	novelGene	exon	35749061	35749465	.	-	.	gene_id "Novel00328"; transcript_id "Novel00328.1"; exon_number "2";
	2	novelGene	exon	35936920	35936929	.	-	.	gene_id "Novel00329"; transcript_id "Novel00329.1"; exon_number "1";
	2	novelGene	exon	35943545	35944474	.	-	.	gene_id "Novel00329"; transcript_id "Novel00329.1"; exon_number "2";
	2	novelGene	exon	35936920	35936929	.	-	.	gene_id "Novel00329"; transcript_id "Novel00329.2"; exon_number "1";
	2	novelGene	exon	35943580	35944474	.	-	.	gene_id "Novel00329"; transcript_id "Novel00329.2"; exon_number "2";
	2	novelGene	exon	35941451	35941700	.	-	.	gene_id "Novel00329"; transcript_id "Novel00329.3"; exon_number "1";
	2	novelGene	exon	35943545	35944473	.	-	.	gene_id "Novel00329"; transcript_id "Novel00329.3"; exon_number "2";
	2	novelGene	exon	35941451	35941700	.	-	.	gene_id "Novel00329"; transcript_id "Novel00329.4"; exon_number "1";
	2	novelGene	exon	35943580	35944474	.	-	.	gene_id "Novel00329"; transcript_id "Novel00329.4"; exon_number "2";
	2	novelGene	exon	35942393	35944474	.	-	.	gene_id "Novel00329"; transcript_id "Novel00329.5"; exon_number "1";
	2	novelGene	exon	38731804	38732654	.	-	.	gene_id "Novel00330"; transcript_id "Novel00330.1"; exon_number "1";
	2	novelGene	exon	38732759	38734639	.	-	.	gene_id "Novel00330"; transcript_id "Novel00330.1"; exon_number "2";
	2	novelGene	exon	38734730	38734800	.	-	.	gene_id "Novel00330"; transcript_id "Novel00330.1"; exon_number "3";
	2	novelGene	exon	38736507	38736625	.	-	.	gene_id "Novel00330"; transcript_id "Novel00330.1"; exon_number "4";
	2	novelGene	exon	38736728	38736785	.	-	.	gene_id "Novel00330"; transcript_id "Novel00330.1"; exon_number "5";
	2	novelGene	exon	38775744	38776095	.	-	.	gene_id "Novel00331"; transcript_id "Novel00331.1"; exon_number "1";
	2	novelGene	exon	38776224	38777288	.	-	.	gene_id "Novel00331"; transcript_id "Novel00331.1"; exon_number "2";
	2	novelGene	exon	38817470	38817824	.	-	.	gene_id "Novel00332"; transcript_id "Novel00332.1"; exon_number "1";
	2	novelGene	exon	38818024	38818246	.	-	.	gene_id "Novel00332"; transcript_id "Novel00332.1"; exon_number "2";
	2	novelGene	exon	38991640	38991684	.	-	.	gene_id "Novel00333"; transcript_id "Novel00333.1"; exon_number "1";
	2	novelGene	exon	39007892	39008305	.	-	.	gene_id "Novel00333"; transcript_id "Novel00333.1"; exon_number "2";
	2	novelGene	exon	39007529	39008306	.	-	.	gene_id "Novel00333"; transcript_id "Novel00333.2"; exon_number "1";
	2	novelGene	exon	41625246	41626459	.	-	.	gene_id "Novel00334"; transcript_id "Novel00334.1"; exon_number "1";
	2	novelGene	exon	42202926	42203837	.	-	.	gene_id "Novel00335"; transcript_id "Novel00335.1"; exon_number "1";
	2	novelGene	exon	43026646	43028106	.	-	.	gene_id "Novel00336"; transcript_id "Novel00336.1"; exon_number "1";
	2	novelGene	exon	43034260	43034556	.	-	.	gene_id "Novel00336"; transcript_id "Novel00336.1"; exon_number "2";
	2	novelGene	exon	43026646	43028106	.	-	.	gene_id "Novel00336"; transcript_id "Novel00336.2"; exon_number "1";
	2	novelGene	exon	43034260	43034319	.	-	.	gene_id "Novel00336"; transcript_id "Novel00336.2"; exon_number "2";
	2	novelGene	exon	43035108	43035142	.	-	.	gene_id "Novel00336"; transcript_id "Novel00336.2"; exon_number "3";
	2	novelGene	exon	43983646	43984018	.	-	.	gene_id "Novel00337"; transcript_id "Novel00337.1"; exon_number "1";
	2	novelGene	exon	43984126	43984466	.	-	.	gene_id "Novel00337"; transcript_id "Novel00337.1"; exon_number "2";
	2	novelGene	exon	43985071	43985170	.	-	.	gene_id "Novel00337"; transcript_id "Novel00337.1"; exon_number "3";
	2	novelGene	exon	43985246	43985325	.	-	.	gene_id "Novel00337"; transcript_id "Novel00337.1"; exon_number "4";
	2	novelGene	exon	43985418	43985510	.	-	.	gene_id "Novel00337"; transcript_id "Novel00337.1"; exon_number "5";
	2	novelGene	exon	43986025	43986099	.	-	.	gene_id "Novel00337"; transcript_id "Novel00337.1"; exon_number "6";
	2	novelGene	exon	43986173	43986241	.	-	.	gene_id "Novel00337"; transcript_id "Novel00337.1"; exon_number "7";
	2	novelGene	exon	43986507	43986616	.	-	.	gene_id "Novel00337"; transcript_id "Novel00337.1"; exon_number "8";
	2	novelGene	exon	43987163	43987215	.	-	.	gene_id "Novel00337"; transcript_id "Novel00337.1"; exon_number "9";
	2	novelGene	exon	43987663	43987736	.	-	.	gene_id "Novel00337"; transcript_id "Novel00337.1"; exon_number "10";
	2	novelGene	exon	43987828	43987899	.	-	.	gene_id "Novel00337"; transcript_id "Novel00337.1"; exon_number "11";
	2	novelGene	exon	43988029	43988103	.	-	.	gene_id "Novel00337"; transcript_id "Novel00337.1"; exon_number "12";
	2	novelGene	exon	43988189	43988272	.	-	.	gene_id "Novel00337"; transcript_id "Novel00337.1"; exon_number "13";
	2	novelGene	exon	43988372	43988505	.	-	.	gene_id "Novel00337"; transcript_id "Novel00337.1"; exon_number "14";
	2	novelGene	exon	43988587	43988650	.	-	.	gene_id "Novel00337"; transcript_id "Novel00337.1"; exon_number "15";
	2	novelGene	exon	43988752	43988936	.	-	.	gene_id "Novel00337"; transcript_id "Novel00337.1"; exon_number "16";
	2	novelGene	exon	43989033	43989281	.	-	.	gene_id "Novel00337"; transcript_id "Novel00337.1"; exon_number "17";
	2	novelGene	exon	43989471	43989515	.	-	.	gene_id "Novel00337"; transcript_id "Novel00337.1"; exon_number "18";
	2	novelGene	exon	44450509	44451163	.	-	.	gene_id "Novel00338"; transcript_id "Novel00338.1"; exon_number "1";
	2	novelGene	exon	44451868	44452032	.	-	.	gene_id "Novel00338"; transcript_id "Novel00338.1"; exon_number "2";
	2	novelGene	exon	44453713	44453754	.	-	.	gene_id "Novel00338"; transcript_id "Novel00338.1"; exon_number "3";
	2	novelGene	exon	44454218	44454311	.	-	.	gene_id "Novel00338"; transcript_id "Novel00338.1"; exon_number "4";
	2	novelGene	exon	44451514	44452032	.	-	.	gene_id "Novel00338"; transcript_id "Novel00338.2"; exon_number "1";
	2	novelGene	exon	44453713	44453754	.	-	.	gene_id "Novel00338"; transcript_id "Novel00338.2"; exon_number "2";
	2	novelGene	exon	44454218	44454311	.	-	.	gene_id "Novel00338"; transcript_id "Novel00338.2"; exon_number "3";
	2	novelGene	exon	45079547	45081067	.	-	.	gene_id "Novel00339"; transcript_id "Novel00339.1"; exon_number "1";
	2	novelGene	exon	45081708	45081884	.	-	.	gene_id "Novel00339"; transcript_id "Novel00339.1"; exon_number "2";
	2	novelGene	exon	46126585	46128338	.	-	.	gene_id "Novel00340"; transcript_id "Novel00340.1"; exon_number "1";
	2	novelGene	exon	46128474	46128560	.	-	.	gene_id "Novel00340"; transcript_id "Novel00340.1"; exon_number "2";
	2	novelGene	exon	46128635	46128706	.	-	.	gene_id "Novel00340"; transcript_id "Novel00340.1"; exon_number "3";
	2	novelGene	exon	46128831	46128904	.	-	.	gene_id "Novel00340"; transcript_id "Novel00340.1"; exon_number "4";
	2	novelGene	exon	46128974	46132040	.	-	.	gene_id "Novel00340"; transcript_id "Novel00340.1"; exon_number "5";
	2	novelGene	exon	46132563	46132584	.	-	.	gene_id "Novel00340"; transcript_id "Novel00340.1"; exon_number "6";
	2	novelGene	exon	46136411	46136869	.	-	.	gene_id "Novel00340"; transcript_id "Novel00340.2"; exon_number "1";
	2	novelGene	exon	46136964	46137091	.	-	.	gene_id "Novel00340"; transcript_id "Novel00340.2"; exon_number "2";
	2	novelGene	exon	46137181	46137366	.	-	.	gene_id "Novel00340"; transcript_id "Novel00340.2"; exon_number "3";
	2	novelGene	exon	46137486	46137539	.	-	.	gene_id "Novel00340"; transcript_id "Novel00340.2"; exon_number "4";
	2	novelGene	exon	46138128	46138250	.	-	.	gene_id "Novel00340"; transcript_id "Novel00340.2"; exon_number "5";
	2	novelGene	exon	46138362	46138478	.	-	.	gene_id "Novel00340"; transcript_id "Novel00340.2"; exon_number "6";
	2	novelGene	exon	46139247	46139390	.	-	.	gene_id "Novel00340"; transcript_id "Novel00340.2"; exon_number "7";
	2	novelGene	exon	46136411	46136869	.	-	.	gene_id "Novel00340"; transcript_id "Novel00340.3"; exon_number "1";
	2	novelGene	exon	46136964	46137091	.	-	.	gene_id "Novel00340"; transcript_id "Novel00340.3"; exon_number "2";
	2	novelGene	exon	46137181	46137366	.	-	.	gene_id "Novel00340"; transcript_id "Novel00340.3"; exon_number "3";
	2	novelGene	exon	46137486	46138250	.	-	.	gene_id "Novel00340"; transcript_id "Novel00340.3"; exon_number "4";
	2	novelGene	exon	46138362	46138481	.	-	.	gene_id "Novel00340"; transcript_id "Novel00340.3"; exon_number "5";
	2	novelGene	exon	46139247	46139390	.	-	.	gene_id "Novel00340"; transcript_id "Novel00340.3"; exon_number "6";
	2	novelGene	exon	46384450	46385765	.	-	.	gene_id "Novel00341"; transcript_id "Novel00341.1"; exon_number "1";
	2	novelGene	exon	46385872	46386445	.	-	.	gene_id "Novel00341"; transcript_id "Novel00341.1"; exon_number "2";
	2	novelGene	exon	47555808	47560382	.	-	.	gene_id "Novel00342"; transcript_id "Novel00342.1"; exon_number "1";
	2	novelGene	exon	47555956	47559203	.	-	.	gene_id "Novel00342"; transcript_id "Novel00342.2"; exon_number "1";
	2	novelGene	exon	47559757	47560366	.	-	.	gene_id "Novel00342"; transcript_id "Novel00342.2"; exon_number "2";
	2	novelGene	exon	47555956	47556433	.	-	.	gene_id "Novel00342"; transcript_id "Novel00342.3"; exon_number "1";
	2	novelGene	exon	47559757	47560367	.	-	.	gene_id "Novel00342"; transcript_id "Novel00342.3"; exon_number "2";
	2	novelGene	exon	47555956	47558371	.	-	.	gene_id "Novel00342"; transcript_id "Novel00342.4"; exon_number "1";
	2	novelGene	exon	47559757	47560382	.	-	.	gene_id "Novel00342"; transcript_id "Novel00342.4"; exon_number "2";
	2	novelGene	exon	48041345	48041756	.	-	.	gene_id "Novel00343"; transcript_id "Novel00343.1"; exon_number "1";
	2	novelGene	exon	48042088	48042825	.	-	.	gene_id "Novel00343"; transcript_id "Novel00343.1"; exon_number "2";
	2	novelGene	exon	48504237	48504602	.	-	.	gene_id "Novel00344"; transcript_id "Novel00344.1"; exon_number "1";
	2	novelGene	exon	48504678	48504760	.	-	.	gene_id "Novel00344"; transcript_id "Novel00344.1"; exon_number "2";
	2	novelGene	exon	48504851	48504887	.	-	.	gene_id "Novel00344"; transcript_id "Novel00344.1"; exon_number "3";
	2	novelGene	exon	48528948	48530002	.	-	.	gene_id "Novel00345"; transcript_id "Novel00345.1"; exon_number "1";
	2	novelGene	exon	48791432	48792055	.	-	.	gene_id "Novel00346"; transcript_id "Novel00346.1"; exon_number "1";
	2	novelGene	exon	49291687	49292655	.	-	.	gene_id "Novel00347"; transcript_id "Novel00347.1"; exon_number "1";
	2	novelGene	exon	49292732	49292956	.	-	.	gene_id "Novel00347"; transcript_id "Novel00347.1"; exon_number "2";
	2	novelGene	exon	49761796	49762930	.	-	.	gene_id "Novel00348"; transcript_id "Novel00348.1"; exon_number "1";
	2	novelGene	exon	49763213	49763388	.	-	.	gene_id "Novel00348"; transcript_id "Novel00348.1"; exon_number "2";
	2	novelGene	exon	49945924	49946763	.	-	.	gene_id "Novel00349"; transcript_id "Novel00349.1"; exon_number "1";
	2	novelGene	exon	49947031	49947867	.	-	.	gene_id "Novel00349"; transcript_id "Novel00349.1"; exon_number "2";
	2	novelGene	exon	50774908	50775434	.	-	.	gene_id "Novel00350"; transcript_id "Novel00350.1"; exon_number "1";
	2	novelGene	exon	50775525	50775630	.	-	.	gene_id "Novel00350"; transcript_id "Novel00350.1"; exon_number "2";
	2	novelGene	exon	50775706	50775801	.	-	.	gene_id "Novel00350"; transcript_id "Novel00350.1"; exon_number "3";
	2	novelGene	exon	50775871	50776001	.	-	.	gene_id "Novel00350"; transcript_id "Novel00350.1"; exon_number "4";
	2	novelGene	exon	50776083	50776364	.	-	.	gene_id "Novel00350"; transcript_id "Novel00350.1"; exon_number "5";
	2	novelGene	exon	50776461	50776636	.	-	.	gene_id "Novel00350"; transcript_id "Novel00350.1"; exon_number "6";
	2	novelGene	exon	50776714	50776870	.	-	.	gene_id "Novel00350"; transcript_id "Novel00350.1"; exon_number "7";
	2	novelGene	exon	50774908	50775434	.	-	.	gene_id "Novel00350"; transcript_id "Novel00350.2"; exon_number "1";
	2	novelGene	exon	50775525	50775630	.	-	.	gene_id "Novel00350"; transcript_id "Novel00350.2"; exon_number "2";
	2	novelGene	exon	50775706	50775801	.	-	.	gene_id "Novel00350"; transcript_id "Novel00350.2"; exon_number "3";
	2	novelGene	exon	50775871	50776001	.	-	.	gene_id "Novel00350"; transcript_id "Novel00350.2"; exon_number "4";
	2	novelGene	exon	50776083	50776364	.	-	.	gene_id "Novel00350"; transcript_id "Novel00350.2"; exon_number "5";
	2	novelGene	exon	50776461	50776636	.	-	.	gene_id "Novel00350"; transcript_id "Novel00350.2"; exon_number "6";
	2	novelGene	exon	50777740	50777943	.	-	.	gene_id "Novel00350"; transcript_id "Novel00350.2"; exon_number "7";
	2	novelGene	exon	50779971	50780421	.	-	.	gene_id "Novel00350"; transcript_id "Novel00350.2"; exon_number "8";
	2	novelGene	exon	51053422	51053681	.	-	.	gene_id "Novel00351"; transcript_id "Novel00351.1"; exon_number "1";
	2	novelGene	exon	51053785	51054082	.	-	.	gene_id "Novel00351"; transcript_id "Novel00351.1"; exon_number "2";
	2	novelGene	exon	51054561	51054638	.	-	.	gene_id "Novel00351"; transcript_id "Novel00351.1"; exon_number "3";
	2	novelGene	exon	51054777	51055071	.	-	.	gene_id "Novel00351"; transcript_id "Novel00351.1"; exon_number "4";
	2	novelGene	exon	51055891	51056103	.	-	.	gene_id "Novel00351"; transcript_id "Novel00351.1"; exon_number "5";
	2	novelGene	exon	51056834	51056939	.	-	.	gene_id "Novel00351"; transcript_id "Novel00351.1"; exon_number "6";
	2	novelGene	exon	51057032	51057120	.	-	.	gene_id "Novel00351"; transcript_id "Novel00351.1"; exon_number "7";
	2	novelGene	exon	51057431	51057503	.	-	.	gene_id "Novel00351"; transcript_id "Novel00351.1"; exon_number "8";
	2	novelGene	exon	51057588	51057727	.	-	.	gene_id "Novel00351"; transcript_id "Novel00351.1"; exon_number "9";
	2	novelGene	exon	51057945	51058066	.	-	.	gene_id "Novel00351"; transcript_id "Novel00351.1"; exon_number "10";
	2	novelGene	exon	51058500	51058587	.	-	.	gene_id "Novel00351"; transcript_id "Novel00351.1"; exon_number "11";
	2	novelGene	exon	51058684	51058968	.	-	.	gene_id "Novel00351"; transcript_id "Novel00351.1"; exon_number "12";
	2	novelGene	exon	51060943	51061211	.	-	.	gene_id "Novel00351"; transcript_id "Novel00351.1"; exon_number "13";
	2	novelGene	exon	52075973	52079390	.	-	.	gene_id "Novel00352"; transcript_id "Novel00352.1"; exon_number "1";
	2	novelGene	exon	52082558	52085440	.	-	.	gene_id "Novel00352"; transcript_id "Novel00352.1"; exon_number "2";
	2	novelGene	exon	52580627	52581169	.	-	.	gene_id "Novel00353"; transcript_id "Novel00353.1"; exon_number "1";
	2	novelGene	exon	52581912	52582051	.	-	.	gene_id "Novel00353"; transcript_id "Novel00353.1"; exon_number "2";
	2	novelGene	exon	52580627	52581166	.	-	.	gene_id "Novel00353"; transcript_id "Novel00353.2"; exon_number "1";
	2	novelGene	exon	52581912	52582051	.	-	.	gene_id "Novel00353"; transcript_id "Novel00353.2"; exon_number "2";
	2	novelGene	exon	52647351	52647903	.	-	.	gene_id "Novel00354"; transcript_id "Novel00354.1"; exon_number "1";
	2	novelGene	exon	52647991	52648086	.	-	.	gene_id "Novel00354"; transcript_id "Novel00354.1"; exon_number "2";
	2	novelGene	exon	52648754	52648810	.	-	.	gene_id "Novel00354"; transcript_id "Novel00354.1"; exon_number "3";
	2	novelGene	exon	52649002	52649043	.	-	.	gene_id "Novel00354"; transcript_id "Novel00354.1"; exon_number "4";
	2	novelGene	exon	52647351	52647903	.	-	.	gene_id "Novel00354"; transcript_id "Novel00354.2"; exon_number "1";
	2	novelGene	exon	52647991	52648086	.	-	.	gene_id "Novel00354"; transcript_id "Novel00354.2"; exon_number "2";
	2	novelGene	exon	52648754	52648810	.	-	.	gene_id "Novel00354"; transcript_id "Novel00354.2"; exon_number "3";
	2	novelGene	exon	52649291	52649431	.	-	.	gene_id "Novel00354"; transcript_id "Novel00354.2"; exon_number "4";
	2	novelGene	exon	52650143	52650202	.	-	.	gene_id "Novel00354"; transcript_id "Novel00354.2"; exon_number "5";
	2	novelGene	exon	52652806	52652909	.	-	.	gene_id "Novel00354"; transcript_id "Novel00354.2"; exon_number "6";
	2	novelGene	exon	53751801	53752015	.	-	.	gene_id "Novel00355"; transcript_id "Novel00355.1"; exon_number "1";
	2	novelGene	exon	53752117	53752296	.	-	.	gene_id "Novel00355"; transcript_id "Novel00355.1"; exon_number "2";
	2	novelGene	exon	53752625	53755405	.	-	.	gene_id "Novel00355"; transcript_id "Novel00355.1"; exon_number "3";
	3	novelGene	exon	2568312	2568353	.	+	.	gene_id "Novel00356"; transcript_id "Novel00356.1"; exon_number "1";
	3	novelGene	exon	2568585	2573586	.	+	.	gene_id "Novel00356"; transcript_id "Novel00356.1"; exon_number "2";
	3	novelGene	exon	2568312	2568353	.	+	.	gene_id "Novel00356"; transcript_id "Novel00356.2"; exon_number "1";
	3	novelGene	exon	2568585	2573142	.	+	.	gene_id "Novel00356"; transcript_id "Novel00356.2"; exon_number "2";
	3	novelGene	exon	2574111	2574910	.	+	.	gene_id "Novel00356"; transcript_id "Novel00356.2"; exon_number "3";
	3	novelGene	exon	2568858	2568891	.	+	.	gene_id "Novel00356"; transcript_id "Novel00356.3"; exon_number "1";
	3	novelGene	exon	2574111	2574910	.	+	.	gene_id "Novel00356"; transcript_id "Novel00356.3"; exon_number "2";
	3	novelGene	exon	2573830	2574833	.	+	.	gene_id "Novel00356"; transcript_id "Novel00356.4"; exon_number "1";
	3	novelGene	exon	3336925	3337902	.	+	.	gene_id "Novel00357"; transcript_id "Novel00357.1"; exon_number "1";
	3	novelGene	exon	3341960	3342605	.	+	.	gene_id "Novel00357"; transcript_id "Novel00357.1"; exon_number "2";
	3	novelGene	exon	3336925	3337902	.	+	.	gene_id "Novel00357"; transcript_id "Novel00357.2"; exon_number "1";
	3	novelGene	exon	3343669	3343807	.	+	.	gene_id "Novel00357"; transcript_id "Novel00357.2"; exon_number "2";
	3	novelGene	exon	3343982	3345489	.	+	.	gene_id "Novel00357"; transcript_id "Novel00357.2"; exon_number "3";
	3	novelGene	exon	3336926	3337147	.	+	.	gene_id "Novel00357"; transcript_id "Novel00357.3"; exon_number "1";
	3	novelGene	exon	3337806	3337902	.	+	.	gene_id "Novel00357"; transcript_id "Novel00357.3"; exon_number "2";
	3	novelGene	exon	3343669	3343807	.	+	.	gene_id "Novel00357"; transcript_id "Novel00357.3"; exon_number "3";
	3	novelGene	exon	3343982	3345489	.	+	.	gene_id "Novel00357"; transcript_id "Novel00357.3"; exon_number "4";
	3	novelGene	exon	4359435	4359801	.	+	.	gene_id "Novel00358"; transcript_id "Novel00358.1"; exon_number "1";
	3	novelGene	exon	4361426	4361625	.	+	.	gene_id "Novel00358"; transcript_id "Novel00358.1"; exon_number "2";
	3	novelGene	exon	4434171	4435527	.	+	.	gene_id "Novel00359"; transcript_id "Novel00359.1"; exon_number "1";
	3	novelGene	exon	4437547	4438524	.	+	.	gene_id "Novel00359"; transcript_id "Novel00359.1"; exon_number "2";
	3	novelGene	exon	4434173	4438524	.	+	.	gene_id "Novel00359"; transcript_id "Novel00359.2"; exon_number "1";
	3	novelGene	exon	4434303	4435527	.	+	.	gene_id "Novel00359"; transcript_id "Novel00359.3"; exon_number "1";
	3	novelGene	exon	4435992	4438524	.	+	.	gene_id "Novel00359"; transcript_id "Novel00359.3"; exon_number "2";
	3	novelGene	exon	5847172	5847746	.	+	.	gene_id "Novel00360"; transcript_id "Novel00360.1"; exon_number "1";
	3	novelGene	exon	5847993	5854068	.	+	.	gene_id "Novel00360"; transcript_id "Novel00360.1"; exon_number "2";
	3	novelGene	exon	5917032	5918416	.	+	.	gene_id "Novel00361"; transcript_id "Novel00361.1"; exon_number "1";
	3	novelGene	exon	5917033	5917324	.	+	.	gene_id "Novel00361"; transcript_id "Novel00361.2"; exon_number "1";
	3	novelGene	exon	5920624	5920768	.	+	.	gene_id "Novel00361"; transcript_id "Novel00361.2"; exon_number "2";
	3	novelGene	exon	8294276	8294549	.	+	.	gene_id "Novel00362"; transcript_id "Novel00362.1"; exon_number "1";
	3	novelGene	exon	8296129	8296716	.	+	.	gene_id "Novel00362"; transcript_id "Novel00362.1"; exon_number "2";
	3	novelGene	exon	8294276	8296732	.	+	.	gene_id "Novel00362"; transcript_id "Novel00362.2"; exon_number "1";
	3	novelGene	exon	8421890	8422606	.	+	.	gene_id "Novel00363"; transcript_id "Novel00363.1"; exon_number "1";
	3	novelGene	exon	8445447	8446335	.	+	.	gene_id "Novel00364"; transcript_id "Novel00364.1"; exon_number "1";
	3	novelGene	exon	8746386	8746519	.	+	.	gene_id "Novel00365"; transcript_id "Novel00365.1"; exon_number "1";
	3	novelGene	exon	8747611	8747997	.	+	.	gene_id "Novel00365"; transcript_id "Novel00365.1"; exon_number "2";
	3	novelGene	exon	10348496	10348842	.	+	.	gene_id "Novel00366"; transcript_id "Novel00366.1"; exon_number "1";
	3	novelGene	exon	10349525	10350550	.	+	.	gene_id "Novel00366"; transcript_id "Novel00366.1"; exon_number "2";
	3	novelGene	exon	10473567	10474302	.	+	.	gene_id "Novel00367"; transcript_id "Novel00367.1"; exon_number "1";
	3	novelGene	exon	10475437	10475788	.	+	.	gene_id "Novel00367"; transcript_id "Novel00367.1"; exon_number "2";
	3	novelGene	exon	10473567	10476243	.	+	.	gene_id "Novel00367"; transcript_id "Novel00367.2"; exon_number "1";
	3	novelGene	exon	12141657	12142632	.	+	.	gene_id "Novel00368"; transcript_id "Novel00368.1"; exon_number "1";
	3	novelGene	exon	12142708	12142738	.	+	.	gene_id "Novel00368"; transcript_id "Novel00368.1"; exon_number "2";
	3	novelGene	exon	12149076	12156086	.	+	.	gene_id "Novel00368"; transcript_id "Novel00368.1"; exon_number "3";
	3	novelGene	exon	12141657	12142632	.	+	.	gene_id "Novel00368"; transcript_id "Novel00368.2"; exon_number "1";
	3	novelGene	exon	12146110	12156086	.	+	.	gene_id "Novel00368"; transcript_id "Novel00368.2"; exon_number "2";
	3	novelGene	exon	12141657	12142632	.	+	.	gene_id "Novel00368"; transcript_id "Novel00368.3"; exon_number "1";
	3	novelGene	exon	12142708	12156086	.	+	.	gene_id "Novel00368"; transcript_id "Novel00368.3"; exon_number "2";
	3	novelGene	exon	21717757	21718231	.	+	.	gene_id "Novel00369"; transcript_id "Novel00369.1"; exon_number "1";
	3	novelGene	exon	21718693	21719734	.	+	.	gene_id "Novel00369"; transcript_id "Novel00369.1"; exon_number "2";
	3	novelGene	exon	21723299	21723436	.	+	.	gene_id "Novel00369"; transcript_id "Novel00369.1"; exon_number "3";
	3	novelGene	exon	21725092	21725414	.	+	.	gene_id "Novel00369"; transcript_id "Novel00369.1"; exon_number "4";
	3	novelGene	exon	21717985	21718231	.	+	.	gene_id "Novel00369"; transcript_id "Novel00369.2"; exon_number "1";
	3	novelGene	exon	21718693	21718815	.	+	.	gene_id "Novel00369"; transcript_id "Novel00369.2"; exon_number "2";
	3	novelGene	exon	21719354	21719734	.	+	.	gene_id "Novel00369"; transcript_id "Novel00369.2"; exon_number "3";
	3	novelGene	exon	21723299	21723436	.	+	.	gene_id "Novel00369"; transcript_id "Novel00369.2"; exon_number "4";
	3	novelGene	exon	21725092	21725414	.	+	.	gene_id "Novel00369"; transcript_id "Novel00369.2"; exon_number "5";
	3	novelGene	exon	23058195	23058490	.	+	.	gene_id "Novel00370"; transcript_id "Novel00370.1"; exon_number "1";
	3	novelGene	exon	23060121	23060570	.	+	.	gene_id "Novel00370"; transcript_id "Novel00370.1"; exon_number "2";
	3	novelGene	exon	26076711	26076834	.	+	.	gene_id "Novel00371"; transcript_id "Novel00371.1"; exon_number "1";
	3	novelGene	exon	26077309	26077364	.	+	.	gene_id "Novel00371"; transcript_id "Novel00371.1"; exon_number "2";
	3	novelGene	exon	26082298	26083002	.	+	.	gene_id "Novel00371"; transcript_id "Novel00371.1"; exon_number "3";
	3	novelGene	exon	26076717	26076834	.	+	.	gene_id "Novel00371"; transcript_id "Novel00371.2"; exon_number "1";
	3	novelGene	exon	26077309	26077364	.	+	.	gene_id "Novel00371"; transcript_id "Novel00371.2"; exon_number "2";
	3	novelGene	exon	26082286	26083002	.	+	.	gene_id "Novel00371"; transcript_id "Novel00371.2"; exon_number "3";
	3	novelGene	exon	26076730	26076834	.	+	.	gene_id "Novel00371"; transcript_id "Novel00371.3"; exon_number "1";
	3	novelGene	exon	26077309	26077364	.	+	.	gene_id "Novel00371"; transcript_id "Novel00371.3"; exon_number "2";
	3	novelGene	exon	26079286	26079426	.	+	.	gene_id "Novel00371"; transcript_id "Novel00371.3"; exon_number "3";
	3	novelGene	exon	26081168	26083002	.	+	.	gene_id "Novel00371"; transcript_id "Novel00371.3"; exon_number "4";
	3	novelGene	exon	26076730	26076834	.	+	.	gene_id "Novel00371"; transcript_id "Novel00371.4"; exon_number "1";
	3	novelGene	exon	26077309	26077364	.	+	.	gene_id "Novel00371"; transcript_id "Novel00371.4"; exon_number "2";
	3	novelGene	exon	26079286	26081269	.	+	.	gene_id "Novel00371"; transcript_id "Novel00371.4"; exon_number "3";
	3	novelGene	exon	26082286	26083002	.	+	.	gene_id "Novel00371"; transcript_id "Novel00371.4"; exon_number "4";
	3	novelGene	exon	26076730	26076834	.	+	.	gene_id "Novel00371"; transcript_id "Novel00371.5"; exon_number "1";
	3	novelGene	exon	26077309	26077364	.	+	.	gene_id "Novel00371"; transcript_id "Novel00371.5"; exon_number "2";
	3	novelGene	exon	26079286	26083002	.	+	.	gene_id "Novel00371"; transcript_id "Novel00371.5"; exon_number "3";
	3	novelGene	exon	26079451	26079471	.	+	.	gene_id "Novel00371"; transcript_id "Novel00371.6"; exon_number "1";
	3	novelGene	exon	26082298	26083002	.	+	.	gene_id "Novel00371"; transcript_id "Novel00371.6"; exon_number "2";
	3	novelGene	exon	31773377	31773758	.	+	.	gene_id "Novel00372"; transcript_id "Novel00372.1"; exon_number "1";
	3	novelGene	exon	31773862	31773993	.	+	.	gene_id "Novel00372"; transcript_id "Novel00372.1"; exon_number "2";
	3	novelGene	exon	31774199	31776854	.	+	.	gene_id "Novel00372"; transcript_id "Novel00372.1"; exon_number "3";
	3	novelGene	exon	31777776	31777825	.	+	.	gene_id "Novel00372"; transcript_id "Novel00372.1"; exon_number "4";
	3	novelGene	exon	31778251	31778457	.	+	.	gene_id "Novel00372"; transcript_id "Novel00372.1"; exon_number "5";
	3	novelGene	exon	31773389	31773758	.	+	.	gene_id "Novel00372"; transcript_id "Novel00372.2"; exon_number "1";
	3	novelGene	exon	31773862	31773993	.	+	.	gene_id "Novel00372"; transcript_id "Novel00372.2"; exon_number "2";
	3	novelGene	exon	31774199	31776019	.	+	.	gene_id "Novel00372"; transcript_id "Novel00372.2"; exon_number "3";
	3	novelGene	exon	31776738	31776854	.	+	.	gene_id "Novel00372"; transcript_id "Novel00372.2"; exon_number "4";
	3	novelGene	exon	31777776	31777825	.	+	.	gene_id "Novel00372"; transcript_id "Novel00372.2"; exon_number "5";
	3	novelGene	exon	31778251	31778457	.	+	.	gene_id "Novel00372"; transcript_id "Novel00372.2"; exon_number "6";
	3	novelGene	exon	31773389	31773758	.	+	.	gene_id "Novel00372"; transcript_id "Novel00372.3"; exon_number "1";
	3	novelGene	exon	31773862	31773993	.	+	.	gene_id "Novel00372"; transcript_id "Novel00372.3"; exon_number "2";
	3	novelGene	exon	31774199	31774288	.	+	.	gene_id "Novel00372"; transcript_id "Novel00372.3"; exon_number "3";
	3	novelGene	exon	31775172	31775337	.	+	.	gene_id "Novel00372"; transcript_id "Novel00372.3"; exon_number "4";
	3	novelGene	exon	31776738	31776854	.	+	.	gene_id "Novel00372"; transcript_id "Novel00372.3"; exon_number "5";
	3	novelGene	exon	31777776	31777825	.	+	.	gene_id "Novel00372"; transcript_id "Novel00372.3"; exon_number "6";
	3	novelGene	exon	31778251	31778457	.	+	.	gene_id "Novel00372"; transcript_id "Novel00372.3"; exon_number "7";
	3	novelGene	exon	40430164	40430435	.	+	.	gene_id "Novel00373"; transcript_id "Novel00373.1"; exon_number "1";
	3	novelGene	exon	40431668	40432053	.	+	.	gene_id "Novel00373"; transcript_id "Novel00373.1"; exon_number "2";
	3	novelGene	exon	40433287	40433546	.	+	.	gene_id "Novel00373"; transcript_id "Novel00373.1"; exon_number "3";
	3	novelGene	exon	40430247	40430435	.	+	.	gene_id "Novel00373"; transcript_id "Novel00373.2"; exon_number "1";
	3	novelGene	exon	40431639	40432053	.	+	.	gene_id "Novel00373"; transcript_id "Novel00373.2"; exon_number "2";
	3	novelGene	exon	40433287	40433546	.	+	.	gene_id "Novel00373"; transcript_id "Novel00373.2"; exon_number "3";
	3	novelGene	exon	40430253	40430435	.	+	.	gene_id "Novel00373"; transcript_id "Novel00373.3"; exon_number "1";
	3	novelGene	exon	40431035	40431588	.	+	.	gene_id "Novel00373"; transcript_id "Novel00373.3"; exon_number "2";
	3	novelGene	exon	40430263	40432053	.	+	.	gene_id "Novel00373"; transcript_id "Novel00373.4"; exon_number "1";
	3	novelGene	exon	40433287	40433546	.	+	.	gene_id "Novel00373"; transcript_id "Novel00373.4"; exon_number "2";
	3	novelGene	exon	40884538	40887468	.	+	.	gene_id "Novel00374"; transcript_id "Novel00374.1"; exon_number "1";
	3	novelGene	exon	40906083	40906325	.	+	.	gene_id "Novel00374"; transcript_id "Novel00374.1"; exon_number "2";
	3	novelGene	exon	46326178	46327218	.	+	.	gene_id "Novel00375"; transcript_id "Novel00375.1"; exon_number "1";
	3	novelGene	exon	46327398	46328077	.	+	.	gene_id "Novel00375"; transcript_id "Novel00375.1"; exon_number "2";
	3	novelGene	exon	50186068	50188680	.	+	.	gene_id "Novel00376"; transcript_id "Novel00376.1"; exon_number "1";
	3	novelGene	exon	51678549	51681171	.	+	.	gene_id "Novel00377"; transcript_id "Novel00377.1"; exon_number "1";
	3	novelGene	exon	51781201	51782398	.	+	.	gene_id "Novel00378"; transcript_id "Novel00378.1"; exon_number "1";
	3	novelGene	exon	51781201	51781805	.	+	.	gene_id "Novel00378"; transcript_id "Novel00378.2"; exon_number "1";
	3	novelGene	exon	51783535	51784117	.	+	.	gene_id "Novel00378"; transcript_id "Novel00378.2"; exon_number "2";
	3	novelGene	exon	51782955	51784117	.	+	.	gene_id "Novel00378"; transcript_id "Novel00378.3"; exon_number "1";
	3	novelGene	exon	55968284	55970989	.	+	.	gene_id "Novel00379"; transcript_id "Novel00379.1"; exon_number "1";
	3	novelGene	exon	55968289	55968952	.	+	.	gene_id "Novel00379"; transcript_id "Novel00379.2"; exon_number "1";
	3	novelGene	exon	55988940	55990580	.	+	.	gene_id "Novel00379"; transcript_id "Novel00379.2"; exon_number "2";
[truncated: 3,675 more rows]
