# Supplementary material for: Transcriptome Analysis of the Cf-12-Mediated Resistance Response to Cladosporium fulvum in Tomato
Source: Front Plant Sci. 2017 Jan 5;7:2012. doi: 10.3389/fpls.2016.02012 (PMC5212946; doi:10.3389/fpls.2016.02012)
Supplement: Table S5 — DEGs between two samples. (A) DEGs between Cf12_B and Cf12_A; (B) DEGs between Cf12_C and Cf12_A; (C) DEGs between Cf12_C and Cf12_B. [file Table5.XLSX]

## Sheet: Table S5a
	Table S5a. DEGs between Cf12_B and Cf12_A
	Gene_id	readcount_Cf12_B	readcount_Cf12_A	log2FoldChange	pval	padj	Gene name	Gene description
	NCRNA_10_317	29.6195	8.00267	1.888	0.0010382	0.0046034	snoU19	Small nucleolar RNA U19 [Source:RFAM;Acc:RF01236]
	NCRNA_12_278	283.981	161.276	0.81627	0.00051638	0.0025056	snoR143	small nucleolar RNA snoR143 [Source:RFAM;Acc:RF01432]
	NCRNA_12_287	95.3038	52.9389	0.84821	0.0077572	0.025881	snoZ103	Small nucleolar RNA Z103 [Source:RFAM;Acc:RF00149]
	NCRNA_12_291	188.659	114.041	0.72622	0.0046309	0.016692	snoZ103	Small nucleolar RNA Z103 [Source:RFAM;Acc:RF00149]
	NCRNA_12_310	137.901	69.9735	0.97875	0.0054195	0.019111	snoR66	Small nucleolar RNA R66 [Source:RFAM;Acc:RF00202]
	NCRNA_12_311	390.977	232.009	0.7529	0.00031674	0.0016317	snoR12	Small nucleolar RNA R12 [Source:RFAM;Acc:RF00204]
	NCRNA_1_449	94.4638	36.3665	1.3772	2.22e-05	0.00015367	SNORD25	Small nucleolar RNA SNORD25 [Source:RFAM;Acc:RF00054]
	NCRNA_2_203	102.435	57.3421	0.83704	0.0060456	0.020945	snoR126	small nucleolar RNA snoR126 [Source:RFAM;Acc:RF01426]
	NCRNA_3_221	14.949	3.28134	2.1877	0.0085	0.028032	snoR60	Small nucleolar RNA snoR60 [Source:RFAM;Acc:RF00339]
	NCRNA_3_225	74.6193	43.0304	0.79419	0.014749	0.044488	snoR30	Small nucleolar RNA R30/Z108 [Source:RFAM;Acc:RF00046]
	NCRNA_3_261	22.5121	6.99915	1.6855	0.01042	0.033332	snoZ267	Small nucleolar RNA Z267 [Source:RFAM;Acc:RF00344]
	NCRNA_4_267	43.7423	16.4114	1.4143	0.0016962	0.0070606	snoZ221_snoR21b	Small nucleolar RNA Z221/R21b [Source:RFAM;Acc:RF00300]
	NCRNA_4_282	39.3322	15.6275	1.3316	0.0037661	0.013989	snoZ105	Small nucleolar RNA Z105 [Source:RFAM;Acc:RF00145]
	NCRNA_6_236	46.6034	22.0681	1.0785	0.010688	0.034057	snoZ221_snoR21b	Small nucleolar RNA Z221/R21b [Source:RFAM;Acc:RF00300]
	NCRNA_7_196	173.592	97.5994	0.83076	0.0010758	0.0047497	snoR137	small nucleolar RNA snoR137 [Source:RFAM;Acc:RF01433]
	NCRNA_7_236	22.6575	7.07961	1.6782	0.0091998	0.030001	snoR137	small nucleolar RNA snoR137 [Source:RFAM;Acc:RF01433]
	NCRNA_7_252	83.5637	27.0384	1.6279	8.21e-05	0.00049067	SNORD14	Small nucleolar RNA SNORD14 [Source:RFAM;Acc:RF00016]
	NCRNA_7_286	1.93167	52.2438	-4.7573	5.38e-10	9.16e-09	U6	U6 spliceosomal RNA [Source:RFAM;Acc:RF00026]
	NCRNA_8_288	12.5931	34.9653	-1.4733	0.0029264	0.01131	U6	U6 spliceosomal RNA [Source:RFAM;Acc:RF00026]
	NCRNA_8_6	123.754	75.6604	0.70986	0.016769	0.049518	snoR143	small nucleolar RNA snoR143 [Source:RFAM;Acc:RF01432]
	Novel00002	40.8277	83.3182	-1.0291	0.0020658	0.008371	-//-
	Novel00005	9.14557	26.8017	-1.5512	0.0063057	0.021691	--	PREDICTED: CLAVATA3/ESR (CLE)-related protein 25-like [Nicotiana tomentosiformis]
	Novel00017	113.206	225.384	-0.99344	4.46e-05	0.00028632	--	PREDICTED: dentin sialophosphoprotein-like [Solanum tuberosum]
	Novel00029	6.02385	27.843	-2.2086	0.0072261	0.024364	--	putative non-LTR retroelement reverse transcriptase [Arabidopsis thaliana]
	Novel00030	29.3871	62.6181	-1.0914	0.0039805	0.014663	--	PREDICTED: uncharacterized protein LOC101255821 [Solanum lycopersicum]
	Novel00038	48.7316	13.5959	1.8417	6.46e-05	0.00039622	--	PREDICTED: NHP2-like protein 1 isoform X2 [Nicotiana tomentosiformis]>gi|698509882|ref|XP_009800132.1| PREDICTED: NHP2-like protein 1 isoform X2 [Nicotiana sylvestris]
	Novel00039	157.457	418.449	-1.4101	1.29e-10	2.43e-09	--	PREDICTED: MADS-box protein SOC1-like [Solanum tuberosum]
	Novel00047	381.317	238.352	0.6779	0.0017153	0.0071262	--	PREDICTED: GATA transcription factor 26-like [Solanum lycopersicum]
	Novel00048	305.547	203.204	0.58847	0.0094318	0.030646	--	PREDICTED: uncharacterized mitochondrial protein ymf11 [Solanum lycopersicum]
	Novel00049	687.999	487.987	0.49556	0.009271	0.030185	--	PREDICTED: IAA-amino acid hydrolase ILR1-like 3 [Solanum lycopersicum]
	Novel00051	173.818	62.6742	1.4716	1.24e-07	1.37e-06	--	PREDICTED: putative uncharacterized protein DDB_G0282499 [Solanum lycopersicum]
	Novel00052	147.896	603.702	-2.0293	7.66e-21	6.15e-19	--	PREDICTED: uncharacterized protein LOC101249750 [Solanum lycopersicum]
	Novel00058	7.0685	52.7218	-2.8989	0.00019383	0.0010549	-//-
	Novel00059	381.649	216.791	0.81594	0.00022879	0.0012216	-//-
	Novel00060	243.373	106.328	1.1946	0.0029802	0.011486	-//-
	Novel00061	18.2963	80.1797	-2.1317	2.93e-08	3.65e-07	--	PREDICTED: uncharacterized protein LOC104085354 [Nicotiana tomentosiformis]
	Novel00065	277.622	441.043	-0.6678	0.016473	0.048785	-//-
	Novel00068	1400.46	957.749	0.54818	0.0033533	0.012682	--	Integrase core domain containing protein [Solanum demissum]
	Novel00079	26.1154	7.44788	1.81	0.0024206	0.0096223	-//-
	Novel00080	108.413	309.405	-1.513	0.0092414	0.030111	--	PREDICTED: uncharacterized protein LOC101247655 [Solanum lycopersicum]
	Novel00084	1333.8	6067.53	-2.1856	3.52e-08	4.3e-07	--	PREDICTED: transposon Tf2-1 polyprotein isoform X1 [Beta vulgaris subsp. vulgaris]
	Novel00087	178.437	76.1894	1.2278	0.00019059	0.0010387	--	PREDICTED: uncharacterized protein LOC102596609 [Solanum tuberosum]
	Novel00095	8.96404	106.204	-3.5665	1.42e-06	1.28e-05	--	PREDICTED: periaxin-like isoform X5 [Solanum tuberosum]
	Novel00099	594.979	382.3	0.63813	0.0012713	0.0055086	--	PREDICTED: LOW QUALITY PROTEIN: probable carboxylesterase 7 [Solanum lycopersicum]
	Novel00100	0.923987	11.3389	-3.6173	0.0020953	0.0084764	--	PREDICTED: methylesterase 3-like, partial [Solanum lycopersicum]
	Novel00102	80.4048	183.389	-1.1896	3.48e-06	2.88e-05	-//-
	Novel00103	9.24857	30.1683	-1.7057	0.0020587	0.0083474	--	PREDICTED: malonyl-coenzyme:anthocyanin 5-O-glucoside-6'''-O-malonyltransferase [Solanum lycopersicum]
	Novel00105	105.88	376.48	-1.8301	4.85e-10	8.3e-09	--	PREDICTED: uncharacterized protein LOC102588593 [Solanum tuberosum]
	Novel00111	903.564	509.389	0.82686	1.62e-05	0.00011577	-//-
	Novel00119	154.787	351.07	-1.1815	1.11e-07	1.23e-06	-//-
	Novel00122	187.807	285.141	-0.60243	0.0079696	0.026521	--	PREDICTED: sodium channel modifier 1 isoform X2 [Solanum lycopersicum]
	Novel00124	498.343	284.638	0.80801	0.00011035	0.00063794	--	polypeptide with an integrase domain [Petunia x hybrida]
	Novel00141	25.3088	62.7695	-1.3104	0.00079269	0.0036355	--	unnamed protein product [Coffea canephora]
	Novel00144	12.9005	0.304848	5.4032	8.74e-05	0.00051857	-//-
	Novel00145	8.6458	30.7636	-1.8312	0.0071979	0.024281	-//-
	Novel00149	884.822	1553.38	-0.81195	1.36e-05	9.86e-05	-//-
	Novel00150	245.439	109.269	1.1675	1.47e-06	1.31e-05	-//-
	Novel00151	61.2421	105.095	-0.77909	0.0098609	0.031816	--	putative polyprotein (truncated) [Nicotiana tabacum]
	Novel00158	0.625322	21.0693	-5.0744	4.33e-07	4.29e-06	-//-
	Novel00159	2.25833	15.0689	-2.7382	0.0022775	0.0091294	-//-
	Novel00166	48.3987	90.0844	-0.89631	0.0043711	0.015916	--	hypothetical protein VITISV_011340 [Vitis vinifera]
	Novel00169	6.10238	39.1649	-2.6821	9.17e-07	8.56e-06	--	PREDICTED: uncharacterized protein LOC101250755 [Solanum lycopersicum]
	Novel00176	12.4727	2.25699	2.4663	0.0080771	0.026839	--	PREDICTED: uncharacterized protein LOC104093999 [Nicotiana tomentosiformis]
	Novel00178	159.153	241.98	-0.60447	0.0092663	0.030174	--	PREDICTED: F-box/FBD/LRR-repeat protein At1g13570-like [Solanum lycopersicum]
	Novel00180	40.5263	9.8232	2.0446	5.48e-05	0.00034298	--	PREDICTED: uncharacterized protein LOC101261682 isoform X2 [Solanum lycopersicum]
	Novel00183	34.8457	16.1273	1.1115	0.013975	0.042567	-//-
	Novel00187	1.03568	8.33686	-3.0089	0.013955	0.042529	--	PREDICTED: histone H3-like centromeric protein HTR12 [Solanum lycopersicum]
	Novel00191	37.1454	6.13095	2.599	2.03e-06	1.77e-05	--	hypothetical protein SDM1_47t00009 [Solanum demissum]
	Novel00192	3.63996	18.7025	-2.3612	0.0034358	0.012939	--	PREDICTED: uncharacterized protein LOC104647420 [Solanum lycopersicum]
	Novel00193	420.281	232.278	0.8555	5.38e-05	0.00033756	--	hypothetical protein POPTR_0012s05700g [Populus trichocarpa]>gi|550326455|gb|ERP54547.1| hypothetical protein POPTR_0012s05700g [Populus trichocarpa]
	Novel00194	61.4449	101.733	-0.72742	0.01148	0.036162	--	PREDICTED: uncharacterized protein LOC102604032 [Solanum tuberosum]
	Novel00197	4.85745	29.5426	-2.6045	0.0014444	0.0061484	--	PREDICTED: uncharacterized protein LOC104645154 [Solanum lycopersicum]
	Novel00198	17.7354	82.8347	-2.2236	0.00070077	0.0032675	--	PREDICTED: uncharacterized protein LOC104644746 [Solanum lycopersicum]
	Novel00201	32.1762	14.1629	1.1839	0.014262	0.043289	--	PREDICTED: methyl-CpG-binding domain-containing protein 6-like [Solanum tuberosum]
	Novel00203	425.814	120.41	1.8223	3.47e-11	7.33e-10	-//-
	Novel00205	106.787	45.2202	1.2397	7.36e-05	0.0004452	--	PREDICTED: uncharacterized protein LOC104225100 [Nicotiana sylvestris]
	Novel00209	1.52132	24.4776	-4.0081	8.46e-07	7.97e-06	-//-
	Novel00211	479.152	1250.34	-1.3838	1.12e-09	1.81e-08	--	PREDICTED: uncharacterized protein LOC102597747 [Solanum tuberosum]
	Novel00212	4.30197	34.2033	-2.9911	5.77e-07	5.59e-06	--	PREDICTED: uncharacterized protein LOC104644936 [Solanum lycopersicum]
	Novel00214	7.67996	33.4145	-2.1213	0.0002045	0.0011047	-//-
	Novel00217	64.0293	140.712	-1.1359	0.00027146	0.001425	--	Putative retrotransposon protein, identical [Solanum demissum]
	Novel00220	18.7542	78.315	-2.0621	9.05e-05	0.00053506	-//-
	Novel00225	145.795	268.017	-0.87839	0.0044329	0.016089	--	PREDICTED: uncharacterized protein LOC104647992 [Solanum lycopersicum]
	Novel00230	2437.01	9660.65	-1.987	6.99e-13	1.94e-11	-//-
	Novel00231	39.4752	119.471	-1.5976	3.28e-05	0.00021765	-//-
	Novel00233	2125.61	6581.17	-1.6305	1.5e-06	1.34e-05	--	PREDICTED: zinc finger protein ZAT11-like [Solanum lycopersicum]
	Novel00234	17.3006	2.34976	2.8802	0.0036805	0.013705	--	PREDICTED: uncharacterized protein LOC104113055 [Nicotiana tomentosiformis]
	Novel00236	543.762	281.29	0.95092	4.07e-06	3.31e-05	--	PREDICTED: uncharacterized protein LOC104644829 [Solanum lycopersicum]
	Novel00237	75.596	15.0312	2.3304	7.85e-09	1.08e-07	--	PREDICTED: putative transcription factor bHLH041 [Solanum lycopersicum]
	Novel00243	287.159	188.721	0.60559	0.0076188	0.025483	--	PREDICTED: uncharacterized protein LOC104233125 [Nicotiana sylvestris]
	Novel00245	237.662	129.331	0.87784	0.00019845	0.0010767	-//-
	Novel00257	491.152	124.074	1.985	0.00033128	0.0016995	-//-
	Novel00258	375.833	256.736	0.54981	0.0086773	0.028515	--	PREDICTED: uncharacterized protein C119.09c-like [Solanum lycopersicum]
	Novel00259	561.42	279.269	1.0074	1.04e-06	9.61e-06	--	PREDICTED: agamous-like MADS-box protein AGL80 [Solanum lycopersicum]>gi|723751740|ref|XP_010314462.1| PREDICTED: agamous-like MADS-box protein AGL80 [Solanum lycopersicum]
	Novel00265	247.109	64.5343	1.937	0.00051643	0.0025056	--	PREDICTED: uncharacterized protein LOC104646769 [Solanum lycopersicum]
	Novel00268	359.822	187.74	0.93855	1.73e-05	0.0001223	-//-
	Novel00269	137.587	83.8399	0.71464	0.009995	0.032194	-//-
	Novel00272	264.432	543.551	-1.0395	0.00016238	0.00090199	--	PREDICTED: uncharacterized protein LOC104235364 [Nicotiana sylvestris]
	Novel00282	51.0405	21.8609	1.2233	0.0044	0.015989	-//-
	Novel00284	638.631	885.969	-0.47227	0.013181	0.040511	--	PREDICTED: late embryogenesis abundant protein Lea5-like [Solanum lycopersicum]
	Novel00285	440.013	266.861	0.72146	0.0047809	0.017148	-//-
	Novel00288	34.0239	71.5598	-1.0726	0.0027318	0.01067	-//-
	Novel00294	219.442	108.859	1.0114	4.01e-05	0.00026015	--	PREDICTED: putative ribonuclease H protein At1g65750-like isoform X2 [Solanum tuberosum]
	Novel00299	1.33434	10.8011	-3.017	0.0062064	0.021424	-//-
	Novel00305	75.8041	24.5617	1.6259	0.00028864	0.0015041	--	photosystem I P700 apoprotein A1, partial (chloroplast) [Blyxa aubertii]
	Novel00308	1.10552	9.14531	-3.0483	0.009791	0.031636	--	PREDICTED: protein IQ-DOMAIN 1 [Solanum lycopersicum]
	Novel00309	192.082	388.416	-1.0159	4.53e-06	3.66e-05	--	PREDICTED: SWR1 complex subunit 6-like [Cicer arietinum]
	Novel00310	41.9539	217.945	-2.3771	3.22e-15	1.25e-13	--	PREDICTED: protein RADIALIS-like 5 [Solanum lycopersicum]
	Novel00312	80.2292	160.75	-1.0026	0.00396	0.014602	--	PREDICTED: putative cell division cycle ATPase [Solanum lycopersicum]
	Novel00313	1438.49	1992.38	-0.46994	0.008689	0.028546	--	PREDICTED: inositol hexakisphosphate and diphosphoinositol-pentakisphosphate kinase 2 isoform X4 [Solanum lycopersicum]
	Novel00314	7802.29	14266.3	-0.87065	5.72e-07	5.54e-06	--	PREDICTED: protein SPIRAL1-like 1 [Solanum lycopersicum]
	Novel00318	46.4219	131.099	-1.4978	4.39e-07	4.35e-06	--	PREDICTED: uncharacterized protein LOC101258017 isoform X1 [Solanum lycopersicum]
	Novel00323	409.119	257.523	0.66782	0.0017482	0.0072499	--	PREDICTED: zinc finger BED domain-containing protein RICESLEEPER 2-like [Nicotiana sylvestris]
	Novel00324	26.7394	4.16654	2.682	0.001402	0.0060012	--	PREDICTED: uncharacterized protein LOC104214173 [Nicotiana sylvestris]
	Novel00329	119.616	70.8357	0.75586	0.0074634	0.025035	-//-
	Novel00332	13.2462	107.547	-3.0213	2.68e-06	2.28e-05	-//-
	Novel00333	22.9138	235.269	-3.36	3.3e-08	4.06e-07	--	PREDICTED: protein PHLOEM PROTEIN 2-LIKE A9-like isoform X2 [Solanum lycopersicum]
	Novel00336	72.6319	21.5142	1.7553	0.0013882	0.0059542	--	PREDICTED: uncharacterized protein LOC104648223 [Solanum lycopersicum]
	Novel00340	283.883	419.318	-0.56275	0.0053983	0.019044	--	PREDICTED: DNA mismatch repair protein MLH3 isoform X1 [Solanum lycopersicum]>gi|723673068|ref|XP_010316470.1| PREDICTED: DNA mismatch repair protein MLH3 isoform X1 [Solanum lycopersicum]>gi|723673071|ref|XP_010316471.1| PREDICTED: DNA mismatch repair protein MLH3 isoform X1 [Solanum lycopersicum]>gi|723673074|ref|XP_010316472.1| PREDICTED: DNA mismatch repair protein MLH3 isoform X1 [Solanum ly…
	Novel00343	245.116	78.2676	1.647	3.83e-11	8.05e-10	--	PREDICTED: uncharacterized protein LOC104645740 [Solanum lycopersicum]>gi|723672336|ref|XP_010316383.1| PREDICTED: uncharacterized protein LOC104645740 [Solanum lycopersicum]
	Novel00350	222.886	635.446	-1.5115	0.0016566	0.0069198	--	PREDICTED: serine carboxypeptidase-like 25 [Solanum lycopersicum]
	Novel00355	46.7334	14.8152	1.6574	0.0009364	0.0042061	--	PREDICTED: uncharacterized protein LOC101268838 [Solanum lycopersicum]
	Novel00356	84.0236	40.1184	1.0665	0.0014461	0.0061535	--	PREDICTED: uncharacterized protein LOC104115201 [Nicotiana tomentosiformis]
	Novel00357	606.678	423.88	0.51728	0.00822	0.027255	--	PREDICTED: F-box/LRR-repeat protein At3g48880-like isoform X2 [Solanum lycopersicum]
	Novel00361	32.2072	152.61	-2.2444	0.00032672	0.0016777	-//-
	Novel00362	705.019	435.766	0.69411	0.00040839	0.0020435	-//-
	Novel00363	163.458	6.01266	4.7648	1.21e-08	1.62e-07	--	PREDICTED: uncharacterized protein LOC102585683 [Solanum tuberosum]
	Novel00364	60.7483	0.304848	7.6386	0.00017721	0.00097214	--	PREDICTED: uncharacterized protein LOC104646212 [Solanum lycopersicum]
	Novel00367	639.503	415.489	0.62214	0.0022407	0.0090049	--	PREDICTED: uncharacterized protein LOC104649327 [Solanum lycopersicum]
	Novel00379	539.966	839.588	-0.63681	0.0023699	0.0094448	-//-
	Novel00386	5.28195	24.041	-2.1864	0.0008372	0.0038135	--	PREDICTED: uncharacterized protein LOC104646600 [Solanum lycopersicum]
	Novel00389	975.701	1614.83	-0.72687	0.00011011	0.00063682	--	PREDICTED: uncharacterized protein LOC101254887 isoform X1 [Solanum lycopersicum]
	Novel00393	32.3474	10.3647	1.642	0.0024105	0.0095894	-//-
	Novel00394	170.928	375.642	-1.136	0.0030439	0.01169	--	PREDICTED: pentatricopeptide repeat-containing protein At1g26900, mitochondrial [Solanum lycopersicum]>gi|723654765|ref|XP_010323277.1| PREDICTED: pentatricopeptide repeat-containing protein At1g26900, mitochondrial [Solanum lycopersicum]
	Novel00399	282.101	130.98	1.1069	1.16e-06	1.06e-05	-//-
	Novel00400	402.226	200.388	1.0052	2.96e-06	2.49e-05	--	PREDICTED: LOW QUALITY PROTEIN: uncharacterized protein LOC104233198 [Nicotiana sylvestris]
	Novel00402	6.8174	25.9165	-1.9266	0.001956	0.007991	--	PREDICTED: uncharacterized protein LOC102597361 [Solanum tuberosum]
	Novel00416	2.91165	15.6153	-2.4231	0.0035484	0.013303	-//-
	Novel00418	28.664	85.2241	-1.572	6.36e-06	4.97e-05	--	PREDICTED: zeatin O-glucosyltransferase-like [Solanum tuberosum]
	Novel00421	35.9749	183.041	-2.3471	1.43e-08	1.88e-07	--	PREDICTED: arginine/serine-rich coiled-coil protein 2 isoform X1 [Solanum lycopersicum]
	Novel00423	88.332	30.8244	1.5189	9.58e-06	7.19e-05	-//-
	Novel00425	44.7362	100.729	-1.171	0.00017174	0.00094716	--	PREDICTED: exocyst complex component EXO84C [Solanum lycopersicum]
	Novel00430	69.4631	228.591	-1.7184	2.74e-11	5.91e-10	--	PREDICTED: uncharacterized protein LOC101249814 [Solanum lycopersicum]
	Novel00438	2509.71	5209.52	-1.0536	5.26e-09	7.48e-08	-//-
	Novel00443	92.7411	34.0337	1.4462	1.22e-05	8.95e-05	-//-
	Novel00450	352.512	240.714	0.55036	0.0078319	0.0261	-//-
	Novel00452	165.136	100.162	0.72131	0.0059247	0.020598	--	PREDICTED: uncharacterized protein LOC101261775 [Solanum lycopersicum]
	Novel00460	112.439	249.056	-1.1473	0.00089334	0.004035	--	PREDICTED: premnaspirodiene oxygenase-like [Solanum tuberosum]
	Novel00463	258.313	7.85023	5.0402	4.62e-19	3.1e-17	--	PREDICTED: uncharacterized protein LOC104120564 [Nicotiana tomentosiformis]
	Novel00468	27.9775	10.6487	1.3936	0.0089648	0.029334	--	PREDICTED: catalase isozyme 3-like [Solanum lycopersicum]
	Novel00472	0	11.9401	#NAME?	0.0050748	0.018064	--	PREDICTED: RNA-binding protein 12-like [Solanum lycopersicum]
	Novel00474	56.9918	27.2931	1.0622	0.0062781	0.021613	-//-
	Novel00479	74.8152	157.616	-1.075	9.58e-05	0.00056308	-//-
	Novel00485	310.813	494.057	-0.66863	0.0013941	0.0059711	--	PREDICTED: uncharacterized protein At5g03900, chloroplastic isoform X2 [Solanum lycopersicum]
	Novel00489	130.706	416.34	-1.6714	7.51e-14	2.37e-12	-//-
	Novel00494	172.721	84.0653	1.0389	0.00010993	0.00063596	--	PREDICTED: uncharacterized protein LOC104243983 [Nicotiana sylvestris]
	Novel00495	25.4958	103.156	-2.0165	2.61e-09	3.93e-08	--	PREDICTED: anthocyanidin 3-O-glucoside 2'''-O-xylosyltransferase-like [Solanum lycopersicum]
	Novel00498	3639.87	2247.57	0.69552	8e-05	0.00047942	--	PREDICTED: putative phospholipid-transporting ATPase 9 [Solanum lycopersicum]
	Novel00509	138.792	220.821	-0.66995	0.0032075	0.012218	-//-
	Novel00514	79.649	226.915	-1.5104	2.67e-09	4.01e-08	-//-
	Novel00515	32.7042	76.352	-1.2232	0.0091361	0.029825	-//-
	Novel00521	5318.18	3707.79	0.52037	0.0072628	0.02446	--	PREDICTED: probable UDP-N-acetylglucosamine--peptide N-acetylglucosaminyltransferase SEC isoform X1 [Solanum lycopersicum]
	Novel00527	320.272	670.661	-1.0663	1.86e-07	1.98e-06	--	PREDICTED: uncharacterized protein LOC101254997 [Solanum lycopersicum]
	Novel00532	65.9585	122.615	-0.8945	0.0018899	0.0077637	-//-
	Novel00533	1.25064	11.6315	-3.2173	0.0029494	0.011381	--	PREDICTED: 11-beta-hydroxysteroid dehydrogenase 1B-like isoform X2 [Nicotiana tomentosiformis]
	Novel00538	35.062	131.278	-1.9046	2.76e-08	3.45e-07	-//-
	Novel00542	728.468	1137.96	-0.64352	0.00055695	0.0026712	--	PREDICTED: uncharacterized protein LOC101253783 isoform X7 [Solanum lycopersicum]
	Novel00545	714.437	436.546	0.71067	0.0002663	0.0014007	--	PREDICTED: uncharacterized protein LOC102600801 [Solanum tuberosum]
	Novel00554	51.4082	20.6585	1.3153	0.0018844	0.0077475	--	PREDICTED: F-box protein At5g07610-like [Solanum lycopersicum]
	Novel00557	46.532	309.788	-2.735	2.3e-10	4.16e-09	--	PREDICTED: uncharacterized protein LOC101247619 [Solanum lycopersicum]
	Novel00558	34.0103	8.34538	2.0269	0.00019757	0.0010728	--	PREDICTED: uncharacterized protein LOC102600883 [Solanum tuberosum]
	Novel00565	64.7283	13.2948	2.2835	3.88e-07	3.88e-06	-//-
	Novel00567	11.7267	49.0991	-2.0659	0.0015111	0.0063926	-//-
	Novel00568	162.246	97.5467	0.73402	0.006627	0.022568	-//-
	Novel00572	326.876	529.161	-0.69496	0.00069769	0.0032572	--	PREDICTED: exosome complex exonuclease RRP44 [Nicotiana sylvestris]
	Novel00574	232.204	116.419	0.99607	5.26e-05	0.00033064	-//-
	Novel00578	462.309	311.618	0.56908	0.0047963	0.017196	--	PREDICTED: secologanin synthase-like [Solanum tuberosum]
	Novel00580	192.888	86.3799	1.159	6.13e-05	0.00037847	--	unnamed protein product [Coffea canephora]
	Novel00590	437.03	272.585	0.68103	0.0010938	0.0048164	-//-
	Novel00615	236.154	104.993	1.1694	0.00011891	0.0006826	-//-
	Novel00617	76.7205	19.2355	1.9958	1.83e-07	1.96e-06	--	PREDICTED: uncharacterized protein LOC101261242 [Solanum lycopersicum]
	Novel00622	152.442	494.048	-1.6964	1.13e-14	4.04e-13	-//-
	Novel00624	43.9953	129.75	-1.5603	9.17e-05	0.00054108	--	PREDICTED: CASP-like protein 2C1 [Solanum lycopersicum]
	Novel00626	43.8614	158.822	-1.8564	0.00027448	0.0014395	-//-
	Novel00628	100.689	198.793	-0.98136	9.55e-05	0.00056149	-//-
	Novel00630	1.87597	16.776	-3.1607	0.00035299	0.0017984	-//-
	Novel00633	89.9988	182.146	-1.0171	8.87e-05	0.00052507	-//-
	Novel00636	18.2909	140.88	-2.9453	2.03e-18	1.23e-16	--	PREDICTED: uncharacterized protein LOC104093526 [Nicotiana tomentosiformis]
	Novel00640	93.9268	27.6112	1.7663	2.85e-07	2.93e-06	--	PREDICTED: uncharacterized protein LOC101257004 [Solanum lycopersicum]
	Novel00642	459.696	970.941	-1.0787	0.00017279	0.00095121	-//-
	Novel00646	23.5777	6.42728	1.8751	0.0020858	0.0084429	-//-
	Novel00648	83.7053	21.1999	1.9813	6e-08	7.02e-07	--	PREDICTED: zinc finger BED domain-containing protein RICESLEEPER 1-like [Nicotiana tomentosiformis]>gi|697144862|ref|XP_009626554.1| PREDICTED: zinc finger BED domain-containing protein RICESLEEPER 1-like [Nicotiana tomentosiformis]>gi|697144864|ref|XP_009626555.1| PREDICTED: zinc finger BED domain-containing protein RICESLEEPER 1-like [Nicotiana tomentosiformis]
	Novel00649	1269.19	9.51835	7.059	1.38e-35	6.16e-33	--	PREDICTED: omega-6 fatty acid desaturase, endoplasmic reticulum-like [Nicotiana tomentosiformis]
	Novel00650	1006.97	1843.38	-0.87234	7.92e-05	0.0004752	-//-
	Novel00651	66.8401	213.4	-1.6748	0.008544	0.028153	-//-
	Novel00660	23.0866	78.9981	-1.7748	2.79e-05	0.00018844	-//-
	Novel00662	2.88393	14.7055	-2.3502	0.0053205	0.018809	-//-
	Novel00663	450.705	159.801	1.4959	3.72e-05	0.0002435	-//-
	Novel00678	139.511	452.673	-1.6981	8.85e-11	1.72e-09	--	PREDICTED: uncharacterized protein LOC104648891 [Solanum lycopersicum]
	Novel00686	38.0419	79.8597	-1.0699	0.0033801	0.012769	-//-
	Novel00687	87.7681	46.8421	0.90589	0.015206	0.045633	--	PREDICTED: putative F-box protein At1g49610 [Nicotiana sylvestris]>gi|698546749|ref|XP_009767813.1| PREDICTED: putative F-box protein At1g49610 [Nicotiana sylvestris]>gi|698546752|ref|XP_009767814.1| PREDICTED: putative F-box protein At1g49610 [Nicotiana sylvestris]>gi|698546755|ref|XP_009767815.1| PREDICTED: putative F-box protein At1g49610 [Nicotiana sylvestris]
	Novel00689	762.505	553.892	0.46114	0.014702	0.044372	-//-
	Novel00691	325.692	195.149	0.73893	0.0011211	0.0049266	--	PREDICTED: G-type lectin S-receptor-like serine/threonine-protein kinase SD2-5 [Solanum lycopersicum]
	Novel00701	35.9817	13.168	1.4502	0.0037386	0.013894	-//-
	Novel00708	188.407	68.521	1.4592	4.07e-08	4.93e-07	--	PREDICTED: uncharacterized protein LOC105643719 [Jatropha curcas]
	Novel00715	11.2784	57.447	-2.3487	1.35e-06	1.22e-05	-//-
	Novel00716	230.262	598.112	-1.3771	8.78e-05	0.00052053	-//-
	Novel00718	189.845	68.2135	1.4767	5.19e-08	6.15e-07	-//-
	Novel00720	1.27864	9.79389	-2.9373	0.0090507	0.029579	-//-
	Novel00722	7.41445	46.6042	-2.652	6.14e-05	0.00037926	-//-
	Novel00729	8.68765	40.1087	-2.2069	0.0013133	0.0056721	--	PREDICTED: uncharacterized protein LOC101248596 [Solanum lycopersicum]
	Novel00731	675.13	443.638	0.60578	0.0024561	0.0097462	--	PREDICTED: uncharacterized protein LOC101254714 isoform X1 [Solanum lycopersicum]>gi|723720180|ref|XP_010324632.1| PREDICTED: uncharacterized protein LOC101254714 isoform X1 [Solanum lycopersicum]>gi|723720183|ref|XP_010324633.1| PREDICTED: uncharacterized protein LOC101254714 isoform X1 [Solanum lycopersicum]
	Novel00733	38.8727	17.2285	1.174	0.01362	0.041628	--	PREDICTED: AP2/ERF and B3 domain-containing transcription factor At1g51120-like [Solanum tuberosum]
	Novel00738	3.00948	33.9836	-3.4973	5.07e-08	6.02e-07	--	PREDICTED: uncharacterized protein LOC101258285 [Solanum lycopersicum]
	Novel00739	292.074	443.115	-0.60135	0.0034617	0.013021	--	PREDICTED: LOW QUALITY PROTEIN: uncharacterized protein LOC104085130 [Nicotiana tomentosiformis]
	Novel00744	213.846	140.966	0.60122	0.0094823	0.030768	-//-
	Novel00748	213.716	104.917	1.0264	4.32e-05	0.00027832	-//-
	Novel00750	28.1373	8.44288	1.7367	0.0059895	0.020785	--	PREDICTED: uncharacterized protein LOC104244273 [Nicotiana sylvestris]
	Novel00754	550.923	166.817	1.7236	1.14e-08	1.52e-07	--	PREDICTED: uncharacterized protein LOC104089897 [Nicotiana tomentosiformis]
	Novel00755	10.3258	39.6014	-1.9393	0.0001225	0.00070081	--	PREDICTED: histidine decarboxylase-like [Solanum lycopersicum]
	Novel00756	36.1942	16.2334	1.1568	0.013151	0.040428	--	PREDICTED: uncharacterized protein LOC104799668 [Tarenaya hassleriana]
	Novel00762	22.2382	88.4371	-1.9916	3.02e-08	3.75e-07	-//-
	Novel00763	43.2467	101.244	-1.2272	0.0017526	0.0072631	-//-
	Novel00764	43.3902	212.45	-2.2917	1.02e-16	4.9e-15	-//-
	Novel00766	285.32	182.448	0.6451	0.0039999	0.014723	--	PREDICTED: uncharacterized protein LOC101244110 [Solanum lycopersicum]
	Novel00769	425.133	764.618	-0.84682	1.49e-05	0.00010686	--	PREDICTED: F-box/kelch-repeat protein At3g23880-like [Solanum tuberosum]
	Novel00770	2952.99	4162.28	-0.4952	0.0047785	0.017144	--	PREDICTED: non-specific lipid-transfer protein 1-like [Solanum lycopersicum]
	Novel00774	8.20745	24.1982	-1.5599	0.0087387	0.028685	-//-
	Novel00776	28.3164	10.6914	1.4052	0.013112	0.040326	--	SAR8.2 precursor [Capsicum annuum]>gi|60459367|gb|AAX20029.1| SAR82A [Capsicum annuum]
	Novel00781	268.519	499.507	-0.89548	0.00031575	0.0016276	--	PREDICTED: uncharacterized protein LOC101253615 [Solanum lycopersicum]
	Novel00794	316.317	545.557	-0.78636	9.41e-05	0.00055378	--	PREDICTED: BI1-like protein [Solanum lycopersicum]>gi|723754424|ref|XP_004253381.2| PREDICTED: BI1-like protein [Solanum lycopersicum]
	Novel00796	44.2758	20.6244	1.1022	0.010012	0.032242	--	PREDICTED: DNA (cytosine-5)-methyltransferase 1-like [Solanum tuberosum]
	Novel00797	1704.54	156.858	3.4419	5.19e-11	1.06e-09	--	PREDICTED: ferric reduction oxidase 4 [Solanum lycopersicum]
	Novel00800	1203.53	390.981	1.6221	3.6e-14	1.2e-12	--	PREDICTED: receptor-like serine/threonine-protein kinase SD1-8-like [Solanum tuberosum]
	Novel00801	738.403	1602.5	-1.1178	1.83e-09	2.84e-08	--	PREDICTED: thioredoxin-like 2, chloroplastic [Solanum lycopersicum]
	Novel00802	3.2383	13.7861	-2.0899	0.016512	0.048876	--	PREDICTED: uncharacterized protein LOC104110032 [Nicotiana tomentosiformis]
	Novel00809	0.667172	15.8481	-4.5701	2.56e-05	0.00017424	--	PREDICTED: multicystatin, partial [Solanum lycopersicum]
	Novel00810	0.368507	8.06609	-4.4521	0.0034404	0.012951	--	PREDICTED: multicystatin, partial [Solanum lycopersicum]
	Novel00814	407.059	258.274	0.65634	0.0017082	0.0071032	--	PREDICTED: MLO-like protein 9 [Solanum lycopersicum]>gi|723754013|ref|XP_010314898.1| PREDICTED: MLO-like protein 9 [Solanum lycopersicum]
	Novel00822	879.739	575.352	0.61263	0.0014404	0.0061349	--	PREDICTED: SRSF protein kinase 1 [Solanum lycopersicum]>gi|723753993|ref|XP_010314895.1| PREDICTED: SRSF protein kinase 1 [Solanum lycopersicum]
	Novel00824	9422.67	5386.34	0.80683	3.04e-06	2.55e-05	--	PREDICTED: eukaryotic translation initiation factor 6-2 [Solanum lycopersicum]
	Novel00826	233.92	496.689	-1.0863	0.0053801	0.018985	--	PREDICTED: kirola-like [Solanum lycopersicum]>gi|723754942|ref|XP_004253534.2| PREDICTED: kirola-like [Solanum lycopersicum]
	Novel00830	670.139	1467.82	-1.1311	1.74e-09	2.72e-08	--	PREDICTED: uncharacterized protein LOC102593663 isoform X1 [Solanum tuberosum]
	Novel00831	29.7306	297.691	-3.3238	2.29e-15	9.08e-14	--	PREDICTED: transcription factor bHLH93 [Solanum lycopersicum]
	Novel00833	141.185	21.0817	2.7435	5.17e-17	2.6e-15	--	PREDICTED: cytochrome P450 CYP736A12-like [Solanum lycopersicum]
	Novel00834	73.6934	175.794	-1.2543	1.35e-06	1.22e-05	--	PREDICTED: probable inactive receptor kinase At4g23740, partial [Solanum lycopersicum]
	Novel00838	2475.97	1564.34	0.66244	0.00019007	0.0010363	--	PREDICTED: L-arabinokinase-like [Solanum lycopersicum]
	Novel00839	146.294	51.6817	1.5011	2.06e-07	2.18e-06	--	PREDICTED: potassium channel KAT1-like [Solanum lycopersicum]
	Novel00842	849.641	579.823	0.55124	0.004525	0.016379	--	PREDICTED: uncharacterized protein LOC101252472 [Solanum lycopersicum]
	Novel00848	683.901	1415.47	-1.0494	5.14e-07	5.03e-06	--	PREDICTED: peptidyl-prolyl cis-trans isomerase FKBP19, chloroplastic [Solanum lycopersicum]
	Novel00849	345.474	965.102	-1.4821	3.32e-07	3.37e-06	--	PREDICTED: protein NRT1/ PTR FAMILY 6.1 [Solanum lycopersicum]>gi|723753959|ref|XP_010314891.1| PREDICTED: protein NRT1/ PTR FAMILY 6.1 [Solanum lycopersicum]>gi|723753962|ref|XP_010314892.1| PREDICTED: protein NRT1/ PTR FAMILY 6.1 [Solanum lycopersicum]
	Novel00850	14.7729	58.5517	-1.9868	0.00082006	0.0037418	--	transaldolase [Solanum lycopersicum]
	Novel00851	1420.49	909.145	0.6438	0.00060974	0.0028888	--	PREDICTED: uncharacterized protein LOC101250387 [Solanum lycopersicum]
	Novel00852	92.4003	284.636	-1.6232	8.7e-07	8.16e-06	-//-
	Novel00854	118.211	429.041	-1.8598	0.00023898	0.0012712	-//-
	Novel00856	169.305	388.081	-1.1967	2.54e-08	3.2e-07	--	PREDICTED: phosphatidylinositol N-acetylglucosaminyltransferase subunit P-like isoform X1 [Solanum tuberosum]
	Novel00867	32.1344	72.0597	-1.1651	0.0010612	0.0046922	--	hypothetical protein B456_001G165500 [Gossypium raimondii]
	Novel00868	1242.7	633.833	0.9713	1.74e-07	1.87e-06	--	PREDICTED: G-type lectin S-receptor-like serine/threonine-protein kinase At4g27290 [Solanum lycopersicum]
	Novel00869	455.545	152.762	1.5763	5.14e-08	6.09e-07	--	PREDICTED: uncharacterized protein At1g66480-like [Solanum lycopersicum]
	Novel00871	869.2	556.289	0.64385	0.00067763	0.0031756	--	PREDICTED: nudix hydrolase 1-like [Solanum lycopersicum]
	Novel00879	1088.31	1841.74	-0.75898	2.9e-05	0.00019497	--	PREDICTED: inositol-1,4,5-triphosphate-5-phosphatase isoform X1 [Solanum lycopersicum]
	Novel00880	300.408	635.706	-1.0814	9.25e-07	8.63e-06	--	PREDICTED: dehydrogenase/reductase SDR family member 12-like, partial [Solanum lycopersicum]
	Novel00881	76.7088	199.035	-1.3756	1.39e-07	1.52e-06	--	PREDICTED: dehydrogenase/reductase SDR family member 12-like [Solanum lycopersicum]
	Novel00883	443.203	963.02	-1.1196	1.06e-08	1.43e-07	--	PREDICTED: uncharacterized protein LOC101263198 [Solanum lycopersicum]
	Novel00884	641.432	265.717	1.2714	1.02e-08	1.38e-07	--	PREDICTED: probable signal peptidase complex subunit 2 isoform X1 [Solanum lycopersicum]
	Novel00885	227.771	446.938	-0.97249	6.22e-06	4.88e-05	--	PREDICTED: EPIDERMAL PATTERNING FACTOR-like protein 1 [Solanum lycopersicum]
	Novel00886	16.834	89.38	-2.4086	7.69e-11	1.52e-09	--	PREDICTED: WAT1-related protein At5g64700 [Solanum lycopersicum]
	Novel00887	10.0359	0.681637	3.88	0.0023283	0.0093092	--	PREDICTED: uncharacterized protein LOC104645380, partial [Solanum lycopersicum]
	Novel00890	359.748	180.585	0.99431	6.03e-06	4.75e-05	--	PREDICTED: dehydrodolichyl diphosphate synthase 2-like [Solanum lycopersicum]
	Novel00896	777.358	430.735	0.85178	1.47e-05	0.00010573	--	PREDICTED: tripeptidyl-peptidase 2-like [Solanum lycopersicum]
	Novel00898	2068.15	5192.72	-1.3281	1.95e-13	5.85e-12	--	PREDICTED: uncharacterized protein LOC101265812 [Solanum lycopersicum]
	Novel00899	1884.18	2925.22	-0.63461	0.00043821	0.0021656	--	squalene epoxidase 3-like [Solanum lycopersicum]>gi|723754519|ref|XP_004253411.2| PREDICTED: squalene epoxidase 3-like [Solanum lycopersicum]>gi|523499723|gb|AGQ45637.1| lycopene isomerase [Solanum lycopersicum]
	Novel00900	66.3455	124.81	-0.91167	0.0011613	0.0050801	--	PREDICTED: proteinase inhibitor PSI-1.2-like [Nicotiana tomentosiformis]
	RRNA_11_11	98.4331	171.143	-0.79798	0.0017898	0.0074044	5.8S_rRNA	5.8S_rRNA [Source:RNAMMER;Acc:5.8S_rRNA]
	Solyc01g005000.2	34.4897	306.751	-3.1528	8.01e-24	9.38e-22	-//-
	Solyc01g005010.2	301.586	631.921	-1.0672	9.64e-05	0.00056551	-//-
	Solyc01g005040.2	767.18	475.018	0.69158	0.00022015	0.0011809	-//-
	Solyc01g005100.2	234.543	456.12	-0.95956	6.75e-06	5.25e-05	-//-
	Solyc01g005120.2	340.202	662.929	-0.96246	1.85e-06	1.62e-05	-//-
	Solyc01g005130.2	604.525	908.1	-0.58705	0.0022686	0.0090977	-//-
	Solyc01g005230.2	104.668	265.835	-1.3447	1.92e-08	2.48e-07	-//-
	Solyc01g005250.2	1810.77	1146.77	0.65902	0.00025201	0.0013336	-//-
	Solyc01g005280.2	18.037	50.9355	-1.4977	0.00030714	0.0015886	-//-
	Solyc01g005290.2	42.0906	141.937	-1.7537	6.4e-07	6.15e-06	-//-
	Solyc01g005330.2	1444.75	2191.43	-0.60106	0.00080639	0.0036895	-//-
	Solyc01g005340.2	507.546	318.152	0.67382	0.0013417	0.005778	-//-
	Solyc01g005370.2	64.8231	35.2058	0.8807	0.014887	0.044824	-//-
	Solyc01g005420.2	1698.32	2569.53	-0.5974	0.0083256	0.027541	-//-
	Solyc01g005440.2	2850.32	3852.29	-0.43459	0.015726	0.04694	-//-
	Solyc01g005450.2	113.34	235.837	-1.0571	3.18e-05	0.00021197	-//-
	Solyc01g005470.2	5097.33	3468.28	0.55552	0.0013928	0.0059701	-//-
	Solyc01g005500.2	36.242	3.252	3.4783	0.00074939	0.0034601	-//-
	Solyc01g005520.2	1172.51	2704.82	-1.2059	1.08e-09	1.74e-08	-//-
	Solyc01g005540.2	619.845	1306.52	-1.0758	1.06e-08	1.44e-07	-//-
	Solyc01g005550.2	1169.74	2198.16	-0.9101	4.47e-07	4.42e-06	-//-
	Solyc01g005560.2	16404.6	5063.75	1.6958	3.18e-13	9.21e-12	-//-
	Solyc01g005590.2	218.301	1104.25	-2.3387	3.01e-08	3.74e-07	-//-
	Solyc01g005720.2	40.6451	86.1876	-1.0844	0.0011971	0.0052191	-//-
	Solyc01g005810.2	1388.04	972.77	0.51288	0.0044304	0.016084	-//-
	Solyc01g005830.2	419.677	623.98	-0.57222	0.0046248	0.016672	-//-
	Solyc01g005920.2	304.874	143.629	1.0859	2.4e-05	0.0001643	-//-
	Solyc01g005970.2	386.891	199.187	0.9578	1.38e-05	9.99e-05	-//-
	Solyc01g005990.2	408.434	1235.61	-1.597	7.27e-10	1.21e-08	-//-
	Solyc01g006020.2	559.134	995.556	-0.83231	1.64e-05	0.0001165	-//-
	Solyc01g006040.2	275.826	175.311	0.65385	0.0053409	0.018864	-//-
	Solyc01g006060.2	5.83171	23.5155	-2.0116	0.0083661	0.027648	-//-
	Solyc01g006090.2	96.2479	51.2366	0.90958	0.0031512	0.012043	-//-
	Solyc01g006100.2	29.4322	121.398	-2.0443	0.00025728	0.0013578	-//-
	Solyc01g006130.2	481.304	1069.28	-1.1516	2.44e-09	3.72e-08	-//-
	Solyc01g006150.2	1677.4	1194.88	0.48936	0.0069368	0.023504	-//-
	Solyc01g006170.2	524.594	301.477	0.79915	8.67e-05	0.00051477	-//-
	Solyc01g006180.2	317.566	98.8956	1.6831	5.74e-08	6.74e-07	-//-
	Solyc01g006200.2	198.404	102.111	0.95831	0.012037	0.037586	-//-
	Solyc01g006240.2	7.71312	27.3479	-1.826	0.0023022	0.0092173	-//-
	Solyc01g006300.2	18428.2	4373.79	2.075	3.24e-31	9.15e-29	-//-
	Solyc01g006320.2	251.026	428.289	-0.77075	0.0019003	0.0077991	-//-
	Solyc01g006330.2	47.7302	626.759	-3.7149	3.15e-20	2.39e-18	-//-
	Solyc01g006360.2	1125.63	479.414	1.2314	1.51e-07	1.64e-06	-//-
	Solyc01g006370.2	739.451	2082.75	-1.494	2.12e-16	9.73e-15	-//-
	Solyc01g006400.2	599.03	3452.94	-2.5271	1.61e-07	1.74e-06	-//-
	Solyc01g006430.2	14328.8	5808.49	1.3027	1.04e-13	3.21e-12	-//-
	Solyc01g006450.2	321.618	877.729	-1.4484	0.0015909	0.006688	-//-
	Solyc01g006490.2	683.202	293.849	1.2172	1.92e-09	2.98e-08	-//-
	Solyc01g006520.2	508.43	940.917	-0.88802	0.0042913	0.015656	-//-
	Solyc01g006530.1	13.2915	0.304848	5.4463	0.01309	0.040282	-//-
	Solyc01g006540.2	22.6819	65.8994	-1.5387	0.0013481	0.0058037	-//-
	Solyc01g006650.1	67.5111	135.527	-1.0054	0.0071192	0.024058	-//-
	Solyc01g006670.2	177.298	90.5806	0.9689	0.00021475	0.0011554	-//-
	Solyc01g006690.2	152.603	736.586	-2.2711	7.96e-27	1.27e-24	-//-
	Solyc01g006700.2	586.508	375.056	0.64505	0.0011502	0.00504	-//-
	Solyc01g006710.2	918.471	587.011	0.64585	0.00061488	0.0029096	-//-
	Solyc01g006720.2	1285.19	2739.56	-1.092	0.0016993	0.0070715	-//-
	Solyc01g006800.2	2751.47	1916.94	0.5214	0.0034503	0.012984	-//-
	Solyc01g006810.2	160.563	335.305	-1.0623	1.57e-06	1.4e-05	-//-
	Solyc01g006820.2	719.904	1184.88	-0.71886	0.00010971	0.00063496	-//-
	Solyc01g006830.2	927.303	1640.43	-0.82296	6.53e-06	5.09e-05	-//-
	Solyc01g006850.1	38.377	15.7847	1.2817	0.0062148	0.021445	-//-
	Solyc01g006890.2	170.149	470.142	-1.4663	5.31e-11	1.08e-09	-//-
	Solyc01g006920.2	38.4128	16.5345	1.2161	0.010943	0.034711	-//-
	Solyc01g006930.2	1195.71	849.509	0.49316	0.0089327	0.029243	-//-
	Solyc01g006940.2	904.993	2704.49	-1.5794	1.49e-17	7.97e-16	-//-
	Solyc01g006950.2	2880.99	1260.14	1.193	5.02e-11	1.03e-09	-//-
	Solyc01g006980.2	910.528	1349.82	-0.568	0.0020588	0.0083474	-//-
	Solyc01g007000.2	327.726	998.213	-1.6069	0.0050738	0.018063	-//-
	Solyc01g007010.2	452.783	1345.2	-1.5709	8.34e-09	1.15e-07	-//-
	Solyc01g007020.2	1146.72	2458.78	-1.1004	0.00028169	0.0014718	-//-
	Solyc01g007030.2	185.281	876.845	-2.2426	0.00034714	0.0017737	-//-
	Solyc01g007100.2	1106.21	2094.81	-0.92119	4.72e-07	4.64e-06	-//-
	Solyc01g007110.2	1038.23	1789.74	-0.78563	4.45e-05	0.00028592	-//-
	Solyc01g007130.2	287.487	468.958	-0.70596	0.00058958	0.0028041	-//-
	Solyc01g007140.2	166.478	78.9907	1.0756	4.99e-05	0.00031597	-//-
	Solyc01g007170.2	4.37182	24.0591	-2.4603	0.0012533	0.0054367	-//-
	Solyc01g007180.2	149.4	84.2611	0.82624	0.0032952	0.012499	-//-
	Solyc01g007190.2	481.917	309.686	0.63798	0.01203	0.037571	-//-
	Solyc01g007250.2	391.008	221.818	0.81782	0.00011522	0.00066339	-//-
	Solyc01g007320.2	101745	226022	-1.1515	4.48e-05	0.00028728	-//-
	Solyc01g007360.2	17.8666	47.1211	-1.3991	0.012095	0.037749	ycf4	Photosystem I assembly protein Ycf4 [Source:UniProtKB/Swiss-Prot;Acc:Q2MI89]
	Solyc01g007460.2	39.5632	74.4643	-0.91239	0.0096771	0.03131	rps18	30S ribosomal protein S18, chloroplastic [Source:UniProtKB/Swiss-Prot;Acc:Q2MI78]
	Solyc01g007750.2	162.628	491.168	-1.5946	2.12e-13	6.34e-12	-//-
	Solyc01g007880.2	202.014	300.812	-0.5744	0.011823	0.037049	-//-
	Solyc01g007910.2	3073.63	1654.48	0.89356	5.26e-07	5.14e-06	-//-
	Solyc01g007920.2	322.37	594.338	-0.88257	1.47e-05	0.00010573	-//-
	Solyc01g007950.2	90.4857	225.967	-1.3204	9.11e-08	1.03e-06	-//-
	Solyc01g008010.2	487.863	994.361	-1.0273	9.09e-08	1.03e-06	-//-
	Solyc01g008080.2	10506.7	7561.43	0.47459	0.0040601	0.014909	-//-
	Solyc01g008110.2	5318.31	7806.93	-0.55379	0.0014888	0.0063076	-//-
	Solyc01g008140.2	1418.26	856.587	0.72745	0.00010488	0.00060988	-//-
	Solyc01g008180.2	425.247	681.686	-0.6808	0.00050121	0.0024419	-//-
	Solyc01g008230.2	662.871	1110.42	-0.74431	7.37e-05	0.0004452	-//-
	Solyc01g008250.2	1291.69	3190.14	-1.3044	1.76e-12	4.59e-11	-//-
	Solyc01g008280.2	681.844	413.299	0.72226	0.00029666	0.0015416	-//-
	Solyc01g008300.1	97.8842	28.2502	1.7928	1.72e-07	1.85e-06	-//-
	Solyc01g008310.2	2316.78	1608.64	0.52628	0.0034824	0.013089	-//-
	Solyc01g008370.2	3125.38	2269.03	0.46195	0.0086032	0.02831	-//-
	Solyc01g008420.2	11.6411	62.8053	-2.4317	0.0075939	0.025412	-//-
	Solyc01g008480.2	323.394	210.425	0.61999	0.0040679	0.014936	-//-
	Solyc01g008510.2	35.958	518.434	-3.8498	1.06e-31	3.17e-29	-//-
	Solyc01g008530.2	422.718	707.643	-0.74333	0.00013739	0.00077705	-//-
	Solyc01g008550.2	6372.37	4053.8	0.65256	0.00018991	0.0010357	-//-
	Solyc01g008610.2	13.1853	1.5498	3.0888	0.0025476	0.010057	-//-
	Solyc01g008620.2	17886.2	6231.35	1.5212	1.05e-05	7.84e-05	-//-
	Solyc01g008670.2	614.07	109.534	2.487	4.93e-26	7.3e-24	-//-
	Solyc01g008700.2	193.132	299.465	-0.6328	0.0035127	0.013186	-//-
	Solyc01g008730.2	678.769	432.099	0.65156	0.00092839	0.0041764	-//-
	Solyc01g008770.2	1052.24	1523.74	-0.53415	0.0026418	0.01038	-//-
	Solyc01g008780.2	705.952	1168.44	-0.72694	0.00016097	0.00089494	-//-
	Solyc01g008790.2	136.286	704.194	-2.3693	5.77e-28	1.04e-25	-//-
	Solyc01g008800.1	868.922	535.475	0.69841	0.00039925	0.0020034	-//-
	Solyc01g008820.2	1356.04	884.637	0.61624	0.0026238	0.010323	-//-
	Solyc01g008840.2	1498.81	967.992	0.63075	0.000546	0.0026258	-//-
	Solyc01g008870.1	16.778	0	Inf	4.67e-07	4.61e-06	-//-
	Solyc01g008920.2	720.225	1321.32	-0.87546	0.0086706	0.0285	-//-
	Solyc01g008930.2	92.9868	491.785	-2.4029	5.68e-11	1.15e-09	-//-
	Solyc01g008970.2	13104.9	8603.83	0.60705	0.00055898	0.0026795	-//-
	Solyc01g008990.2	513.524	347.145	0.56489	0.0059364	0.020625	-//-
	Solyc01g009010.2	637.41	885.842	-0.47483	0.011686	0.036712	-//-
	Solyc01g009030.2	626.477	443.531	0.49823	0.012508	0.038771	-//-
	Solyc01g009040.2	20.1138	83.1049	-2.0467	0.00086641	0.0039286	-//-
	Solyc01g009080.2	393.629	1436.77	-1.8679	1.59e-08	2.08e-07	-//-
	Solyc01g009170.2	4699.79	2725.94	0.78584	8.24e-06	6.28e-05	-//-
	Solyc01g009240.2	5.85156	23.9691	-2.0343	0.0016888	0.0070336	-//-
	Solyc01g009310.2	3619.17	2631.24	0.45992	0.0090067	0.029457	-//-
	Solyc01g009320.1	23.7734	4.03492	2.5587	0.00014426	0.00081213	-//-
	Solyc01g009570.2	29.7138	66.991	-1.1728	0.0016296	0.0068304	-//-
	Solyc01g009630.2	868.787	596.058	0.54355	0.003681	0.013705	-//-
	Solyc01g009670.2	74.3274	355.742	-2.2589	1.44e-20	1.13e-18	-//-
	Solyc01g009810.2	787.787	265.076	1.5714	2.06e-07	2.17e-06	-//-
	Solyc01g009970.2	498.167	1066.2	-1.0978	8.23e-09	1.13e-07	-//-
	Solyc01g009990.2	2543.53	6664.01	-1.3896	1.7e-06	1.5e-05	-//-
	Solyc01g010000.2	685.984	427.623	0.68184	0.00042009	0.0020908	-//-
	Solyc01g010030.2	224.825	519.939	-1.2095	8.97e-09	1.22e-07	-//-
	Solyc01g010080.2	62.1848	12.7315	2.2882	5.22e-06	4.17e-05	-//-
	Solyc01g010130.2	136.191	283.945	-1.06	2.59e-06	2.21e-05	-//-
	Solyc01g010180.2	649.341	1792.4	-1.4648	5.79e-16	2.51e-14	-//-
	Solyc01g010190.2	145.299	247.783	-0.77006	0.00053886	0.0025988	-//-
	Solyc01g010200.2	1016.82	2203.4	-1.1157	2.69e-10	4.81e-09	-//-
	Solyc01g010220.2	249.166	409.568	-0.71699	0.00056618	0.0027077	-//-
	Solyc01g010250.2	698.479	343.275	1.0249	1.76e-07	1.89e-06	-//-
	Solyc01g010270.2	1085.92	1810.02	-0.7371	4.86e-05	0.00030913	-//-
	Solyc01g010290.2	1236.05	746.181	0.72814	8.89e-05	0.00052604	-//-
	Solyc01g010390.2	88.4714	316.629	-1.8395	1.31e-14	4.63e-13	-//-
	Solyc01g010430.2	1702.08	1057.81	0.68621	0.0061953	0.021394	-//-
	Solyc01g010440.2	2234.59	1581.01	0.49916	0.0046109	0.016631	-//-
	Solyc01g010460.2	134.12	349.246	-1.3807	9.74e-10	1.59e-08	-//-
	Solyc01g010470.2	129.071	389.328	-1.5928	1.04e-06	9.57e-06	-//-
	Solyc01g010520.2	321.845	635.111	-0.98064	7.95e-07	7.52e-06	-//-
	Solyc01g010570.2	707.943	391.752	0.85369	1.22e-05	8.97e-05	-//-
	Solyc01g010580.2	7734.76	4133.42	0.90402	1.72e-07	1.85e-06	-//-
	Solyc01g010640.2	788.116	1247.56	-0.66263	0.00054897	0.0026367	-//-
	Solyc01g010650.2	882.298	581.236	0.60214	0.0014562	0.006193	-//-
	Solyc01g010710.2	99.6761	184.315	-0.88685	0.00033602	0.0017208	-//-
	Solyc01g010760.2	2323.28	1733.28	0.42266	0.012673	0.039227	-//-
	Solyc01g010770.2	577.504	325.489	0.82722	3.26e-05	0.00021653	-//-
	Solyc01g010870.2	1705.66	982.394	0.79596	1.2e-05	8.83e-05	-//-
	Solyc01g010880.2	412.514	601.004	-0.54293	0.0070554	0.02386	-//-
	Solyc01g010970.2	93.9113	24.6934	1.9272	3.66e-08	4.46e-07	-//-
	Solyc01g010980.1	8.3947	26.4638	-1.6565	0.00411	0.015072	-//-
	Solyc01g011000.2	6470.4	4493.51	0.52601	0.002106	0.0085159	-	Eukaryotic translation initiation factor 5A-3 [Source:UniProtKB/Swiss-Prot;Acc:Q9AXQ4]
	Solyc01g011080.2	117.935	60.6159	0.96023	0.0010556	0.0046706	-//-
	Solyc01g011090.2	237.378	125.797	0.91609	0.00013221	0.00075034	-//-
	Solyc01g011350.2	654.855	445.195	0.55674	0.0038836	0.014359	-//-
	Solyc01g014140.2	158.367	350.221	-1.145	2.55e-07	2.64e-06	-//-
	Solyc01g014250.2	149.244	89.7163	0.73423	0.0053265	0.018825	-//-
	Solyc01g014270.2	201.935	516.725	-1.3555	2.48e-10	4.47e-09	-//-
	Solyc01g014480.2	843.162	457.353	0.8825	6.01e-06	4.74e-05	-//-
	Solyc01g014840.2	1136.33	541.704	1.0688	3.09e-08	3.82e-07	-//-
	Solyc01g016400.1	25.3121	3.07403	3.0416	2.74e-05	0.00018556	-//-
	Solyc01g016410.2	221.017	102.818	1.1041	9.59e-06	7.2e-05	-//-
	Solyc01g016570.1	89.827	33.8813	1.4067	3.27e-05	0.00021715	-//-
	Solyc01g021640.2	669.013	341.626	0.96962	1.16e-06	1.06e-05	-//-
	Solyc01g028860.2	12498.8	6813.15	0.87539	6.09e-07	5.87e-06	-//-
	Solyc01g028870.2	438.154	1064.41	-1.2805	2.67e-11	5.76e-10	-//-
	Solyc01g028900.2	3836.34	2659.43	0.52861	0.0030337	0.011662	-//-
	Solyc01g034150.2	735.801	472.406	0.63929	0.0010294	0.0045726	-//-
	Solyc01g044340.2	160.535	48.9258	1.7142	3.26e-09	4.82e-08	-//-
	Solyc01g044350.2	675.413	379.362	0.83219	3.57e-05	0.00023483	-//-
	Solyc01g044360.2	5293.36	3467.76	0.61018	0.00061862	0.0029252	-//-
	Solyc01g049880.2	56.7532	133.508	-1.2341	2.68e-05	0.00018176	-//-
	Solyc01g056310.2	0.737014	8.96833	-3.6051	0.0087952	0.028857	-//-
	Solyc01g056370.2	324.261	162.541	0.99635	0.0016306	0.0068336	-//-
	Solyc01g056520.2	1343.02	832.033	0.69077	0.00021471	0.0011554	-//-
	Solyc01g056690.2	640.366	929.642	-0.53778	0.0053135	0.018789	-//-
	Solyc01g056780.2	663.79	3774.07	-2.5073	1.23e-15	5.1e-14	-//-
	Solyc01g056980.2	241.671	148.028	0.70718	0.0028419	0.011021	-//-
	Solyc01g057090.2	525.622	368.854	0.51098	0.0092053	0.030015	-//-
	Solyc01g057200.2	324.696	1154.83	-1.8305	2.01e-20	1.56e-18	-//-
	Solyc01g057310.2	46.9893	85.5249	-0.86401	0.0064407	0.022065	-//-
	Solyc01g057460.2	970.318	465.135	1.0608	1.43e-05	0.00010325	-//-
	Solyc01g057570.2	194.867	304.513	-0.64401	0.0039726	0.01464	-//-
	Solyc01g057680.2	305.695	63.8216	2.26	8.08e-14	2.54e-12	-//-
	Solyc01g057830.2	3020.98	9233.48	-1.6119	7.82e-11	1.54e-09	-//-
	Solyc01g057850.2	429.549	199.006	1.11	4.21e-07	4.19e-06	-//-
	Solyc01g057900.2	1318.18	850.761	0.63172	0.0007613	0.0035089	-//-
	Solyc01g057910.2	134.35	44.9154	1.5807	1.07e-07	1.19e-06	-//-
	Solyc01g058030.1	4.19028	17.4102	-2.0548	0.0075329	0.02524	-//-
	Solyc01g058140.2	2861.97	1915.81	0.57905	0.0012692	0.0055	-//-
	Solyc01g058160.2	11.739	82.3498	-2.8105	1.6e-12	4.19e-11	-//-
	Solyc01g058170.2	14.3715	133.794	-3.2187	1.64e-16	7.66e-15	-//-
	Solyc01g058190.2	272.207	401.837	-0.56191	0.0078735	0.026227	-//-
	Solyc01g058250.1	282.702	51.3352	2.4613	2.07e-08	2.64e-07	-//-
	Solyc01g058270.2	76.2805	175.85	-1.205	5.86e-06	4.63e-05	-//-
	Solyc01g058320.2	147.889	720.432	-2.2843	3.41e-22	3.25e-20	-//-
	Solyc01g058390.2	1217.62	534.248	1.1885	2.58e-10	4.62e-09	-//-
	Solyc01g058730.2	2391.04	1773.74	0.43084	0.016492	0.04883	-//-
	Solyc01g059880.2	2167.32	1463.25	0.56674	0.0022565	0.0090586	-//-
	Solyc01g059920.2	83.8836	147.664	-0.81586	0.0024226	0.0096278	-//-
	Solyc01g059980.2	14619.7	1414.35	3.3697	8.79e-22	7.91e-20	-	Glucan endo-1,3-beta-glucosidase B [Source:UniProtKB/Swiss-Prot;Acc:Q01413]
	Solyc01g060050.1	215.407	135.412	0.66971	0.0065074	0.022234	-//-
	Solyc01g060070.2	381.84	165.788	1.2036	1.89e-08	2.44e-07	-//-
	Solyc01g060130.2	895.816	455.646	0.97529	7.64e-06	5.87e-05	SAR2	GTP-binding protein SAR2 [Source:UniProtKB/Swiss-Prot;Acc:P52884]
	Solyc01g060240.2	126.888	433.089	-1.7711	4.78e-16	2.11e-14	-//-
	Solyc01g060280.2	886.617	632.51	0.48722	0.013696	0.041806	-//-
	Solyc01g060410.2	23.5671	71.1745	-1.5946	1.92e-05	0.00013446	-//-
	Solyc01g065500.2	95.004	215.316	-1.1804	2.13e-06	1.85e-05	-//-
	Solyc01g065510.2	115.177	617.934	-2.4236	3.75e-05	0.0002451	-//-
	Solyc01g065540.2	327.655	221.781	0.56305	0.014466	0.043814	-//-
	Solyc01g065550.2	274.925	484.404	-0.81717	7.3e-05	0.00044231	-//-
	Solyc01g065580.2	967.381	567.906	0.76843	4.88e-05	0.00030989	-//-
	Solyc01g065720.2	1272.69	685.177	0.89334	2.16e-06	1.88e-05	-//-
	Solyc01g065750.2	21.4593	97.1033	-2.1779	1.15e-09	1.85e-08	-//-
	Solyc01g065840.2	509.973	339.292	0.58789	0.003987	0.014681	-//-
	Solyc01g065980.2	2736.66	915.99	1.579	1.11e-17	6e-16	-//-
	Solyc01g066040.2	80.6926	11.3853	2.8253	4.87e-12	1.18e-10	-//-
	Solyc01g066160.1	9.60647	0.681637	3.8169	0.0051835	0.018385	-//-
	Solyc01g066190.1	55.2878	5.59698	3.3042	2.21e-11	4.83e-10	-//-
	Solyc01g066200.1	87.3456	15.7506	2.4713	1.03e-06	9.5e-06	-//-
	Solyc01g066260.2	250.764	27.8905	3.1685	4.06e-28	7.52e-26	-//-
	Solyc01g066290.2	356.728	78.9953	2.175	1.37e-20	1.08e-18	-//-
	Solyc01g066430.2	6042.43	11067.8	-0.87317	0.0032443	0.012336	-//-
	Solyc01g066440.2	54.9962	134.482	-1.29	4.52e-06	3.66e-05	-//-
	Solyc01g066520.2	733.873	421.55	0.79983	6.46e-05	0.00039604	-//-
	Solyc01g066590.2	986.295	1458.22	-0.56411	0.0063297	0.021755	-//-
	Solyc01g066680.2	251.98	1328.48	-2.3984	5.72e-33	1.92e-30	-//-
	Solyc01g066700.2	115.205	49.6367	1.2147	5.16e-05	0.00032498	-//-
	Solyc01g066710.2	87.2162	23.2753	1.9058	1.43e-07	1.56e-06	-//-
	Solyc01g066720.2	2250.78	1067.1	1.0767	1.13e-08	1.52e-07	-//-
	Solyc01g066740.2	323.351	597.646	-0.88619	0.00011171	0.0006447	-//-
	Solyc01g066760.2	98.2883	30.1124	1.7067	0.0027852	0.010837	-//-
	Solyc01g066790.1	17.7547	3.90807	2.1837	0.0035044	0.013159	-//-
	Solyc01g066830.2	396.814	205.934	0.94628	9.15e-06	6.9e-05	-//-
	Solyc01g066860.2	52.4425	170.058	-1.6972	0.0091896	0.029975	-//-
	Solyc01g066900.2	103.339	167.195	-0.69414	0.0058346	0.020334	-//-
	Solyc01g066940.2	703.072	282.822	1.3138	8.23e-11	1.61e-09	-//-
	Solyc01g067010.2	905.533	3142	-1.7948	9.06e-15	3.27e-13	-//-
	Solyc01g067020.2	3828.58	2504.55	0.61226	0.00056928	0.0027196	-//-
	Solyc01g067030.2	52.9719	17.9064	1.5648	0.00035002	0.0017855	-//-
	Solyc01g067070.2	1155.23	562.368	1.0386	4.28e-08	5.17e-07	-//-
	Solyc01g067100.2	3378.22	2249.88	0.58642	0.0011863	0.0051794	-//-
	Solyc01g067180.2	26.1238	54.0105	-1.0479	0.0069646	0.023583	-//-
	Solyc01g067290.2	498.863	1917.96	-1.9429	3.36e-24	4.14e-22	-//-
	Solyc01g067300.2	27.3992	71.7066	-1.388	0.0068149	0.023134	-//-
	Solyc01g067330.2	193.312	74.7258	1.3713	1.05e-07	1.17e-06	-//-
	Solyc01g067360.2	171.965	59.6502	1.5275	1.28e-05	9.35e-05	-//-
	Solyc01g067380.2	720.231	436.064	0.72392	0.00018984	0.0010355	-//-
	Solyc01g067440.2	94.6306	34.3753	1.4609	7.59e-06	5.83e-05	-//-
	Solyc01g067480.2	199.783	743.836	-1.8966	3.07e-20	2.34e-18	-//-
	Solyc01g067510.2	28.7979	244.557	-3.0861	2.07e-27	3.51e-25	-//-
	Solyc01g067530.2	745.108	1630.77	-1.13	1.31e-09	2.08e-08	-//-
	Solyc01g067600.2	1743.9	824.254	1.0812	1.14e-06	1.05e-05	-//-
	Solyc01g067620.2	85.038	41.5147	1.0345	0.0082791	0.027422	-//-
	Solyc01g067630.2	245.641	509.164	-1.0516	3.37e-07	3.42e-06	-//-
	Solyc01g067670.2	19.6027	50.7574	-1.3726	0.0016681	0.00696	-//-
	Solyc01g067690.2	30.9117	65.5727	-1.0849	0.0055668	0.019561	-//-
	Solyc01g067700.2	19.8902	52.3925	-1.3973	0.0007714	0.0035518	-//-
	Solyc01g067730.2	5468.75	2909.29	0.91055	1.89e-07	2.01e-06	-//-
	Solyc01g067750.2	2341.76	1732.17	0.43502	0.015997	0.047621	-//-
	Solyc01g067800.2	594.135	816.417	-0.45852	0.011621	0.036538	-//-
	Solyc01g067890.2	1805.23	3505.77	-0.95755	1.16e-07	1.28e-06	-//-
	Solyc01g067900.2	664.175	1792.31	-1.4322	2.05e-14	7.05e-13	-//-
	Solyc01g067940.2	195.818	412.196	-1.0738	1.38e-05	9.96e-05	-//-
	Solyc01g068000.2	796.315	1522.29	-0.93483	0.0061794	0.02135	-//-
	Solyc01g068030.2	668.931	931.42	-0.47758	0.010997	0.034839	-//-
	Solyc01g068060.2	1351.74	2103.81	-0.63818	0.00046641	0.0022902	-//-
	Solyc01g068070.2	517.301	296.892	0.80106	6.87e-05	0.0004182	-//-
	Solyc01g068130.2	264.425	790.153	-1.5793	3.1e-15	1.21e-13	-//-
	Solyc01g068180.2	174.618	103.651	0.75247	0.0030112	0.011588	-//-
	Solyc01g068190.2	243.689	541.355	-1.1515	4.05e-08	4.92e-07	-//-
	Solyc01g068240.2	914.335	473.054	0.95072	8.33e-07	7.85e-06	-//-
	Solyc01g068280.2	241.015	370.319	-0.61965	0.011484	0.036171	-//-
	Solyc01g068290.2	534.362	929.755	-0.79903	3.11e-05	0.00020761	-//-
	Solyc01g068330.2	1644.41	923.606	0.83222	6.35e-06	4.97e-05	-//-
	Solyc01g068450.2	383.028	263.452	0.53991	0.010205	0.032745	-//-
	Solyc01g068460.2	1875.66	811.923	1.208	2.39e-10	4.31e-09	-//-
	Solyc01g068470.2	181.934	385.566	-1.0836	8.91e-07	8.33e-06	-//-
	Solyc01g068480.2	1617.09	1185.38	0.44805	0.016031	0.047701	-//-
	Solyc01g068490.2	676.85	413.741	0.71011	0.0032178	0.01225	-//-
	Solyc01g068500.2	82.4063	32.3704	1.3481	9.2e-05	0.00054247	-//-
	Solyc01g068560.2	563.482	952.285	-0.75702	0.00010178	0.00059302	-//-
	Solyc01g068580.2	936.719	636.217	0.5581	0.0035653	0.013359	-//-
	Solyc01g068610.2	1502.07	2079.41	-0.46922	0.0080489	0.026762	-//-
	Solyc01g068620.2	310.619	655.208	-1.0768	6.86e-08	7.97e-07	-//-
	Solyc01g068630.2	29.3238	10.094	1.5386	0.0061774	0.021346	-//-
	Solyc01g068640.2	459.124	255.649	0.84472	5.51e-05	0.00034463	-//-
	Solyc01g073640.2	1638.82	15068.2	-3.2008	1.8e-37	9.88e-35	-//-
	Solyc01g073680.2	40.3168	187.814	-2.2199	3.45e-15	1.34e-13	-//-
	Solyc01g073710.2	106.757	179.212	-0.74733	0.0035709	0.013375	-//-
	Solyc01g073730.2	760.908	507.816	0.58342	0.0027812	0.010826	-//-
	Solyc01g073740.2	5306.63	2766.23	0.93988	9.64e-08	1.08e-06	-//-
	Solyc01g073760.2	256.487	579.516	-1.176	6.8e-06	5.28e-05	-//-
	Solyc01g073840.1	213.219	82.1596	1.3758	8.54e-08	9.72e-07	-//-
	Solyc01g073860.2	77.8187	30.2866	1.3614	7.37e-05	0.0004452	-//-
	Solyc01g073900.2	555.799	298.288	0.89786	1.32e-05	9.59e-05	-//-
	Solyc01g073940.2	147.472	241.013	-0.70867	0.0048785	0.017451	-//-
	Solyc01g073970.2	106.525	267.657	-1.3292	9.42e-05	0.00055413	-//-
	Solyc01g074020.2	165.38	104.988	0.65556	0.0099444	0.032051	-//-
	Solyc01g074030.2	2307.49	3946.34	-0.77419	1.56e-05	0.00011121	-//-
	Solyc01g079090.2	2111.9	4396.77	-1.0579	3.26e-09	4.82e-08	-//-
	Solyc01g079100.2	3.5511	16.2249	-2.1919	0.007152	0.02416	-//-
	Solyc01g079150.2	189.212	415.087	-1.1334	6.19e-08	7.23e-07	-//-
	Solyc01g079220.2	622.443	1068.75	-0.77992	4.83e-05	0.00030758	-//-
	Solyc01g079250.2	7738	5157.77	0.58521	0.00080756	0.0036942	-//-
	Solyc01g079260.2	520.636	1069.45	-1.0385	4.67e-08	5.59e-07	-//-
	Solyc01g079320.2	105.141	64.0277	0.71556	0.013245	0.040662	-//-
	Solyc01g079330.2	1152.5	818.268	0.49412	0.0091007	0.029724	-//-
	Solyc01g079350.2	1901.55	1064.26	0.83732	3.06e-06	2.57e-05	-//-
	Solyc01g079400.2	109.901	243.749	-1.1492	2.08e-06	1.82e-05	-//-
	Solyc01g079410.2	164.657	329.537	-1.001	7.92e-06	6.06e-05	-//-
	Solyc01g079430.2	114.391	54.4935	1.0698	0.00044356	0.002188	-//-
	Solyc01g079470.2	2230.93	12275.2	-2.46	3.56e-40	2.12e-37	-//-
	Solyc01g079520.2	101.412	173.711	-0.77646	0.0018449	0.0076033	-//-
	Solyc01g079530.2	480.754	857.651	-0.83509	1.27e-05	9.3e-05	-//-
	Solyc01g079620.2	21.5653	102.054	-2.2425	1.18e-10	2.24e-09	-//-
	Solyc01g079660.2	522.355	3067.26	-2.5538	1.63e-05	0.0001162	-//-
	Solyc01g079670.2	6.04695	62.3378	-3.3658	2.8e-12	7.06e-11	-//-
	Solyc01g079710.2	925.436	511.747	0.8547	6.82e-06	5.29e-05	-//-
	Solyc01g079790.2	969.261	3744	-1.9496	6.12e-19	4.05e-17	-//-
	Solyc01g079800.2	260.754	385.852	-0.56535	0.010016	0.032245	-//-
	Solyc01g079870.2	2849.52	2069.81	0.46123	0.0092474	0.030127	-//-
	Solyc01g079950.2	484.884	748.122	-0.62563	0.00096623	0.0043213	-//-
	Solyc01g080020.2	696.546	1931.37	-1.4713	3.56e-06	2.94e-05	-//-
	Solyc01g080070.2	376.355	876.818	-1.2202	0.0021423	0.0086507	-//-
	Solyc01g080130.2	688.95	1203.5	-0.80477	0.0011121	0.0048918	-//-
	Solyc01g080200.2	2087.06	1300.43	0.68248	0.00018207	0.00099653	-//-
	Solyc01g080220.2	5908.11	1696.26	1.8003	1.12e-13	3.43e-12	-//-
	Solyc01g080280.2	16730.7	56397	-1.7531	7.53e-23	7.86e-21	-//-
	Solyc01g080290.2	62.0362	173.087	-1.4803	3.57e-05	0.00023483	-//-
	Solyc01g080400.2	249.626	368.417	-0.56157	0.0092885	0.030235	-//-
	Solyc01g080430.2	1825.03	1246.1	0.5505	0.0028752	0.011136	-//-
	Solyc01g080470.2	684.134	462.648	0.56436	0.0039091	0.014436	-//-
	Solyc01g080510.2	1310.02	2823.64	-1.108	9.3e-10	1.52e-08	-//-
	Solyc01g080570.2	146.402	11.9656	3.613	1.14e-13	3.48e-12	-//-
	Solyc01g080590.2	466.335	690.268	-0.56579	0.0051497	0.01828	-//-
	Solyc01g080700.2	157.792	434.081	-1.4599	4.58e-11	9.46e-10	-//-
	Solyc01g080720.2	149.197	57.719	1.3701	1.59e-06	1.41e-05	-//-
	Solyc01g080750.2	19.8206	76.2469	-1.9437	2.98e-05	0.00020025	-//-
	Solyc01g080770.2	118.898	232.491	-0.96745	6.42e-05	0.00039379	-//-
	Solyc01g080790.2	2.21104	39.6648	-4.1651	9.06e-11	1.76e-09	-//-
	Solyc01g080800.2	481.92	200.324	1.2665	2.26e-09	3.46e-08	-//-
	Solyc01g080810.2	1298.06	2344.6	-0.85298	2.33e-06	2.01e-05	-//-
	Solyc01g080840.2	3483.83	5883.16	-0.75592	0.00031959	0.0016452	-//-
	Solyc01g080870.2	127.421	410.263	-1.6869	2.14e-14	7.34e-13	-//-
	Solyc01g080990.2	0	6.44432	#NAME?	0.0043763	0.015929	-//-
	Solyc01g081010.2	12762.5	5629.52	1.1808	1.26e-11	2.83e-10	-//-
	Solyc01g081020.1	14.8759	52.4342	-1.8175	5.04e-05	0.00031841	-//-
	Solyc01g081030.2	1182.48	799.439	0.56476	0.0027039	0.010585	-//-
	Solyc01g081040.2	24.6778	54.9849	-1.1558	0.012884	0.039756	-//-
	Solyc01g081050.2	713.283	443.937	0.68412	0.00047625	0.0023309	-//-
	Solyc01g081060.2	3485.72	1977.26	0.81796	0.00032949	0.0016913	-//-
	Solyc01g081070.2	1459.92	959.621	0.60536	0.0013314	0.0057397	-//-
	Solyc01g081190.2	1528.85	2290.97	-0.58352	0.0015013	0.006355	-//-
	Solyc01g081210.2	6.90082	29.0539	-2.0739	0.00044914	0.0022135	-//-
	Solyc01g081270.2	1469.89	445.797	1.7212	3.85e-11	8.1e-10	-//-
	Solyc01g081300.2	479.549	314.396	0.60909	0.0027247	0.010645	-//-
	Solyc01g081310.2	1997.27	1314.6	0.6034	0.00090131	0.0040655	-//-
	Solyc01g081340.2	33.5337	9.28548	1.8526	0.00067532	0.0031665	-//-
	Solyc01g081390.2	510.979	759.152	-0.57113	0.0027499	0.010725	-//-
	Solyc01g081420.1	114.462	57.8345	0.98486	0.00095305	0.0042723	-//-
	Solyc01g081450.2	1487.65	2136.56	-0.52225	0.015133	0.045455	-//-
	Solyc01g081460.2	94.323	191.031	-1.0181	5.83e-05	0.00036192	-//-
	Solyc01g081480.2	249.188	902.414	-1.8566	6.14e-09	8.61e-08	-//-
	Solyc01g081490.2	880.027	2706.63	-1.6209	1.74e-18	1.07e-16	-//-
	Solyc01g081520.2	988.027	694.5	0.50858	0.006344	0.021795	-//-
	Solyc01g081570.2	1530.51	2214.21	-0.53278	0.0030998	0.011877	-//-
	Solyc01g081610.2	718.483	1060.16	-0.56125	0.0023662	0.0094364	-//-
	Solyc01g081640.2	4.44682	31.3413	-2.8172	6.19e-06	4.86e-05	-//-
	Solyc01g086660.2	744.455	324.733	1.1969	6.39e-05	0.00039253	-//-
	Solyc01g086670.2	1258.6	838.221	0.58642	0.0015424	0.0065054	-//-
	Solyc01g086680.2	1607.73	143.147	3.4895	3.2e-16	1.44e-14	-//-
	Solyc01g086710.2	878.682	435.18	1.0137	1.87e-07	1.99e-06	-//-
	Solyc01g086720.2	14.4126	48.009	-1.736	0.015631	0.046715	-//-
	Solyc01g086750.2	5517.23	3553.67	0.63464	0.00034241	0.0017509	-//-
	Solyc01g086870.2	4797.73	2851.57	0.75059	3.59e-05	0.00023587	-//-
	Solyc01g086900.2	168.116	681.304	-2.0188	2.99e-13	8.74e-12	-//-
	Solyc01g086920.2	66.5273	638.237	-3.2621	1.01e-12	2.77e-11	-//-
	Solyc01g086960.2	8034.7	13177	-0.7137	0.00010658	0.00061884	-//-
	Solyc01g086970.2	2187.98	1551.52	0.49592	0.0055632	0.019551	-//-
	Solyc01g087020.2	775.909	1437.69	-0.88979	1.09e-06	1.01e-05	-//-
	Solyc01g087030.2	1149.32	639.107	0.84665	4.12e-06	3.35e-05	-//-
	Solyc01g087040.2	574.151	1618.87	-1.4955	9.88e-12	2.27e-10	-//-
	Solyc01g087070.2	239.343	133.034	0.84728	0.00020165	0.0010926	-//-
	Solyc01g087080.2	14.2207	43.4753	-1.6122	0.00039705	0.0019927	-//-
	Solyc01g087090.2	459.801	892.163	-0.9563	8.42e-07	7.93e-06	-//-
	Solyc01g087170.2	1069.13	608.479	0.81315	0.0027644	0.010772	-//-
	Solyc01g087190.2	316.126	714.133	-1.1757	5.14e-09	7.34e-08	-//-
	Solyc01g087240.2	979.79	1335.31	-0.44663	0.015556	0.046505	-//-
	Solyc01g087260.2	2899.11	4078.63	-0.49248	0.0065697	0.022419	-//-
	Solyc01g087290.2	706.505	1485.14	-1.0718	1.18e-08	1.57e-07	-//-
	Solyc01g087410.2	349.78	165.174	1.0825	1.59e-06	1.41e-05	-//-
	Solyc01g087470.2	863.903	587.833	0.55546	0.0035639	0.013356	-//-
	Solyc01g087500.2	45.1775	178.343	-1.981	9.98e-06	7.46e-05	-//-
	Solyc01g087520.2	841.56	2052.9	-1.2865	5.52e-12	1.32e-10	-//-
	Solyc01g087540.2	427.089	842.8	-0.98066	7.81e-06	5.98e-05	-//-
	Solyc01g087550.2	862.121	547.282	0.65561	0.00055356	0.0026559	-//-
	Solyc01g087570.2	555.176	1439.72	-1.3748	0.0014957	0.0063322	-//-
	Solyc01g087580.2	1120.73	2500.77	-1.1579	0.0019363	0.007925	-//-
	Solyc01g087590.2	289.864	1249.59	-2.108	0.001983	0.0080855	-//-
	Solyc01g087670.2	649.771	388.291	0.7428	0.00015276	0.00085404	-//-
	Solyc01g087690.1	27.1092	266.095	-3.2951	8.18e-20	5.96e-18	-//-
	Solyc01g087710.2	45.6971	191.397	-2.0664	6.5e-14	2.08e-12	-//-
	Solyc01g087720.2	1188.08	649.654	0.87089	3.6e-06	2.97e-05	-//-
	Solyc01g087750.2	2737.88	6500.61	-1.2475	2.17e-12	5.56e-11	-//-
	Solyc01g087770.2	50.154	164.714	-1.7155	0.0025109	0.0099285	-//-
	Solyc01g087780.2	872.375	1559.66	-0.83821	3.68e-06	3.03e-05	-//-
	Solyc01g087800.2	4168.65	2127.18	0.97064	4.39e-08	5.29e-07	-//-
	Solyc01g087810.2	1556.23	593.827	1.3899	4.28e-07	4.24e-06	-//-
	Solyc01g087820.2	4260.21	2070.92	1.0407	2.57e-06	2.19e-05	-//-
	Solyc01g087840.2	888.876	220.354	2.0122	3.79e-06	3.11e-05	-//-
	Solyc01g087850.2	7111.11	1766.96	2.0088	0.00046465	0.0022829	-//-
	Solyc01g087870.2	570.376	295.482	0.94884	3.49e-06	2.89e-05	-//-
	Solyc01g087950.2	5.22052	0	Inf	0.015442	0.046231	-//-
	Solyc01g087970.2	100.028	403.604	-2.0125	5.42e-18	3.04e-16	-//-
	Solyc01g087980.2	2065.21	6893.38	-1.7389	0.00069237	0.0032368	-//-
	Solyc01g087990.2	40.6261	17.8845	1.1837	0.0074514	0.025004	-//-
	Solyc01g088050.2	491.384	780.014	-0.66665	0.00052725	0.0025516	-//-
	Solyc01g088080.2	2434.7	1681.12	0.53432	0.0027428	0.010706	-//-
	Solyc01g088100.2	2746.64	4409.53	-0.68296	9.78e-05	0.00057325	-//-
	Solyc01g088160.2	266.58	162.412	0.71491	0.0021941	0.0088373	-//-
	Solyc01g088250.2	223.358	551.197	-1.3032	2.97e-10	5.28e-09	-//-
	Solyc01g088300.2	12.4059	78.6763	-2.6649	4.43e-11	9.19e-10	-//-
	Solyc01g088360.2	15.0634	1.68516	3.1601	0.016182	0.048083	-//-
	Solyc01g088370.2	6140.22	4381.16	0.48698	0.0049174	0.017578	-//-
	Solyc01g088400.2	157.113	310.487	-0.98273	0.016118	0.047929	-//-
	Solyc01g088440.2	169.581	261.544	-0.62508	0.0065925	0.022482	-//-
	Solyc01g088460.2	56.7817	108.464	-0.93372	0.002194	0.0088373	-//-
	Solyc01g088470.2	34.5324	147.926	-2.0989	0.0010912	0.0048084	-//-
	Solyc01g088480.2	847.466	1738.34	-1.0365	7.78e-09	1.07e-07	-//-
	Solyc01g088520.2	193.409	115.841	0.73951	0.0033867	0.012788	-//-
	Solyc01g088600.2	268.212	783.469	-1.5465	1.6e-06	1.42e-05	-//-
	Solyc01g088610.2	1186.53	3927.05	-1.7267	3.49e-10	6.12e-09	-//-
	Solyc01g088620.2	6.20566	25.5482	-2.0416	0.0010938	0.0048164	-//-
	Solyc01g088650.2	712.838	492.719	0.53281	0.0074117	0.024887	-//-
	Solyc01g088690.2	682.988	456.278	0.58195	0.002349	0.0093822	-//-
	Solyc01g088700.2	6732.12	4857.83	0.47075	0.0081739	0.027117	-//-
	Solyc01g088710.2	528.003	376.443	0.48811	0.014423	0.043701	-//-
	Solyc01g088740.2	702.658	461.898	0.60525	0.002167	0.0087402	-//-
	Solyc01g088750.2	95.856	52.4135	0.87093	0.0053466	0.018881	-//-
	Solyc01g088780.2	10.2734	43.834	-2.0931	0.0028963	0.011205	-//-
	Solyc01g088810.2	111.145	252.735	-1.1852	0.0041403	0.01516	-//-
	Solyc01g088830.2	48.6525	21.2559	1.1947	0.0052774	0.018679	-//-
	Solyc01g089850.2	99.3775	216.101	-1.1207	2.21e-05	0.00015276	-//-
	Solyc01g089870.2	886.212	1308.36	-0.56204	0.0023059	0.0092306	-//-
	Solyc01g089910.2	2.39802	23.1681	-3.2722	0.00031931	0.0016444	-//-
	Solyc01g089960.2	26.2045	57.5114	-1.134	0.0046667	0.016799	-//-
	Solyc01g089970.2	11392.8	8297.85	0.45732	0.0058441	0.02036	-//-
	Solyc01g090180.2	42.6175	178.889	-2.0695	1.34e-13	4.09e-12	-//-
	Solyc01g090200.2	1485.53	2781.91	-0.9051	6.42e-07	6.16e-06	-//-
	Solyc01g090250.2	158.064	97.5335	0.69654	0.010338	0.033111	-//-
	Solyc01g090300.2	2.529	47.0445	-4.2174	5.72e-12	1.37e-10	-//-
	Solyc01g090310.2	2.72467	140.576	-5.6891	1.89e-36	9.23e-34	-//-
	Solyc01g090320.2	2.62684	14.5568	-2.4703	0.0045582	0.016477	-//-
	Solyc01g090330.1	9.13144	52.9731	-2.5363	2.36e-05	0.00016217	-//-
	Solyc01g090340.2	64.6198	414.605	-2.6817	9.62e-11	1.86e-09	-//-
	Solyc01g090410.2	10.2003	134.428	-3.7202	2.17e-23	2.37e-21	-//-
	Solyc01g090440.2	24.1169	111.722	-2.2118	2.95e-11	6.33e-10	-//-
	Solyc01g090460.2	22.8246	51.0416	-1.1611	0.0033965	0.012816	-//-
	Solyc01g090470.2	851.318	547.659	0.63642	0.00086782	0.0039337	-//-
	Solyc01g090490.1	84.5328	45.7079	0.88707	0.0072648	0.024464	-//-
	Solyc01g090550.2	818.089	523.481	0.64412	0.001031	0.0045766	-//-
	Solyc01g090560.2	21.8583	71.3576	-1.7069	0.0065049	0.022234	-//-
	Solyc01g090690.2	3609.23	2488.78	0.53625	0.0023322	0.0093206	-//-
	Solyc01g090730.2	10.2035	56.1093	-2.4592	4.57e-08	5.48e-07	-//-
	Solyc01g090740.2	138.656	264.318	-0.93076	0.00013614	0.00077046	-//-
	Solyc01g090750.2	2134.41	1506.35	0.50278	0.0049711	0.017749	-//-
	Solyc01g090780.2	3904.1	2249.18	0.79559	6.67e-06	5.19e-05	-//-
	Solyc01g090790.2	1015.53	2263.08	-1.1561	4.86e-10	8.31e-09	-//-
	Solyc01g090800.2	8.8882	41.1123	-2.2096	1.53e-05	0.00010955	-//-
	Solyc01g090860.2	1207.34	748.022	0.69068	0.0064731	0.022154	-//-
	Solyc01g090910.2	1987.3	1447.43	0.45732	0.01226	0.038172	-//-
	Solyc01g090920.2	27.2823	63.8023	-1.2256	0.0015599	0.0065732	-//-
	Solyc01g090970.2	46.9858	564.154	-3.5858	0.00015381	0.00085884	-//-
	Solyc01g090980.1	6.71385	0	Inf	0.0033256	0.0126	-//-
	Solyc01g091030.2	1936.3	585.955	1.7244	4.07e-18	2.33e-16	-//-
	Solyc01g091050.2	54.1132	208.363	-1.945	6.46e-11	1.29e-09	-//-
	Solyc01g091070.2	1485.55	1017.7	0.54569	0.0023122	0.0092534	-//-
	Solyc01g091160.2	793.213	442.162	0.84313	1.03e-05	7.71e-05	-//-
	Solyc01g091170.2	190.809	967.736	-2.3425	0.0013093	0.0056562	-//-
	Solyc01g091180.2	0.368507	11.5462	-4.9696	0.00021872	0.0011751	-//-
	Solyc01g091190.2	5610.86	2140.2	1.3905	6.24e-06	4.89e-05	-//-
	Solyc01g091200.2	190.683	355.988	-0.90065	2.94e-05	0.00019744	-//-
	Solyc01g091230.2	5.81785	63.8779	-3.4568	0.00014232	0.0008019	-//-
	Solyc01g091240.2	46.4553	138.269	-1.5736	7.82e-08	8.96e-07	-//-
	Solyc01g091260.2	56.2091	232.384	-2.0476	3.68e-15	1.42e-13	-//-
	Solyc01g091310.2	815.538	556.186	0.55218	0.0035855	0.013423	-//-
	Solyc01g091320.2	182.745	1795.63	-3.2966	4.69e-07	4.62e-06	-//-
	Solyc01g091350.2	473.379	278.594	0.76483	0.00015123	0.00084707	-//-
	Solyc01g091360.2	27.0513	156.962	-2.5366	7.26e-08	8.38e-07	-//-
	Solyc01g091370.2	306.339	557.521	-0.8639	1.54e-05	0.00011017	-//-
	Solyc01g091430.1	4.94115	24.6933	-2.3212	0.00041303	0.0020636	-//-
	Solyc01g091450.2	166.016	326.262	-0.97471	1.84e-05	0.00012957	-//-
	Solyc01g091460.2	2228.45	1537.09	0.53584	0.0043796	0.015936	-//-
	Solyc01g091480.2	418.91	585.572	-0.48321	0.014129	0.042936	-//-
	Solyc01g091490.2	162.882	374.762	-1.2021	0.00022175	0.0011892	-//-
	Solyc01g091510.2	1272.41	762.633	0.7385	8.29e-05	0.00049481	-//-
	Solyc01g091530.2	382.741	2447.39	-2.6768	1.28e-20	1.01e-18	-//-
	Solyc01g091550.2	400.079	598.267	-0.58051	0.0042509	0.015521	-//-
	Solyc01g091580.2	976.875	2029.9	-1.0552	6.62e-09	9.22e-08	-//-
	Solyc01g091590.2	3150.43	8193.24	-1.3789	0.00016921	0.00093494	-//-
	Solyc01g091640.2	736.504	1043.83	-0.50312	0.0062718	0.021597	-//-
	Solyc01g091690.2	739.707	254.674	1.5383	2.34e-14	7.98e-13	-//-
	Solyc01g091700.2	226.197	88.4479	1.3547	7.56e-05	0.00045581	-//-
	Solyc01g091770.2	401.685	783.155	-0.96323	1.08e-06	9.98e-06	-//-
	Solyc01g091780.2	535.084	1189.66	-1.1527	2.57e-09	3.89e-08	-//-
	Solyc01g091800.2	318.316	1034.91	-1.701	1.14e-17	6.19e-16	-//-
	Solyc01g091830.2	125.399	442.61	-1.8195	1.27e-08	1.68e-07	-//-
	Solyc01g091850.2	10.9598	149.747	-3.7722	0.00041974	0.0020897	-//-
	Solyc01g091880.2	983.876	639.676	0.62114	0.00094657	0.0042481	-//-
	Solyc01g091920.2	65.6873	110.498	-0.75033	0.0083866	0.027713	-//-
	Solyc01g092950.2	450.489	694.108	-0.62367	0.0018557	0.0076443	-//-
	Solyc01g093990.2	149.02	526.943	-1.8221	3.94e-17	2.02e-15	-//-
	Solyc01g094010.2	274.897	831.352	-1.5966	8.95e-06	6.75e-05	-//-
	Solyc01g094020.2	61.0625	344.675	-2.4969	4.68e-05	0.00029902	-//-
	Solyc01g094050.1	528.641	251.728	1.0704	1.61e-05	0.00011454	-//-
	Solyc01g094080.2	704.905	1034.09	-0.55286	0.0033833	0.012779	-//-
	Solyc01g094170.2	275.861	134.789	1.0332	2.82e-05	0.00019029	-//-
	Solyc01g094190.2	144.066	292.748	-1.0229	5.69e-06	4.51e-05	-//-
	Solyc01g094230.2	7.90009	45.2495	-2.518	9.22e-07	8.6e-06	-//-
	Solyc01g094240.2	8.38545	24.0666	-1.5211	0.015489	0.046341	-//-
	Solyc01g094250.2	169.497	62.144	1.4476	0.00057523	0.0027442	-//-
	Solyc01g094260.2	75.0049	4.08982	4.1969	1.43e-06	1.28e-05	-//-
	Solyc01g094280.2	508.324	362.561	0.48752	0.013646	0.04169	-//-
	Solyc01g094330.2	1081.05	274.859	1.9757	9.11e-17	4.39e-15	-//-
	Solyc01g094340.2	888.832	1335.72	-0.58764	0.0016353	0.0068489	-//-
	Solyc01g094350.2	1528.66	958.187	0.67389	0.00030245	0.0015678	-//-
	Solyc01g094370.2	427.079	1643.46	-1.9442	1.22e-24	1.58e-22	-//-
	Solyc01g094380.2	400.859	47.7442	3.0697	4.45e-13	1.27e-11	-//-
	Solyc01g094550.2	1160.97	1727.93	-0.57372	0.0016651	0.0069492	-//-
	Solyc01g094600.2	20.2731	5.242	1.9514	0.0048192	0.017264	-//-
	Solyc01g094610.2	8.61753	28.7149	-1.7365	0.0024538	0.0097385	-//-
	Solyc01g094620.2	1890.23	1387.63	0.44594	0.015314	0.045913	-//-
	Solyc01g094690.2	405.926	1114.34	-1.4569	0.0007252	0.0033668	-//-
	Solyc01g094700.2	776.905	2297.18	-1.5641	9.6e-18	5.27e-16	-//-
	Solyc01g094720.2	523.973	1677.36	-1.6786	8.82e-19	5.71e-17	-//-
	Solyc01g094740.1	4.38567	18.8966	-2.1073	0.0033297	0.01261	-//-
	Solyc01g094750.2	54.9022	130.478	-1.2489	2.45e-05	0.00016745	-//-
	Solyc01g094860.2	755.194	455.709	0.72873	0.00019526	0.0010614	-//-
	Solyc01g094890.2	828.015	1900	-1.1983	1.01e-10	1.95e-09	-//-
	Solyc01g094920.2	3636.76	5189.46	-0.51293	0.0042972	0.015675	-//-
	Solyc01g094940.2	890.997	1237.21	-0.4736	0.012031	0.037571	-//-
	Solyc01g094960.2	823.042	411.647	0.99956	0.00010666	0.00061916	-//-
	Solyc01g094970.2	11.8697	45.6899	-1.9446	0.00010508	0.0006106	-//-
	Solyc01g095000.2	619.127	977.904	-0.65946	0.00056784	0.0027145	-//-
	Solyc01g095070.2	3190.88	1473.51	1.1147	1.95e-08	2.5e-07	-//-
	Solyc01g095080.2	172.227	6.55038	4.7166	9.38e-36	4.34e-33	ACS2	1-aminocyclopropane-1-carboxylate synthase 2 [Source:UniProtKB/Swiss-Prot;Acc:P18485]
	Solyc01g095090.2	24.1033	59.6624	-1.3076	0.00063595	0.0030023	-//-
	Solyc01g095130.2	35.2699	64.307	-0.86654	0.015082	0.045318	-//-
	Solyc01g095140.2	716.117	3426.17	-2.2583	6.51e-06	5.08e-05	-//-
	Solyc01g095150.2	6229.25	14591.6	-1.228	5.21e-06	4.17e-05	-//-
	Solyc01g095170.2	307.454	190.463	0.69086	0.0017082	0.0071032	-//-
	Solyc01g095180.2	250.751	422.473	-0.75261	0.00026779	0.0014071	-//-
	Solyc01g095270.2	549.869	785.01	-0.51362	0.0084212	0.027813	-//-
	Solyc01g095280.2	470.846	810.995	-0.78444	4.19e-05	0.00027034	-//-
	Solyc01g095400.2	2361.48	1309.27	0.85093	3.52e-06	2.91e-05	-//-
	Solyc01g095430.2	3644.76	13080.1	-1.8435	2.44e-13	7.23e-12	-//-
	Solyc01g095460.2	609.448	1161.07	-0.92988	0.0004009	0.0020094	-//-
	Solyc01g095470.2	127.051	578.378	-2.1866	5.48e-24	6.56e-22	-//-
	Solyc01g095480.2	542.071	331.085	0.71128	0.00033497	0.0017165	-//-
	Solyc01g095490.2	502.177	288.894	0.79765	0.00011542	0.00066428	-//-
	Solyc01g095520.2	12.495	37.9956	-1.6045	0.0092331	0.030094	-//-
	Solyc01g095530.2	3813.46	7817.15	-1.0355	0.0038051	0.014114	-//-
	Solyc01g095570.2	2322.83	1017.54	1.1908	4.84e-11	9.93e-10	-//-
	Solyc01g095580.2	1146.09	1788.66	-0.64216	0.0004795	0.002345	-//-
	Solyc01g095610.2	101.346	226.508	-1.1603	3.07e-06	2.57e-05	-//-
	Solyc01g095620.2	3112.64	6434.92	-1.0478	2.32e-09	3.54e-08	-//-
	Solyc01g095630.2	6854.84	9948.39	-0.53734	0.012117	0.0378	-//-
	Solyc01g095670.2	1059.82	2416.05	-1.1888	9.13e-11	1.77e-09	-//-
	Solyc01g095690.2	105.663	363.636	-1.783	0.00095842	0.0042907	-//-
	Solyc01g095710.2	641.706	351.575	0.86808	1.33e-05	9.71e-05	-//-
	Solyc01g095750.2	5.46892	58.8617	-3.428	0.0026407	0.010378	-//-
	Solyc01g095860.2	25.5825	1.86316	3.7793	1.34e-06	1.21e-05	-//-
	Solyc01g095930.2	0.895995	17.6309	-4.2985	1.64e-05	0.00011678	-//-
	Solyc01g095980.2	146.019	447.123	-1.6145	2.87e-13	8.45e-12	-//-
	Solyc01g096000.2	216.351	407.627	-0.91388	1.82e-05	0.00012828	-//-
	Solyc01g096050.2	773.168	1754.21	-1.182	1.36e-10	2.56e-09	-//-
	Solyc01g096060.2	852.065	485.646	0.81106	3.7e-05	0.00024184	-//-
	Solyc01g096070.2	3823.96	2035.26	0.90985	5.53e-05	0.00034581	-//-
	Solyc01g096080.2	280.625	782.913	-1.4802	2.05e-11	4.51e-10	-//-
	Solyc01g096100.2	1756.37	1046.86	0.74653	3.12e-05	0.00020823	-//-
	Solyc01g096110.2	1257.31	793.521	0.664	0.0011523	0.0050473	-//-
	Solyc01g096150.2	169.073	357.132	-1.0788	8.59e-07	8.08e-06	-//-
	Solyc01g096190.2	3509.25	2317.13	0.59883	0.00069794	0.0032577	LCA1	Calcium-transporting ATPase, endoplasmic reticulum-type [Source:UniProtKB/Swiss-Prot;Acc:Q42883]
	Solyc01g096220.2	34.9702	260.92	-2.8994	3.8e-26	5.73e-24	-//-
	Solyc01g096240.2	1738.51	7300.77	-2.0702	3.25e-29	6.87e-27	-//-
	Solyc01g096250.2	55.871	155.494	-1.4767	0.00028226	0.0014742	-//-
	Solyc01g096320.2	6.30321	62.1411	-3.3014	8.64e-09	1.18e-07	-//-
	Solyc01g096360.2	522.731	1118.54	-1.0975	0.00042219	0.0020984	-//-
	Solyc01g096370.2	140.375	715.924	-2.3505	1.16e-23	1.31e-21	-//-
	Solyc01g096400.2	119.341	194.022	-0.70113	0.0043749	0.015928	-//-
	Solyc01g096410.2	8.16532	64.808	-2.9886	3.75e-11	7.91e-10	-//-
	Solyc01g096420.2	3698.92	341.908	3.4354	1.32e-13	4.03e-12	-//-
	Solyc01g096430.2	2455.72	692.269	1.8267	6.28e-05	0.00038687	-//-
	Solyc01g096440.2	48.2079	19.2014	1.3281	0.0018365	0.0075734	-//-
	Solyc01g096450.2	193.891	1200.72	-2.6306	2.68e-09	4.03e-08	-//-
	Solyc01g096480.2	433.764	827.062	-0.93108	1.93e-06	1.69e-05	CITRX	Thioredoxin-like protein CITRX, chloroplastic [Source:UniProtKB/Swiss-Prot;Acc:Q9LKW0]
	Solyc01g096510.2	3183.69	5214.31	-0.71178	0.01271	0.039335	-//-
	Solyc01g096520.2	2251.64	1537.56	0.55033	0.0016283	0.0068269	-//-
	Solyc01g096550.2	301.56	147.29	1.0338	5.6e-06	4.44e-05	-//-
	Solyc01g096580.2	4380.94	3199.66	0.45332	0.010915	0.034654	-//-
	Solyc01g096660.2	1608.26	5348.13	-1.7335	1.85e-21	1.59e-19	-//-
	Solyc01g096670.2	391.736	845.308	-1.1096	0.0019985	0.0081423	-//-
	Solyc01g096700.2	17281.4	8888.07	0.95928	3e-08	3.72e-07	-//-
	Solyc01g096720.2	220.651	4.27635	5.6892	1.35e-36	6.85e-34	-//-
	Solyc01g096730.2	1124.89	331.782	1.7615	4.81e-09	6.91e-08	-//-
	Solyc01g096740.2	238.406	437.191	-0.87484	3.65e-05	0.00023948	-//-
	Solyc01g096790.2	79.3109	17.9394	2.1444	1.03e-08	1.4e-07	-//-
	Solyc01g096800.2	321.428	187.993	0.77382	0.0005679	0.0027145	-//-
	Solyc01g096840.2	3.322	20.417	-2.6196	0.00046056	0.002264	-//-
	Solyc01g096870.2	2313.36	4143.93	-0.84101	2.81e-06	2.38e-05	-//-
	Solyc01g096920.2	455.16	283.218	0.68446	0.00074756	0.0034545	-//-
	Solyc01g096930.2	1868.19	740.926	1.3342	1.14e-12	3.08e-11	-//-
	Solyc01g096940.2	95.903	413.144	-2.107	4.19e-12	1.03e-10	-//-
	Solyc01g097000.2	33.1692	286.054	-3.1084	9.22e-30	2.19e-27	-//-
	Solyc01g097030.2	1112.12	621.403	0.83971	8.58e-06	6.51e-05	-//-
	Solyc01g097040.2	1127.88	540.526	1.0612	4.12e-08	4.99e-07	-//-
	Solyc01g097160.2	637.043	1207.63	-0.92272	1.17e-05	8.65e-05	-//-
	Solyc01g097200.1	19.5831	3.49717	2.4853	0.00058578	0.0027881	-//-
	Solyc01g097240.2	14685.1	2520.43	2.5426	4.78e-11	9.83e-10	-	Pathogenesis-related protein P2 [Source:UniProtKB/Swiss-Prot;Acc:P32045]
	Solyc01g097270.2	59527.4	14145.3	2.0732	4.31e-11	8.95e-10	-//-
	Solyc01g097280.2	2211.96	259.742	3.0902	7.93e-11	1.56e-09	-//-
	Solyc01g097290.2	1279.86	2264.23	-0.82304	2.32e-06	2e-05	-//-
	Solyc01g097310.2	1480.68	2695.61	-0.86435	1.89e-05	0.00013281	-//-
	Solyc01g097340.2	1352.8	5013.14	-1.8898	5.21e-25	7.09e-23	-//-
	Solyc01g097390.2	44.3622	86.3373	-0.96065	0.002257	0.0090596	-//-
	Solyc01g097460.2	2667.28	10846.2	-2.0237	3.78e-15	1.45e-13	-//-
	Solyc01g097470.2	132.679	53.6206	1.3071	9.45e-06	7.1e-05	-//-
	Solyc01g097510.2	243.045	539.057	-1.1492	2.61e-08	3.28e-07	-//-
	Solyc01g097520.2	635.39	1759.92	-1.4698	9.64e-05	0.00056568	-//-
	Solyc01g097570.2	131.584	227.475	-0.78972	0.00080577	0.0036873	-//-
	Solyc01g097600.1	133.275	80.2404	0.73201	0.0076753	0.025637	-//-
	Solyc01g097640.2	911.791	395.618	1.2046	4.74e-10	8.14e-09	-//-
	Solyc01g097730.2	280.387	140.116	1.0008	1.65e-05	0.00011757	-//-
	Solyc01g097760.2	8247.61	5793.75	0.50948	0.002837	0.011005	-//-
	Solyc01g097770.2	2913.07	8369.2	-1.5226	1.58e-12	4.13e-11	-//-
	Solyc01g097810.2	3431.83	4920.83	-0.51992	0.0027483	0.01072	-//-
	Solyc01g097820.2	168.474	290.747	-0.78724	0.00057194	0.0027314	-//-
	Solyc01g097830.2	132.648	276.609	-1.0602	0.00069304	0.0032381	-//-
	Solyc01g097860.2	1620.28	3938.92	-1.2816	1.23e-08	1.63e-07	-//-
	Solyc01g097870.2	5744.68	3929.14	0.54802	0.0011394	0.0049967	-//-
	Solyc01g097910.2	713.735	1521.52	-1.0921	7.42e-09	1.03e-07	-//-
	Solyc01g098030.2	1626.24	1185.54	0.456	0.011026	0.034911	-//-
	Solyc01g098080.2	210.348	483.495	-1.2007	0.00051352	0.0024932	-//-
	Solyc01g098110.2	118.999	387.256	-1.7023	4.92e-14	1.6e-12	-//-
	Solyc01g098120.2	710.803	323.112	1.1374	1.98e-08	2.54e-07	-//-
	Solyc01g098130.2	355.191	250.102	0.50608	0.016921	0.049881	-//-
	Solyc01g098140.2	474.155	72.3513	2.7123	4.16e-10	7.21e-09	-//-
	Solyc01g098150.2	247.384	376.69	-0.60662	0.0031951	0.012183	-//-
	Solyc01g098170.2	651.479	438.369	0.57157	0.0044626	0.016185	-//-
	Solyc01g098180.2	1763.54	1106.66	0.67226	0.00020942	0.0011287	-//-
	Solyc01g098190.2	424.498	593.239	-0.48285	0.01403	0.042691	-//-
	Solyc01g098200.2	35.5626	97.8445	-1.4601	3.45e-05	0.00022777	-//-
	Solyc01g098210.2	576.998	393.84	0.55096	0.0066116	0.022539	-//-
	Solyc01g098250.2	1117.73	741.151	0.59273	0.0020521	0.0083285	-//-
	Solyc01g098320.2	134.466	75.8948	0.82516	0.0021626	0.0087251	-//-
	Solyc01g098390.2	665.073	1161.38	-0.80426	2.1e-05	0.00014597	-//-
	Solyc01g098450.2	416.958	280.897	0.56986	0.0067292	0.022881	-//-
	Solyc01g098500.2	1494.23	4575.16	-1.6144	2.64e-11	5.71e-10	-//-
	Solyc01g098510.2	22.4284	48.6285	-1.1165	0.015996	0.047621	-//-
	Solyc01g098520.2	44.7916	76.5862	-0.77386	0.014474	0.043831	-//-
	Solyc01g098550.2	710.532	1102.59	-0.63393	0.00081093	0.0037065	-//-
	Solyc01g098570.2	15.4037	105.812	-2.7802	4.47e-11	9.24e-10	-//-
	Solyc01g098580.2	169.398	344.963	-1.026	3.36e-06	2.8e-05	-//-
	Solyc01g098590.2	3837.54	5591.42	-0.54303	0.0039342	0.014519	-//-
	Solyc01g098600.2	79.4033	219.504	-1.467	6.65e-06	5.18e-05	-//-
	Solyc01g098620.2	1.61915	17.8381	-3.4617	0.00011813	0.00067824	-//-
	Solyc01g098630.2	140.586	69.76	1.011	0.00020365	0.0011014	-//-
	Solyc01g098640.2	1456.65	3513.92	-1.2704	3.09e-06	2.59e-05	-//-
	Solyc01g098650.2	223.259	334.71	-0.58419	0.0064373	0.022062	-//-
	Solyc01g098690.2	210.143	558.413	-1.41	0.00047128	0.0023099	-//-
	Solyc01g098730.2	2803.82	1864.44	0.58865	0.0033359	0.01263	-//-
	Solyc01g098740.2	57.5663	563.413	-3.2909	4.81e-18	2.72e-16	-//-
	Solyc01g098760.2	3720.51	5562.04	-0.58011	0.00093064	0.0041824	-//-
	Solyc01g098790.1	6.40132	19.7013	-1.6218	0.012984	0.040005	-//-
	Solyc01g098800.2	1029.1	2412.96	-1.2294	0.0043854	0.015955	-//-
	Solyc01g098820.2	8.03977	36.764	-2.1931	4.89e-05	0.00031024	-//-
	Solyc01g098840.2	1448.4	910.743	0.66934	0.0020901	0.0084564	-//-
	Solyc01g098920.2	4787.46	1791.77	1.4179	2.37e-15	9.39e-14	-//-
	Solyc01g098980.2	61.0204	114.091	-0.90282	0.0042599	0.015547	-//-
	Solyc01g098990.2	1076.47	2565.93	-1.2532	1.77e-10	3.27e-09	-//-
	Solyc01g099010.2	63.9989	113.007	-0.82029	0.0043575	0.015871	-//-
	Solyc01g099020.2	487.774	1262.14	-1.3716	1.07e-12	2.9e-11	-//-
	Solyc01g099030.2	5.4632	39.5455	-2.8557	2.64e-07	2.73e-06	-//-
	Solyc01g099100.2	2353.13	1386.74	0.76289	2.69e-05	0.0001822	-//-
	Solyc01g099110.2	956.066	1676.8	-0.81052	1.04e-05	7.72e-05	-//-
	Solyc01g099120.2	96.5237	152.685	-0.66161	0.010925	0.034676	-//-
	Solyc01g099130.2	652.314	917.931	-0.49282	0.0096774	0.03131	-//-
	Solyc01g099220.2	1094.12	531.019	1.0429	2.92e-08	3.64e-07	-//-
	Solyc01g099230.2	261.737	164.129	0.67329	0.0033269	0.012602	-//-
	Solyc01g099270.2	5.66431	22.568	-1.9943	0.0019978	0.0081407	-//-
	Solyc01g099340.2	651.388	408.203	0.67423	0.00071986	0.0033443	-//-
	Solyc01g099370.2	5216.98	13366.7	-1.3574	2.7e-05	0.00018313	-//-
	Solyc01g099410.2	822.499	2055.7	-1.3215	0.015196	0.045606	-	Histone H2A.1 [Source:UniProtKB/Swiss-Prot;Acc:P25469]
	Solyc01g099520.2	659.694	1135.53	-0.7835	4.17e-05	0.00026947	-//-
	Solyc01g099560.2	4.97431	33.6218	-2.7568	0.00073885	0.0034237	-//-
	Solyc01g099760.2	6224.72	4361.23	0.51328	0.0028226	0.010956	-//-
	Solyc01g099770.2	81487.7	48919.7	0.73617	1.36e-05	9.88e-05	-//-
	Solyc01g099810.2	883.016	449.814	0.97311	5.19e-07	5.07e-06	-//-
	Solyc01g099890.2	441.891	693.14	-0.64946	0.00092989	0.0041811	-//-
	Solyc01g099900.2	20402.7	14898.6	0.45359	0.010784	0.034304	-//-
	Solyc01g099910.2	2437.88	1275.07	0.93505	1.82e-07	1.95e-06	-//-
	Solyc01g099970.2	1007.6	566.054	0.83191	1.51e-05	0.00010827	-//-
	Solyc01g100000.2	644.494	1422.96	-1.1427	1.03e-09	1.66e-08	-//-
	Solyc01g100010.2	1206.64	2288.78	-0.92359	0.00010673	0.00061941	-//-
	Solyc01g100020.2	59.7368	171.45	-1.5211	0.0012411	0.005389	-//-
	Solyc01g100030.2	125.555	276.564	-1.1393	0.014555	0.044009	-//-
	Solyc01g100040.2	1713.18	4565.65	-1.4141	0.00028682	0.0014957	-//-
	Solyc01g100050.2	5786.12	4012.87	0.52796	0.0025645	0.010114	-//-
	Solyc01g100110.2	1918.16	2599.54	-0.43853	0.013757	0.041983	-//-
	Solyc01g100180.2	164.976	267.432	-0.69692	0.0025148	0.009941	-//-
	Solyc01g100230.2	634.105	1056.77	-0.73687	7.35e-05	0.00044462	-//-
	Solyc01g100270.2	71.0008	135.257	-0.9298	0.00085078	0.0038655	-//-
	Solyc01g100320.2	5168.04	2952.32	0.80777	4.22e-05	0.00027202	-//-
	Solyc01g100330.2	445.591	654.512	-0.5547	0.0091951	0.029989	-//-
	Solyc01g100370.2	1073.51	280.233	1.9376	4e-23	4.33e-21	-//-
	Solyc01g100380.2	16253.7	8114.59	1.0022	2.46e-05	0.00016827	-//-
	Solyc01g100390.2	30.7758	11.6182	1.4054	0.0077337	0.025813	-//-
	Solyc01g100420.2	218.813	142.566	0.61807	0.010012	0.032242	-//-
	Solyc01g100430.2	566.143	386.797	0.54959	0.0062119	0.021438	-//-
	Solyc01g100450.1	130.48	69.5965	0.90674	0.0014353	0.0061163	-//-
	Solyc01g100460.2	224.945	72.0135	1.6432	1.63e-10	3.02e-09	-//-
	Solyc01g100490.2	1516.14	973.814	0.63869	0.010271	0.032934	CHLN	Nicotianamine synthase [Source:UniProtKB/Swiss-Prot;Acc:Q9XGI7]
	Solyc01g100530.2	222.257	627.367	-1.4971	2.12e-13	6.33e-12	-//-
	Solyc01g100570.2	3080.34	1801.25	0.77409	1.2e-05	8.84e-05	-//-
	Solyc01g100580.2	151.182	75.1936	1.0076	0.00022835	0.0012202	-//-
	Solyc01g100590.2	2769.51	1847.74	0.58387	0.0013533	0.0058244	-//-
	Solyc01g100650.2	2127.01	4196.37	-0.98031	6.06e-08	7.09e-07	-//-
	Solyc01g100660.2	1409.93	2197.19	-0.64004	0.00040108	0.0020099	-//-
	Solyc01g100740.2	288.595	122.857	1.2321	1.55e-07	1.68e-06	-//-
	Solyc01g100750.2	20.5943	70.3368	-1.772	2.19e-06	1.9e-05	-//-
	Solyc01g100760.2	402.315	791.932	-0.97705	0.00041399	0.0020672	-//-
	Solyc01g100770.2	837.38	2025.83	-1.2746	3.1e-06	2.6e-05	-//-
	Solyc01g100890.2	1.03568	10.1952	-3.2992	0.0049364	0.017642	-//-
	Solyc01g100900.2	77.2467	181.765	-1.2345	3.24e-06	2.7e-05	-//-
	Solyc01g100920.2	296.862	148.155	1.0027	8.84e-06	6.68e-05	-//-
	Solyc01g100930.2	82.4968	256.873	-1.6386	2.01e-08	2.58e-07	-//-
	Solyc01g100940.2	91.5263	149.169	-0.70469	0.010254	0.032887	-//-
	Solyc01g100950.2	313.931	202.582	0.63194	0.0031578	0.012056	-//-
	Solyc01g100980.2	4.12886	39.4698	-3.2569	1.7e-08	2.21e-07	-//-
	Solyc01g101000.2	8116.18	5111.43	0.66708	0.00015208	0.00085078	-//-
	Solyc01g101010.2	1172.46	660.11	0.82877	1.05e-05	7.8e-05	-//-
	Solyc01g101020.2	2523.5	1746.09	0.5313	0.0037417	0.013904	-//-
	Solyc01g101090.2	543.689	916.073	-0.75268	8.4e-05	0.00050083	-//-
	Solyc01g101100.2	703.38	1607.19	-1.1922	8.71e-11	1.7e-09	-//-
	Solyc01g101180.2	27.3677	0.304848	6.4882	0.00078683	0.0036123	-//-
	Solyc01g101190.2	12.4339	0.37679	5.0444	0.0001172	0.00067351	-//-
	Solyc01g102270.2	295.59	156.775	0.9149	4.32e-05	0.00027808	-//-
	Solyc01g102330.2	215.647	1110.19	-2.3641	2.07e-11	4.55e-10	-//-
	Solyc01g102350.2	385.108	1237.95	-1.6846	1.41e-18	8.83e-17	-//-
	Solyc01g102400.2	461.118	231.446	0.99446	2.16e-06	1.88e-05	-//-
	Solyc01g102410.2	2526.36	1509.46	0.74302	3.99e-05	0.00025909	-//-
	Solyc01g102500.2	762.468	518.182	0.55722	0.0035257	0.013226	-//-
	Solyc01g102510.2	1737.15	1271.01	0.45075	0.015481	0.046322	-//-
	Solyc01g102550.2	119.368	56.5384	1.0781	0.00030718	0.0015886	-//-
	Solyc01g102570.2	802.736	463.131	0.79351	5.4e-05	0.00033859	-//-
	Solyc01g102600.2	517.515	323.878	0.67615	0.0013388	0.0057662	-//-
	Solyc01g102610.2	862.151	2572.31	-1.5771	5.25e-06	4.2e-05	-//-
	Solyc01g102660.2	16914.3	8745.56	0.95162	5.85e-08	6.86e-07	-//-
	Solyc01g102720.2	74.9967	133.344	-0.83025	0.0021878	0.0088161	-//-
	Solyc01g102790.2	52.2438	26.9835	0.95318	0.016665	0.049259	-//-
	Solyc01g102820.2	934.051	1460.49	-0.64488	0.00059056	0.0028083	-//-
	Solyc01g102840.2	1181.44	2642.29	-1.1612	0.0037381	0.013894	-//-
	Solyc01g102850.1	731.82	357.915	1.0319	1.89e-07	2.01e-06	-//-
	Solyc01g102860.2	401.074	957.432	-1.2553	1.82e-10	3.35e-09	-//-
	Solyc01g102870.1	74.1687	35.7908	1.0512	0.0025103	0.0099275	-//-
	Solyc01g102890.2	22.582	3.11186	2.8593	8.05e-05	0.00048191	-//-
	Solyc01g102900.2	27.1745	2.78622	3.2859	4.53e-06	3.66e-05	-//-
	Solyc01g102910.2	236.186	28.3563	3.0582	8.84e-18	4.87e-16	-//-
	Solyc01g102950.2	34.3315	589.731	-4.1025	2.29e-20	1.77e-18	-//-
	Solyc01g102960.2	0.965837	20.8317	-4.4309	1.91e-06	1.67e-05	-//-
	Solyc01g102980.2	40.045	73.9448	-0.88482	0.010712	0.034119	-//-
	Solyc01g103000.1	0.667172	11.8766	-4.1539	0.00054289	0.0026136	-//-
	Solyc01g103060.2	2.557	28.9064	-3.4989	0.011914	0.037272	-//-
	Solyc01g103070.2	5.70616	25.447	-2.1569	0.00048657	0.0023757	-//-
	Solyc01g103080.2	2029.74	1017.83	0.9958	4.34e-08	5.23e-07	-//-
	Solyc01g103100.2	411.438	1887.43	-2.1977	1.52e-11	3.41e-10	-//-
	Solyc01g103110.2	1006.18	1792.03	-0.83271	7.81e-06	5.98e-05	-//-
	Solyc01g103140.2	233.87	516.812	-1.1439	4.43e-08	5.32e-07	-//-
	Solyc01g103150.2	326.386	172.682	0.91846	3.55e-05	0.00023365	-//-
	Solyc01g103160.2	891.552	566.003	0.65551	0.00073989	0.0034261	-//-
	Solyc01g103200.2	819.031	525.742	0.63956	0.00075083	0.0034654	-//-
	Solyc01g103350.2	223.959	333.896	-0.57616	0.0070339	0.023797	-//-
	Solyc01g103360.2	8.18788	25.642	-1.6469	0.0039329	0.014516	-//-
	Solyc01g103410.2	10110.1	5564.18	0.86156	7.75e-07	7.36e-06	-//-
	Solyc01g103430.2	2943.73	2079.44	0.50145	0.0037221	0.013842	-//-
	Solyc01g103460.2	263.582	462.847	-0.81228	0.00012684	0.000723	-//-
	Solyc01g103470.2	247.393	369.244	-0.57777	0.0054356	0.019158	-//-
	Solyc01g103540.2	29905.6	13093.1	1.1916	7.88e-12	1.84e-10	-//-
	Solyc01g103590.2	56.4017	315.585	-2.4842	7.15e-17	3.54e-15	-//-
	Solyc01g103640.2	118.286	58.5331	1.015	0.00067977	0.0031836	-//-
	Solyc01g103650.2	5954.95	2859.99	1.0581	0.0011609	0.0050791	-//-
	Solyc01g103660.2	12.7885	38.0137	-1.5717	0.0010026	0.0044652	-//-
	Solyc01g103670.2	1749.91	1013.84	0.78745	2.01e-05	0.00014016	-//-
	Solyc01g103680.2	3599.75	2570	0.48613	0.0063613	0.021846	-//-
	Solyc01g103690.2	1323.76	960.797	0.46234	0.012295	0.038256	-//-
	Solyc01g103720.2	398.477	231.312	0.78466	0.00019439	0.0010568	-//-
	Solyc01g103740.2	1350.15	445.555	1.5994	1.23e-16	5.86e-15	-//-
	Solyc01g103750.2	1729.89	2628.15	-0.60337	0.0024288	0.0096494	-//-
	Solyc01g103760.2	508.098	967.479	-0.92912	9.77e-07	9.09e-06	-//-
	Solyc01g103780.2	926.783	1537.55	-0.73033	6.41e-05	0.00039351	-//-
	Solyc01g103800.2	5943.7	3765.72	0.65843	0.00011526	0.00066347	-//-
	Solyc01g103880.2	138.899	68.6235	1.0173	0.00092889	0.0041773	-//-
	Solyc01g103920.2	2.18849	34.1275	-3.9629	9.19e-09	1.25e-07	-//-
	Solyc01g103950.2	828.112	1293.32	-0.64318	0.00060986	0.0028888	-//-
	Solyc01g103970.2	627.37	884.071	-0.49484	0.0093028	0.03027	-//-
	Solyc01g104030.2	3565.55	2162.06	0.72172	0.0010426	0.0046191	-//-
	Solyc01g104040.2	4107.6	2465.74	0.73627	5.06e-05	0.00031943	-//-
	Solyc01g104050.2	1293.68	940.864	0.45942	0.015898	0.047375	-//-
	Solyc01g104060.2	1415.44	1934.32	-0.45057	0.013588	0.041549	-//-
	Solyc01g104070.2	1188.95	722.618	0.71839	0.00013099	0.00074427	-//-
	Solyc01g104130.2	807.925	540.853	0.57899	0.0027904	0.010855	-//-
	Solyc01g104200.2	0.368507	8.43432	-4.5165	0.0030417	0.011683	-//-
	Solyc01g104220.2	1135.03	769.677	0.5604	0.0022964	0.0091955	-//-
	Solyc01g104230.2	5.95754	21.1109	-1.8252	0.004564	0.016496	-//-
	Solyc01g104280.2	177.398	270.323	-0.6077	0.0058959	0.020515	-//-
	Solyc01g104300.2	809.522	503.122	0.68616	0.000333	0.0017077	-//-
	Solyc01g104320.2	97.7483	181.666	-0.89415	0.00051997	0.0025214	-//-
	Solyc01g104400.2	102.403	223.05	-1.1231	0.0062793	0.021615	-//-
	Solyc01g104470.2	16834.8	9520	0.82242	1.44e-06	1.29e-05	-//-
	Solyc01g104590.2	19210.6	13014.2	0.56182	0.00084839	0.0038566	-//-
	Solyc01g104630.2	255.51	167.331	0.61067	0.0091411	0.029834	-//-
	Solyc01g104650.2	1284.86	645.387	0.99337	1.92e-07	2.03e-06	-//-
	Solyc01g104690.2	6883.7	2719.38	1.3399	3.3e-14	1.1e-12	-//-
	Solyc01g104710.2	853.131	3395.21	-1.9927	1.06e-26	1.68e-24	-//-
	Solyc01g104720.2	2164.88	4251.74	-0.97377	0.01038	0.033227	-//-
	Solyc01g104750.2	53.8285	90.1272	-0.74359	0.016111	0.047913	-//-
	Solyc01g104760.2	30.8737	65.9106	-1.0941	0.0084971	0.028026	-//-
	Solyc01g104770.2	4058.28	1375.78	1.5606	1.31e-17	7.07e-16	-//-
	Solyc01g104880.2	1316.72	860.483	0.61373	0.0011448	0.0050178	-//-
	Solyc01g104890.2	87.8646	147.46	-0.74697	0.0056726	0.019848	-//-
	Solyc01g104900.2	134.381	22.9987	2.5467	2.27e-05	0.0001563	-//-
	Solyc01g104970.2	3123.07	1631.13	0.93709	2.5e-07	2.6e-06	-//-
	Solyc01g105010.2	168.386	578.324	-1.7801	0.0056038	0.019658	-//-
	Solyc01g105020.2	441.945	1140.65	-1.3679	1.45e-12	3.84e-11	-//-
	Solyc01g105030.2	2472.68	11535.3	-2.2219	9.46e-18	5.2e-16	CAP10A	Chlorophyll a-b binding protein CP24 10A, chloroplastic [Source:UniProtKB/Swiss-Prot;Acc:P27524]
	Solyc01g105050.2	1807.51	12657.2	-2.8079	8.13e-11	1.6e-09	CAP10B	Chlorophyll a-b binding protein CP24 10B, chloroplastic [Source:UniProtKB/Swiss-Prot;Acc:P27525]
	Solyc01g105070.2	3366.38	1452.05	1.2131	8.22e-12	1.91e-10	-//-
	Solyc01g105100.2	2496.76	1439.15	0.79484	1.21e-05	8.88e-05	-//-
	Solyc01g105150.2	954.563	639.01	0.579	0.002273	0.009114	-//-
	Solyc01g105170.2	735.265	1237.59	-0.7512	3.85e-05	0.0002511	-//-
	Solyc01g105190.2	129.639	58.338	1.152	6.55e-05	0.00040116	-//-
	Solyc01g105210.2	153.069	100.616	0.60532	0.015683	0.046844	-//-
	Solyc01g105220.2	107.169	57.8212	0.89021	0.0029872	0.011512	-//-
	Solyc01g105240.2	2011.86	1454.65	0.46786	0.0099339	0.032021	-//-
	Solyc01g105290.2	2872.49	5729.11	-0.99601	4.49e-07	4.44e-06	-//-
	Solyc01g105330.2	347.583	216.86	0.6806	0.0020761	0.0084076	-//-
	Solyc01g105350.1	4.78761	54.3133	-3.5039	3.28e-08	4.03e-07	-//-
	Solyc01g105360.2	283.231	1566.83	-2.4678	2.13e-35	9.22e-33	-//-
	Solyc01g105370.2	3383.18	513.212	2.7208	9.81e-10	1.6e-08	-//-
	Solyc01g105450.2	390.423	830.527	-1.089	0.0025733	0.010145	-//-
	Solyc01g105460.2	703.527	1405.14	-0.99803	6.72e-08	7.81e-07	-//-
	Solyc01g105500.2	14.2908	2.92159	2.2903	0.0094012	0.030565	-//-
	Solyc01g105540.2	1236.95	2001.96	-0.69463	0.00012719	0.00072486	-//-
	Solyc01g105620.2	531.286	94.0023	2.4987	2.28e-23	2.47e-21	-//-
	Solyc01g105630.2	379.029	247.494	0.61492	0.0027173	0.010623	-//-
	Solyc01g105660.2	2358.09	1457.59	0.69403	0.0071639	0.024185	-//-
	Solyc01g105680.2	551.505	1608.44	-1.5442	1.75e-16	8.14e-15	-//-
	Solyc01g105700.2	129.203	68.009	0.92584	0.0016691	0.0069632	-//-
	Solyc01g105720.2	148.475	342.297	-1.205	0.0045135	0.016347	-//-
	Solyc01g105770.2	7.33075	122.468	-4.0623	0.002048	0.0083165	-//-
	Solyc01g105800.2	583.714	864.415	-0.56646	0.003023	0.011628	-//-
	Solyc01g105890.2	7.77724	64.1953	-3.0451	6.38e-06	4.99e-05	-//-
	Solyc01g105920.2	5.97683	45.6131	-2.932	2.49e-08	3.14e-07	-//-
	Solyc01g105970.2	6288.03	3803.48	0.72529	3.05e-05	0.00020418	-//-
	Solyc01g106010.2	659.756	1373.15	-1.0575	2.41e-08	3.05e-07	-//-
	Solyc01g106020.2	560.786	804.507	-0.52065	0.0056457	0.019779	-//-
	Solyc01g106090.2	143.216	644.523	-2.17	3.38e-10	5.93e-09	-//-
	Solyc01g106130.1	6.65814	0.304848	4.449	0.012238	0.038115	-//-
	Solyc01g106210.2	3277.65	1620.05	1.0166	1.56e-08	2.05e-07	-//-
	Solyc01g106260.2	1449.65	841.069	0.78541	2.18e-05	0.00015078	-//-
	Solyc01g106280.2	11828.5	19887.4	-0.74959	1.81e-05	0.00012746	-//-
	Solyc01g106290.2	467.405	1268.11	-1.4399	1.5e-06	1.34e-05	-//-
	Solyc01g106320.2	2188.09	1513.65	0.53164	0.0033617	0.012708	-//-
	Solyc01g106330.2	102.337	279.121	-1.4476	5.85e-10	9.88e-09	-//-
	Solyc01g106340.2	55.0541	108.715	-0.98163	0.00085001	0.0038627	-//-
	Solyc01g106350.2	193.26	282.741	-0.54893	0.012381	0.038476	-//-
	Solyc01g106380.2	134.065	217.041	-0.69504	0.0064079	0.021975	-//-
	Solyc01g106400.2	96.1275	761.847	-2.9865	1.06e-24	1.39e-22	-//-
	Solyc01g106430.2	3034.39	6524.33	-1.1044	5.73e-10	9.69e-09	-//-
	Solyc01g106470.2	2375.56	6933.96	-1.5454	9.39e-10	1.54e-08	-//-
	Solyc01g106500.2	1409.7	348.027	2.0181	9.96e-22	8.85e-20	-//-
	Solyc01g106510.2	221.534	30.0035	2.8843	5.68e-24	6.75e-22	-//-
	Solyc01g106530.1	5.879	0	Inf	0.0065068	0.022234	-//-
	Solyc01g106540.2	7.58185	28.8599	-1.9284	0.00085491	0.0038804	-//-
	Solyc01g106580.2	336.307	938.33	-1.4803	3.02e-14	1.01e-12	-//-
	Solyc01g106590.2	127.181	226.601	-0.83328	0.0005171	0.0025083	-//-
	Solyc01g106610.2	6332.51	268.965	4.5573	2.42e-15	9.55e-14	-//-
	Solyc01g106740.2	1147.72	1612.98	-0.49096	0.0085742	0.028235	-//-
	Solyc01g106750.1	7.96477	32.712	-2.0381	0.0066285	0.022571	-//-
	Solyc01g106770.2	2563.06	1781.45	0.52481	0.0034506	0.012984	-//-
	Solyc01g106780.2	397.778	242.228	0.7156	0.00091062	0.0041054	-//-
	Solyc01g106810.2	134.563	70.7951	0.92656	0.00089777	0.0040523	-//-
	Solyc01g106830.2	74.2176	233.111	-1.6512	9.97e-11	1.92e-09	-//-
	Solyc01g107040.2	782.212	556.09	0.49224	0.010624	0.033898	-//-
	Solyc01g107080.2	122.406	8.34057	3.8754	2.71e-16	1.23e-14	-//-
	Solyc01g107160.2	757.72	458.266	0.72548	0.00017853	0.00097861	-//-
	Solyc01g107170.2	2097.13	4374.17	-1.0606	0.0027247	0.010645	-//-
	Solyc01g107180.2	413.418	728.976	-0.81827	2.24e-05	0.00015444	-//-
	Solyc01g107260.2	6.43476	22.6228	-1.8138	0.0055359	0.019465	-//-
	Solyc01g107270.2	68.943	22.407	1.6215	1.97e-05	0.00013772	-//-
	Solyc01g107290.2	2117.55	4209.46	-0.99124	0.0016284	0.0068269	-//-
	Solyc01g107330.2	585.601	2537.15	-2.1152	9.05e-10	1.49e-08	-//-
	Solyc01g107340.2	147.393	479.297	-1.7013	9.94e-05	0.00058061	-//-
	Solyc01g107400.2	298.511	81.1234	1.8796	8.31e-08	9.47e-07	-//-
	Solyc01g107430.2	350.998	209.871	0.74196	0.0054899	0.019329	-//-
	Solyc01g107460.2	684.632	1618.54	-1.2413	0.00027051	0.0014206	-//-
	Solyc01g107470.2	224.119	374.884	-0.74218	0.0050118	0.017871	-//-
	Solyc01g107520.2	37.6813	140.652	-1.9002	1.7e-10	3.14e-09	-//-
	Solyc01g107550.2	2509.16	1609.75	0.64037	0.00034733	0.0017744	-//-
	Solyc01g107580.2	145.365	86.1422	0.75489	0.0045558	0.016472	-//-
	Solyc01g107640.2	1426.58	2241.6	-0.65197	0.00028839	0.001503	-//-
	Solyc01g107650.2	46.891	382.076	-3.0265	7.3e-27	1.17e-24	-//-
	Solyc01g107660.2	1306.89	5049.03	-1.9499	6.19e-20	4.55e-18	-//-
	Solyc01g107690.2	86.6276	224.53	-1.374	2.73e-08	3.41e-07	-//-
	Solyc01g107730.2	5.06698	41.4806	-3.0332	4.99e-08	5.93e-07	-//-
	Solyc01g107770.1	48.4794	14.2056	1.7709	8.24e-05	0.00049208	-//-
	Solyc01g107780.2	3331.68	1370.25	1.2818	1.69e-12	4.41e-11	-//-
	Solyc01g107800.2	84.9649	533.834	-2.6515	2.5e-31	7.21e-29	-//-
	Solyc01g107820.2	25061.2	11149.1	1.1685	4.46e-09	6.44e-08	-//-
	Solyc01g107830.2	73.486	22.5291	1.7057	9.8e-05	0.00057393	-//-
	Solyc01g107880.2	5555.56	3757.29	0.56424	0.0016029	0.0067362	-//-
	Solyc01g107890.2	105.026	186.124	-0.82552	0.0023798	0.0094799	-//-
	Solyc01g107900.2	8352.07	3196.69	1.3856	1.18e-11	2.68e-10	-//-
	Solyc01g107910.2	202.84	364.86	-0.847	7.75e-05	0.00046614	-//-
	Solyc01g107940.2	372.309	255.002	0.54599	0.0089905	0.029411	-//-
	Solyc01g107980.2	681.774	2646.49	-1.9567	1.77e-06	1.56e-05	-//-
	Solyc01g107990.2	86.4495	172.972	-1.0006	0.00044464	0.0021922	-//-
	Solyc01g108010.2	604.259	274.211	1.1399	2.63e-08	3.3e-07	-//-
	Solyc01g108070.2	275.947	821.608	-1.5741	5.49e-15	2.06e-13	-//-
	Solyc01g108120.2	450.989	283.065	0.67196	0.0010328	0.0045839	-//-
	Solyc01g108160.2	1860.27	1155.57	0.68691	0.00023391	0.0012467	-//-
	Solyc01g108230.2	295.81	420.517	-0.50749	0.013053	0.040182	-//-
	Solyc01g108240.2	275.225	1628.99	-2.5653	0.00018557	0.0010142	-//-
	Solyc01g108250.2	1730.59	2709.24	-0.64663	0.00037313	0.0018893	-//-
	Solyc01g108280.2	802.377	472.246	0.76474	0.00010152	0.00059178	-//-
	Solyc01g108300.2	741.644	1157.38	-0.64207	0.00063892	0.0030153	-//-
	Solyc01g108390.2	195.204	751.707	-1.9452	1.87e-11	4.13e-10	-//-
	Solyc01g108410.1	261.923	144.6	0.85708	0.00030315	0.0015702	-//-
	Solyc01g108490.2	4961.8	1423.17	1.8018	2.22e-15	8.84e-14	-//-
	Solyc01g108500.2	26800	13727.5	0.96516	2.46e-08	3.1e-07	-//-
	Solyc01g108540.2	508.377	718.997	-0.50009	0.011753	0.036874	-//-
	Solyc01g108560.2	52.5838	87.9249	-0.74165	0.015447	0.04624	-//-
	Solyc01g108610.2	36.5445	395.249	-3.435	9.02e-33	2.95e-30	-//-
	Solyc01g108630.2	1847.59	3253.46	-0.81633	2.91e-06	2.45e-05	-//-
	Solyc01g108650.2	81.9152	231.568	-1.4992	2.66e-09	4e-08	-//-
	Solyc01g108670.2	50.8247	144.2	-1.5045	1.55e-07	1.68e-06	-//-
	Solyc01g108750.2	61.6438	31.6574	0.96141	0.0085035	0.028037	-//-
	Solyc01g108880.2	48.8707	95.2401	-0.9626	0.0023666	0.0094364	-//-
	Solyc01g108960.1	92.2084	50.4755	0.86932	0.0055338	0.01946	-//-
	Solyc01g108970.2	65.3329	25.0153	1.385	0.00030943	0.0015987	-//-
	Solyc01g109000.1	8.67351	0.914543	3.2455	0.013256	0.040691	-//-
	Solyc01g109010.2	145.283	69.6957	1.0597	7.24e-05	0.00043896	-//-
	Solyc01g109040.2	11.3898	65.4902	-2.5235	0.0027886	0.010849	-//-
	Solyc01g109050.2	57.5163	13.3668	2.1053	1.27e-06	1.15e-05	-//-
	Solyc01g109060.2	151.706	77.4032	0.97081	0.00038422	0.0019377	-//-
	Solyc01g109070.2	389.244	260.509	0.57934	0.0084816	0.027982	-//-
	Solyc01g109080.2	1213.61	628.865	0.94849	5.35e-06	4.26e-05	-//-
	Solyc01g109090.2	5422.5	8676.47	-0.67815	0.00014149	0.00079806	-//-
	Solyc01g109100.2	102.694	777.717	-2.9209	4.24e-32	1.31e-29	-//-
	Solyc01g109120.2	109.358	1282.61	-3.552	1.59e-06	1.41e-05	-//-
	Solyc01g109140.2	6330.33	542.289	3.5451	1.82e-35	7.99e-33	DES	9-divinyl ether synthase [Source:UniProtKB/Swiss-Prot;Acc:Q9FPM6]
	Solyc01g109170.2	617.958	148.958	2.0526	1.19e-09	1.9e-08	-//-
	Solyc01g109180.2	119.369	849.768	-2.8316	7.4e-41	4.62e-38	-//-
	Solyc01g109190.1	13.4579	40.3293	-1.5834	0.0055193	0.019417	-//-
	Solyc01g109250.2	1148.55	2864.25	-1.3183	7.28e-12	1.71e-10	-//-
	Solyc01g109260.2	349.274	638.601	-0.87056	1.74e-05	0.00012316	-//-
	Solyc01g109310.2	77.3728	6.5712	3.5576	7.38e-07	7.03e-06	-//-
	Solyc01g109320.2	618.779	1.67664	8.5277	2.22e-18	1.33e-16	-//-
	Solyc01g109340.2	306.213	468.66	-0.61401	0.0017875	0.0073972	-//-
	Solyc01g109350.2	2578.34	1699.31	0.6015	0.00071953	0.003344	-//-
	Solyc01g109360.2	4977.47	2750.3	0.85582	1.16e-06	1.06e-05	-//-
	Solyc01g109370.2	83.5075	215.053	-1.3647	3.19e-07	3.25e-06	-//-
	Solyc01g109380.2	207.794	484.977	-1.2228	1.59e-07	1.72e-06	-//-
	Solyc01g109410.2	4009.63	2578.42	0.63698	0.00041851	0.0020855	-//-
	Solyc01g109460.2	18958.9	12679.9	0.58034	0.00079922	0.0036617	-//-
	Solyc01g109500.2	599.068	1620.73	-1.4358	2.22e-14	7.58e-13	-//-
	Solyc01g109550.2	12.7994	170.627	-3.7367	3.15e-21	2.63e-19	-//-
	Solyc01g109560.2	2632.47	1608.07	0.71109	7.66e-05	0.00046114	-//-
	Solyc01g109580.2	14.6645	73.8291	-2.3319	5.64e-09	7.98e-08	-//-
	Solyc01g109590.2	580.07	861.206	-0.57013	0.0025218	0.0099644	-//-
	Solyc01g109610.2	23.0029	74.2582	-1.6907	4.04e-06	3.29e-05	-//-
	Solyc01g109630.2	112.986	299.073	-1.4044	3.99e-09	5.81e-08	-//-
	Solyc01g109670.2	6.39779	43.6657	-2.7709	6.28e-06	4.92e-05	-//-
	Solyc01g109690.1	41.8243	157.74	-1.9151	1.95e-07	2.06e-06	-//-
	Solyc01g109750.2	6.24234	21.6486	-1.7941	0.0054094	0.019078	-//-
	Solyc01g109760.2	303.014	125.888	1.2672	0.00013973	0.00078885	-//-
	Solyc01g109790.2	387.146	928.296	-1.2617	4.07e-08	4.94e-07	-//-
	Solyc01g109800.2	206.176	83.2708	1.308	1.49e-07	1.61e-06	-//-
	Solyc01g109810.2	136.636	48.2336	1.5022	1.85e-07	1.97e-06	-//-
	Solyc01g109860.2	45.1987	135.529	-1.5842	0.00012784	0.00072792	-//-
	Solyc01g109880.2	583.814	1321.93	-1.1791	4.2e-10	7.27e-09	-//-
	Solyc01g109900.2	61.8664	12.2279	2.339	4.8e-08	5.72e-07	-//-
	Solyc01g109920.2	0.298665	8.35386	-4.8058	0.0031968	0.012186	-//-
	Solyc01g110000.2	290.466	428.007	-0.55926	0.007033	0.023797	-//-
	Solyc01g110110.2	284.897	122.298	1.22	0.016008	0.04765	-//-
	Solyc01g110160.2	44.665	347.519	-2.9599	2.47e-20	1.9e-18	-//-
	Solyc01g110270.2	186.751	559.675	-1.5835	9.45e-14	2.94e-12	-//-
	Solyc01g110290.2	1025.76	1418.13	-0.46729	0.010908	0.034649	-//-
	Solyc01g110300.2	1064.05	748.486	0.50752	0.0063225	0.021733	-//-
	Solyc01g110310.2	2372.5	3221.59	-0.44136	0.016287	0.04833	-//-
	Solyc01g110340.2	125.222	223.85	-0.83804	0.00029049	0.0015131	-//-
	Solyc01g110360.2	48214.9	136959	-1.5062	7.81e-07	7.41e-06	-//-
	Solyc01g110410.2	2761.5	2047.61	0.43151	0.01393	0.042469	-//-
	Solyc01g110440.2	244.104	509.865	-1.0626	3.23e-07	3.28e-06	-//-
	Solyc01g110480.2	3764.63	6470.79	-0.78144	8.82e-06	6.67e-05	-//-
	Solyc01g110520.2	3144.26	2337.8	0.42757	0.01299	0.04002	-//-
	Solyc01g110550.2	209.104	739.126	-1.8216	2.3e-12	5.91e-11	-//-
	Solyc01g110580.2	127.983	45.1765	1.5023	0.0085013	0.028033	-//-
	Solyc01g111310.2	67.1782	309.479	-2.2038	0.0065179	0.022262	-//-
	Solyc01g111320.2	513.656	881.29	-0.77881	4.96e-05	0.00031413	-//-
	Solyc01g111330.2	8.96674	115.487	-3.687	1.64e-08	2.14e-07	-//-
	Solyc01g111420.2	559.656	328.441	0.76891	0.00013572	0.00076842	-//-
	Solyc01g111440.2	2913.88	6483.87	-1.1539	0.0048181	0.017263	-//-
	Solyc01g111500.2	424.506	214.686	0.98356	4.88e-06	3.93e-05	-//-
	Solyc01g111510.2	14187.5	24183.5	-0.7694	6.7e-05	0.00040918	-//-
	Solyc01g111530.2	5308.83	3693.49	0.52341	0.0030612	0.011748	-//-
	Solyc01g111560.2	829.947	1797.62	-1.115	1.65e-09	2.59e-08	-//-
	Solyc01g111570.2	263.106	520.346	-0.98383	1.02e-06	9.44e-06	-//-
	Solyc01g111600.2	1571.46	2323.64	-0.56429	0.0016652	0.0069492	-//-
	Solyc01g111630.2	12034.4	29259	-1.2817	9.97e-13	2.73e-11	-//-
	Solyc01g111640.2	373.666	106.678	1.8085	2.05e-15	8.23e-14	-//-
	Solyc01g111660.2	415.021	2648.1	-2.6737	2.13e-26	3.3e-24	-//-
	Solyc01g111680.2	758.436	548.997	0.46623	0.016283	0.048329	-//-
	Solyc01g111710.2	3894.34	2618.8	0.57247	0.0012247	0.0053237	-//-
	Solyc01g111780.2	3098.6	2205.83	0.49029	0.0068579	0.02326	-//-
	Solyc01g111810.2	143.099	228.26	-0.67366	0.0033434	0.012652	-//-
	Solyc01g111830.2	1627.84	4210.28	-1.371	2.58e-14	8.72e-13	-//-
	Solyc01g111840.2	62.4009	131.32	-1.0734	0.00012639	0.00072091	-//-
	Solyc01g111910.2	847.334	491.689	0.78518	4.17e-05	0.0002694	-//-
	Solyc01g111930.2	346.059	841.739	-1.2824	5.44e-11	1.1e-09	-//-
	Solyc01g111950.2	1.47403	16.4322	-3.4787	0.00012966	0.0007377	-//-
	Solyc01g111970.2	47.6418	120.008	-1.3328	0.00032417	0.0016672	-//-
	Solyc01g111990.2	1472.07	3434.41	-1.2222	1.25e-10	2.36e-09	-//-
	Solyc01g112000.2	1552.69	3802.31	-1.2921	5.21e-08	6.16e-07	-//-
	Solyc01g112020.2	938.31	635.451	0.56228	0.0024898	0.0098612	-//-
	Solyc01g112050.2	1543.18	1025.05	0.59021	0.0072539	0.024433	-//-
	Solyc01g112060.2	1067.3	3225.38	-1.5955	3.17e-13	9.2e-12	-//-
	Solyc01g112070.2	353.421	244.215	0.53323	0.012533	0.038836	-//-
	Solyc01g112080.2	936.74	1471.64	-0.6517	0.00029986	0.0015558	-//-
	Solyc01g112140.2	41.5623	169.425	-2.0273	8.1e-13	2.24e-11	-//-
	Solyc01g112160.2	286.668	632.158	-1.1409	1.77e-08	2.3e-07	-//-
	Solyc01g112210.2	595.81	348.275	0.77463	0.00013083	0.00074368	-//-
	Solyc01g112250.2	2765.59	1715.35	0.68908	0.00078388	0.0036018	-//-
	Solyc01g112260.2	317.938	1138.49	-1.8403	3.27e-09	4.83e-08	-//-
	Solyc01g112340.2	396.181	218.335	0.85962	0.0015212	0.00643	-//-
	Solyc02g005140.2	122.991	66.9761	0.87683	0.0028524	0.011057	-//-
	Solyc02g005180.2	187.754	523.783	-1.4801	6.39e-12	1.51e-10	-//-
	Solyc02g005200.2	1091.35	2146.99	-0.9762	1.29e-07	1.42e-06	-//-
	Solyc02g005210.2	1095.94	2413.12	-1.1387	6.47e-10	1.08e-08	-//-
	Solyc02g011680.2	20.8563	5.96151	1.8067	0.0064631	0.022131	-//-
	Solyc02g014130.1	1926.27	1388.42	0.47236	0.010891	0.034602	-//-
	Solyc02g014150.2	2226.77	6607.2	-1.5691	1.3e-16	6.16e-15	-//-
	Solyc02g014180.1	760.031	464.584	0.71012	0.00059206	0.0028141	-//-
	Solyc02g014190.2	1029.98	497.91	1.0487	2.38e-05	0.00016303	-//-
	Solyc02g014310.2	7630.58	4653.25	0.71355	3.62e-05	0.00023747	-//-
	Solyc02g014350.2	789.147	528.365	0.57876	0.0030406	0.01168	-//-
	Solyc02g014380.2	1335.21	971.348	0.45901	0.014634	0.044201	-//-
	Solyc02g014430.2	17.0348	47.3929	-1.4762	0.00057491	0.0027432	-//-
	Solyc02g014460.2	110.055	174.249	-0.66293	0.0085068	0.028044	-//-
	Solyc02g014830.2	112.881	226.226	-1.003	0.00025014	0.0013245	-//-
	Solyc02g014840.2	164.165	378.781	-1.2062	2.44e-06	2.1e-05	-//-
	Solyc02g020890.2	545.026	935.159	-0.77889	0.0023958	0.0095367	-//-
	Solyc02g020940.2	5599.69	21194	-1.9202	9.06e-19	5.85e-17	-//-
	Solyc02g020980.2	3437.66	4961.98	-0.52949	0.0025038	0.0099065	-//-
	Solyc02g021000.2	870.203	1781.69	-1.0338	3.03e-08	3.75e-07	-//-
	Solyc02g021140.2	852.61	1773.1	-1.0563	9.63e-09	1.31e-07	-//-
	Solyc02g021280.1	101.733	51.8842	0.97141	0.0014243	0.0060762	-//-
	Solyc02g021430.1	64.6062	246.511	-1.9319	3.85e-14	1.28e-12	-//-
	Solyc02g021440.2	5060.56	3309.41	0.61272	0.00045774	0.0022517	-//-
	Solyc02g021550.2	591.007	422.541	0.48409	0.01554	0.046468	-//-
	Solyc02g021680.2	24.7566	6.49074	1.9314	0.0022868	0.0091641	-//-
	Solyc02g022870.2	958.934	555.661	0.78723	4.03e-05	0.00026139	-//-
	Solyc02g022880.1	79.5607	173.992	-1.1289	0.00074967	0.0034607	-//-
	Solyc02g022890.1	10.9569	60.7596	-2.4713	5.65e-05	0.0003521	-//-
	Solyc02g022900.2	2.62684	34.3546	-3.7091	2.71e-08	3.4e-07	-//-
	Solyc02g023990.2	103.55	249.163	-1.2668	1.97e-07	2.09e-06	-//-
	Solyc02g024050.2	1308.06	615.907	1.0866	0.00083049	0.0037868	-//-
	Solyc02g030080.2	2641.04	1103	1.2597	3.11e-12	7.79e-11	-//-
	Solyc02g030120.1	1.29249	19.6842	-3.9288	1.34e-05	9.71e-05	-//-
	Solyc02g030130.2	17.9582	99.6916	-2.4728	2.73e-09	4.08e-08	-//-
	Solyc02g030170.2	5048.65	10806	-1.0979	1.18e-07	1.31e-06	-//-
	Solyc02g030230.2	333.167	165.04	1.0134	5.48e-06	4.37e-05	-//-
	Solyc02g030480.2	26.3051	255.432	-3.2795	7.63e-31	2.04e-28	-//-
	Solyc02g031710.2	152.502	319.696	-1.0679	1.52e-06	1.36e-05	-//-
	Solyc02g031780.1	21.6544	51.8549	-1.2598	0.0018223	0.0075159	-//-
	Solyc02g031860.2	4427.35	2124.46	1.0594	4.83e-09	6.92e-08	-//-
	Solyc02g031910.2	4024.98	2245.9	0.84169	7.16e-06	5.53e-05	-//-
	Solyc02g031920.2	0.667172	29.4931	-5.4662	0.00026253	0.0013822	-//-
	Solyc02g031980.2	379.015	185.784	1.0286	1.5e-06	1.34e-05	-//-
	Solyc02g031990.1	619.459	152.78	2.0195	3.58e-21	2.96e-19	-//-
	Solyc02g032460.1	72.8343	34.4021	1.0821	0.0027198	0.010629	-//-
	Solyc02g032480.1	106.9	56.2288	0.92688	0.0027478	0.01072	-//-
	Solyc02g032490.2	69.6319	33.0388	1.0756	0.0027543	0.010737	-//-
	Solyc02g032660.2	948.706	553.524	0.77731	0.0010809	0.0047688	-//-
	Solyc02g032800.1	131.557	213.515	-0.69865	0.0029457	0.011371	-//-
	Solyc02g032860.2	1811.76	3888.91	-1.102	0.00064103	0.0030237	-//-
	Solyc02g032910.1	3.96146	20.1831	-2.349	0.0013792	0.0059184	-//-
	Solyc02g032920.2	1006	660.259	0.60752	0.0013528	0.005823	-//-
	Solyc02g032930.2	1766.16	874.718	1.0137	3.48e-08	4.26e-07	-//-
	Solyc02g032950.2	2090.58	1374.69	0.6048	0.00064152	0.0030255	-//-
	Solyc02g032970.2	371.961	675.857	-0.86157	0.0001	0.00058372	-//-
	Solyc02g033060.2	130.15	304.354	-1.2256	1.82e-07	1.95e-06	-//-
	Solyc02g036220.1	50.6282	2.13389	4.5684	8.78e-07	8.23e-06	-//-
	Solyc02g036260.2	9.18714	39.1137	-2.09	0.0025907	0.010208	-//-
	Solyc02g036270.2	210.667	125.319	0.74936	0.0027605	0.010759	-//-
	Solyc02g036340.2	644.892	398.915	0.69298	0.00067396	0.0031612	-//-
	Solyc02g036370.2	919.239	1933.01	-1.0723	0.0098185	0.031706	-//-
	Solyc02g037500.1	224.817	37.6456	2.5782	4.37e-16	1.93e-14	-//-
	Solyc02g038690.1	23.6984	67.7017	-1.5144	0.015378	0.046075	-//-
	Solyc02g038740.2	384.508	145.385	1.4031	0.00074717	0.0034533	-//-
	Solyc02g038750.2	827.508	480.1	0.78544	4.77e-05	0.00030405	-//-
	Solyc02g043860.2	1187.08	744.738	0.67261	0.00043401	0.0021477	-//-
	Solyc02g043940.1	58.7047	130.575	-1.1533	9.48e-05	0.0005576	-//-
	Solyc02g049070.2	840.278	1337.78	-0.6709	0.0019075	0.0078239	-//-
	Solyc02g050240.2	559.985	337.506	0.73048	0.00043402	0.0021477	-//-
	Solyc02g055370.2	109.992	53.0402	1.0522	0.00036965	0.0018731	-//-
	Solyc02g055440.2	1606.24	3825.27	-1.2519	3.7e-06	3.04e-05	-//-
	Solyc02g055450.1	210.595	362.71	-0.78435	0.0003365	0.0017229	-//-
	Solyc02g055470.2	89.0114	40.8304	1.1243	0.00085581	0.0038838	-//-
	Solyc02g061760.2	326.815	535.647	-0.71281	0.00033059	0.0016963	-//-
	Solyc02g061770.2	495.038	89.594	2.4661	8.73e-11	1.7e-09	-//-
	Solyc02g061780.2	244.801	157.622	0.63514	0.0095446	0.030948	-//-
	Solyc02g061820.2	602.937	896.022	-0.57153	0.0026042	0.010255	-//-
	Solyc02g061960.2	1764.29	1120.79	0.65457	0.00030596	0.0015838	-//-
	Solyc02g061980.2	1385.53	859.677	0.68857	0.00020441	0.0011044	-//-
	Solyc02g061990.2	4.21827	51.693	-3.6152	6.61e-07	6.33e-06	-//-
	Solyc02g062040.2	506.813	322.414	0.65254	0.0011243	0.00494	-//-
	Solyc02g062100.2	438.519	712.675	-0.7006	0.00028536	0.0014887	-//-
	Solyc02g062130.2	212.959	456.95	-1.1015	0.00073926	0.0034249	-//-
	Solyc02g062170.2	9.6812	38.7673	-2.0016	8.09e-05	0.00048425	-//-
	Solyc02g062180.2	420.438	241.087	0.80234	0.00013862	0.00078348	-//-
	Solyc02g062300.2	1584.81	12.0925	7.0341	2.18e-24	2.72e-22	-//-
	Solyc02g062340.2	8773.42	33506.4	-1.9332	1.04e-22	1.06e-20	-//-
	Solyc02g062350.2	635.472	1108.74	-0.80302	2e-05	0.00013941	-//-
	Solyc02g062360.2	726.937	478.429	0.60352	0.0080659	0.026808	-//-
	Solyc02g062390.2	335.63	24.8277	3.7568	1.69e-08	2.2e-07	-//-
	Solyc02g062570.2	198.044	295.103	-0.5754	0.0085523	0.028173	-//-
	Solyc02g062610.2	316.617	1158.1	-1.8709	4.19e-19	2.83e-17	-//-
	Solyc02g062670.2	490.789	229.697	1.0954	0.014869	0.044781	-//-
	Solyc02g062690.2	180.233	264.47	-0.55324	0.010022	0.032257	-//-
	Solyc02g062700.2	488.798	317.798	0.62113	0.0026362	0.010367	-//-
	Solyc02g062710.1	721.146	117.124	2.6223	1.01e-06	9.35e-06	-//-
	Solyc02g062730.2	8.96729	47.6307	-2.4091	1.58e-05	0.00011292	-//-
	Solyc02g062890.1	1299.56	223.923	2.537	3.41e-36	1.61e-33	-//-
	Solyc02g062900.2	92.0889	8.27719	3.4758	8.12e-17	3.99e-15	-//-
	Solyc02g062910.1	429.833	163.464	1.3948	1.83e-10	3.37e-09	-//-
	Solyc02g062960.2	29.4499	10.8901	1.4352	0.013233	0.040634	-//-
	Solyc02g062970.2	8060.21	3877.95	1.0555	1.81e-09	2.82e-08	-//-
	Solyc02g063000.2	0.59733	23.3717	-5.2901	8.4e-08	9.57e-07	-//-
	Solyc02g063020.1	659.303	431.443	0.61177	0.0023637	0.0094298	-//-
	Solyc02g063030.2	67.7766	504.936	-2.8972	0.013667	0.041728	-//-
	Solyc02g063040.2	48.7966	17.9101	1.446	0.0049406	0.017652	-//-
	Solyc02g063070.2	7866.82	5762.14	0.44918	0.0094817	0.030768	-//-
	Solyc02g063090.2	1328.21	747.325	0.82967	7.85e-06	6.01e-05	-//-
	Solyc02g063120.1	0.298665	16.9785	-5.829	4.73e-06	3.81e-05	-//-
	Solyc02g063140.2	48.2033	202.829	-2.0731	5.89e-05	0.00036536	-//-
	Solyc02g063150.2	21739.3	129995	-2.5801	7.59e-08	8.72e-07	RBCS-1	Ribulose bisphosphate carboxylase small chain 1, chloroplastic [Source:UniProtKB/Swiss-Prot;Acc:P08706]
	Solyc02g063220.2	215.027	352.39	-0.71266	0.0011175	0.0049134	-//-
	Solyc02g063280.2	344.428	200.803	0.77842	0.00028568	0.0014901	-//-
	Solyc02g063300.2	163.373	298.405	-0.8691	0.00015019	0.00084197	-//-
	Solyc02g063320.2	35.5401	15.9286	1.1578	0.013682	0.041768	-//-
	Solyc02g063350.1	116.033	390.448	-1.7506	7.96e-07	7.53e-06	-//-
	Solyc02g063360.2	479.434	173.794	1.464	5.6e-07	5.44e-06	-//-
	Solyc02g063380.1	6.42388	56.4178	-3.1346	5.39e-05	0.00033774	-//-
	Solyc02g063390.2	56.0346	159.195	-1.5064	0.0001631	0.00090547	-//-
	Solyc02g063430.2	21.256	77.6519	-1.8691	6.05e-05	0.00037387	-//-
	Solyc02g063510.1	66.2069	159.308	-1.2668	2.76e-06	2.34e-05	-//-
	Solyc02g063520.2	760.319	491.458	0.62954	0.0012134	0.0052778	-//-
	Solyc02g063540.1	1.88982	39.9345	-4.4013	1.59e-06	1.41e-05	-//-
	Solyc02g064550.2	1858.44	2718.24	-0.54858	0.0026654	0.010455	-//-
	Solyc02g064570.1	185.492	28.8306	2.6857	8.14e-11	1.6e-09	-//-
	Solyc02g064640.2	501.192	1145.94	-1.1931	6.4e-10	1.07e-08	-//-
	Solyc02g064680.2	10511.5	17550.7	-0.73956	3.32e-05	0.0002201	-//-
	Solyc02g064750.2	665.501	458.554	0.53735	0.0079872	0.026569	-//-
	Solyc02g064770.2	993.359	1781.17	-0.84244	3.37e-05	0.00022295	-//-
	Solyc02g064800.2	1229.89	810.72	0.60125	0.001392	0.0059677	-//-
	Solyc02g064830.2	103.595	216.376	-1.0626	0.00097351	0.0043502	-//-
	Solyc02g064940.1	3639.14	9009.92	-1.3079	1.63e-13	4.96e-12	-//-
	Solyc02g064950.2	1093.54	2723.66	-1.3165	4.55e-12	1.11e-10	-//-
	Solyc02g064960.2	667.998	362.052	0.88365	6.4e-06	5e-05	-//-
	Solyc02g064980.1	202.294	846.34	-2.0648	3.84e-07	3.84e-06	-//-
	Solyc02g065050.1	460.047	287.093	0.68026	0.014888	0.044824	-//-
	Solyc02g065060.2	24.5973	162.223	-2.7214	0.00012027	0.00068935	-//-
	Solyc02g065090.2	345.425	6.74916	5.6775	1.09e-10	2.08e-09	-//-
	Solyc02g065170.2	855.108	2096.7	-1.2939	1.12e-05	8.28e-05	-//-
	Solyc02g065220.2	3422.62	4987.74	-0.54329	0.016416	0.048638	-//-
	Solyc02g065230.2	13.3916	37.7932	-1.4968	0.0019686	0.0080365	-//-
	Solyc02g065280.2	665.744	1761.42	-1.4037	2.59e-12	6.57e-11	-//-
	Solyc02g065290.1	26.8562	10.9658	1.2922	0.016648	0.049217	-//-
	Solyc02g065300.1	4776.1	2851.08	0.74433	2.93e-05	0.0001972	-//-
	Solyc02g065370.2	1136.95	788.262	0.52843	0.0036461	0.013603	-//-
	Solyc02g065400.2	14613.7	43669.1	-1.5793	3.55e-07	3.59e-06	PSBO	Oxygen-evolving enhancer protein 1, chloroplastic [Source:UniProtKB/Swiss-Prot;Acc:P23322]
	Solyc02g065430.1	42.4996	121.431	-1.5146	0.0083542	0.027616	-//-
	Solyc02g065470.1	65.3919	397.115	-2.6024	9.04e-22	8.08e-20	-//-
	Solyc02g065480.2	131.674	48.8064	1.4318	9.93e-07	9.23e-06	-//-
	Solyc02g065500.2	788.597	477.741	0.72306	0.00022797	0.0012189	-//-
	Solyc02g065510.1	58.0247	19.8452	1.5479	0.000123	0.00070304	-//-
	Solyc02g065530.2	3.46169	63.2118	-4.1906	9.18e-16	3.87e-14	-//-
	Solyc02g065540.1	647.896	1208.18	-0.899	9.05e-07	8.46e-06	-//-
	Solyc02g065550.2	508.317	1235.51	-1.2813	0.00045082	0.0022214	-//-
	Solyc02g065570.1	97.258	568.396	-2.547	1.16e-29	2.73e-27	-//-
	Solyc02g065590.2	53.4404	100.149	-0.90615	0.0025671	0.010122	-//-
	Solyc02g065620.2	248.24	163.444	0.60294	0.0096361	0.031196	-//-
	Solyc02g065660.2	508.114	304.843	0.73709	0.00030631	0.0015853	-//-
	Solyc02g065770.2	1894.42	3994.37	-1.0762	2.55e-06	2.18e-05	-//-
	Solyc02g065780.1	586.16	2335.09	-1.9941	5.82e-26	8.53e-24	-//-
	Solyc02g066920.2	421.036	1417.91	-1.7518	3.45e-17	1.78e-15	-//-
	Solyc02g066980.1	0	10.8901	#NAME?	7.35e-05	0.00044462	-//-
	Solyc02g067050.2	1041.83	2892.43	-1.4732	9.43e-08	1.06e-06	-//-
	Solyc02g067080.2	2553.84	1693.45	0.5927	0.0014085	0.0060232	-//-
	Solyc02g067100.2	4.67564	29.8842	-2.6761	9.12e-05	0.00053846	-//-
	Solyc02g067120.2	361.356	883.678	-1.2901	4.88e-11	1e-09	-//-
	Solyc02g067180.2	8489.33	6034.11	0.49251	0.0060489	0.020953	-//-
	Solyc02g067200.2	179.975	84.5595	1.0898	3.21e-05	0.00021398	-//-
	Solyc02g067210.2	2641.41	1817.83	0.53909	0.0033787	0.012765	-//-
	Solyc02g067320.1	470.363	657.013	-0.48215	0.013508	0.041346	-//-
	Solyc02g067340.2	269.686	490.556	-0.86314	7.51e-05	0.00045329	-//-
	Solyc02g067360.2	85.7631	415.698	-2.2771	4.42e-22	4.14e-20	-//-
	Solyc02g067370.2	193.732	537.235	-1.4715	2.77e-08	3.46e-07	-//-
	Solyc02g067380.2	2.30018	16.9492	-2.8814	0.00069539	0.0032481	-//-
	Solyc02g067390.2	1155.12	713.901	0.69425	0.00021857	0.0011745	-//-
	Solyc02g067440.2	25.8031	8.70509	1.5676	0.0057375	0.020043	-//-
	Solyc02g067480.2	35.1025	121	-1.7854	1.82e-06	1.6e-05	-//-
	Solyc02g067490.2	4.10087	16.9284	-2.0454	0.0048843	0.017469	-//-
	Solyc02g067530.2	1136.06	1556.42	-0.45419	0.0084083	0.027774	-//-
	Solyc02g067540.2	719.503	1447.1	-1.0081	5.47e-08	6.45e-07	-//-
	Solyc02g067560.1	472.92	232.24	1.026	6.72e-06	5.23e-05	-//-
	Solyc02g067570.2	2072.32	1316.98	0.65402	0.0018643	0.0076761	-//-
	Solyc02g067580.2	1510.5	751.946	1.0063	8.13e-07	7.68e-06	-//-
	Solyc02g067600.1	512.629	339.821	0.59314	0.0053289	0.018831	-//-
	Solyc02g067620.1	839.942	324.443	1.3723	7.54e-12	1.77e-10	-//-
	Solyc02g067660.2	1963.2	4029.4	-1.0374	5.56e-09	7.88e-08	-//-
	Solyc02g067690.2	318.586	665.114	-1.0619	1.07e-07	1.2e-06	-//-
	Solyc02g067700.1	42.6295	8.23928	2.3713	0.0033469	0.012663	-//-
	Solyc02g067730.1	15.8051	42.006	-1.4102	0.014802	0.044625	-//-
	Solyc02g067780.2	23.1573	8.1503	1.5065	0.011115	0.035164	-//-
	Solyc02g067790.2	493.879	69.7639	2.8236	2.28e-10	4.13e-09	-//-
	Solyc02g067810.1	64.0801	14.7386	2.1203	3.86e-07	3.86e-06	-//-
	Solyc02g067840.2	1706.99	660	1.3709	1.75e-13	5.29e-12	-//-
	Solyc02g067860.2	1208.22	838.054	0.52777	0.0034397	0.01295	-//-
	Solyc02g067930.2	13.9552	87.0216	-2.6406	4.09e-08	4.95e-07	-//-
	Solyc02g067940.1	45.5678	9.23906	2.3022	2.2e-06	1.9e-05	-//-
	Solyc02g068040.2	28.8681	3.52277	3.0347	5.04e-06	4.04e-05	-//-
	Solyc02g068050.2	517.735	808.604	-0.64322	0.00075859	0.003497	-//-
	Solyc02g068060.2	76.3582	274.64	-1.8467	8.01e-14	2.53e-12	-//-
	Solyc02g068080.2	3163.33	2001.68	0.66024	0.00016534	0.00091674	-//-
	Solyc02g068090.2	2765.94	7404.58	-1.4206	7.72e-11	1.52e-09	-//-
	Solyc02g068100.2	2582.42	1378.5	0.90562	5.61e-07	5.45e-06	-//-
	Solyc02g068160.1	12.8692	47.5017	-1.8841	5.32e-05	0.00033376	-//-
	Solyc02g068190.1	34.2196	12.0631	1.5042	0.0030463	0.011697	-//-
	Solyc02g068200.1	545.144	921.038	-0.75662	6.56e-05	0.00040142	-//-
	Solyc02g068240.2	798.295	515.312	0.63148	0.00073611	0.0034121	-//-
	Solyc02g068260.1	27.1484	80.232	-1.5633	1.37e-05	9.9e-05	-//-
	Solyc02g068270.2	312.756	797.255	-1.35	1.5e-11	3.36e-10	-//-
	Solyc02g068280.2	226.5	342.223	-0.59543	0.0046699	0.016803	-//-
	Solyc02g068340.2	608.486	908.404	-0.57811	0.0021077	0.0085215	-//-
	Solyc02g068350.1	233.385	599.29	-1.3605	5.41e-11	1.1e-09	-//-
	Solyc02g068370.2	1581.57	1123.33	0.49357	0.0083141	0.027514	-//-
	Solyc02g068390.2	232.819	472.311	-1.0205	1.3e-06	1.18e-05	-//-
	Solyc02g068420.2	4108.3	2455.53	0.74251	2.47e-05	0.0001685	-//-
	Solyc02g068440.2	188.421	441.174	-1.2274	1.6e-08	2.09e-07	-//-
	Solyc02g068460.1	43.7144	10.9072	2.0028	4.28e-05	0.00027545	-//-
	Solyc02g068470.1	73.2931	13.0374	2.491	3.29e-09	4.85e-08	-//-
	Solyc02g068490.2	2767.1	1379.16	1.0046	3.39e-08	4.16e-07	-//-
	Solyc02g068540.1	40.0994	15.7554	1.3477	0.004125	0.015119	-//-
	Solyc02g068560.2	1888.62	1296.45	0.54277	0.0033491	0.012668	-//-
	Solyc02g068590.2	1250.63	526.404	1.2484	6.47e-11	1.29e-09	-//-
	Solyc02g068600.2	27.7745	118.156	-2.0889	5.08e-11	1.04e-09	-//-
	Solyc02g068670.1	186.7	355.655	-0.92976	1.23e-05	9e-05	-//-
	Solyc02g068700.2	703.559	1204.73	-0.77596	5.02e-05	0.00031744	-//-
	Solyc02g068760.2	9.201	362.77	-5.3011	5.17e-31	1.43e-28	-//-
	Solyc02g068770.2	1126.14	649.061	0.79496	2.14e-05	0.00014843	-//-
	Solyc02g068780.2	856.461	548.268	0.64351	0.00083822	0.0038169	-//-
	Solyc02g068790.2	837.99	569.704	0.55672	0.0038595	0.014288	-//-
	Solyc02g068820.1	1011	707.441	0.5151	0.01546	0.046265	-//-
	Solyc02g068900.2	2736.51	1041.17	1.3941	5.61e-13	1.57e-11	-//-
	Solyc02g068930.2	156.814	539.767	-1.7833	3.57e-06	2.94e-05	-//-
	Solyc02g069010.2	654.077	1183.87	-0.85598	5.8e-06	4.59e-05	-//-
	Solyc02g069020.2	225.509	397.921	-0.81929	0.00015316	0.00085578	-//-
	Solyc02g069060.2	88.3685	379.258	-2.1016	3.21e-19	2.19e-17	-//-
	Solyc02g069070.2	37.3364	78.4982	-1.0721	0.013286	0.040749	-//-
	Solyc02g069090.2	5080.02	3735.16	0.44367	0.010979	0.034798	-//-
	Solyc02g069100.2	9483.49	5066.96	0.9043	2.34e-07	2.44e-06	-//-
	Solyc02g069110.2	101.233	226.403	-1.1612	4.2e-06	3.41e-05	-//-
	Solyc02g069130.2	263.658	574.241	-1.123	5.68e-08	6.68e-07	-//-
	Solyc02g069140.1	58.1476	28.5796	1.0247	0.0058277	0.020315	-//-
	Solyc02g069230.2	1880.48	1193.7	0.65566	0.00041544	0.0020737	-//-
	Solyc02g069240.1	476.146	306.148	0.63717	0.0064916	0.022211	-//-
	Solyc02g069340.2	500.062	322.374	0.63337	0.001434	0.0061125	-//-
	Solyc02g069410.2	284.136	823.217	-1.5347	1.68e-12	4.39e-11	-//-
	Solyc02g069450.2	571.673	4743.76	-3.0528	1.05e-15	4.41e-14	-//-
	Solyc02g069490.2	1332.17	11000.2	-3.0457	3.96e-11	8.3e-10	-//-
	Solyc02g069500.1	19.0553	51.105	-1.4233	0.00074794	0.0034556	-//-
	Solyc02g069540.1	15.7423	4.29338	1.8745	0.016346	0.048468	-//-
	Solyc02g069560.2	13.8106	61.9459	-2.1652	1.2e-05	8.82e-05	-//-
	Solyc02g069570.2	611.186	970.232	-0.66672	0.00041877	0.0020865	-//-
	Solyc02g069620.2	291.956	1068.63	-1.8719	2.18e-10	3.97e-09	-//-
	Solyc02g069630.2	111.465	378.175	-1.7625	1.7e-14	5.94e-13	-//-
	Solyc02g069670.2	58.1484	112.313	-0.94972	0.0016452	0.0068838	-//-
	Solyc02g069680.2	34.2949	122.051	-1.8314	0.0002234	0.0011971	-//-
	Solyc02g069690.1	85.2875	137.32	-0.68714	0.0094446	0.030676	-//-
	Solyc02g069730.2	0.59733	26.2678	-5.4586	0.00097228	0.0043455	-//-
	Solyc02g069760.1	59.8341	15.5006	1.9486	4.77e-05	0.00030418	-//-
	Solyc02g069770.2	368.52	227.061	0.69866	0.001364	0.0058645	-//-
	Solyc02g069800.1	2985.62	1888.71	0.66063	0.0062996	0.021673	-//-
	Solyc02g069910.1	232.928	1848.07	-2.9881	0.00010439	0.00060729	-//-
	Solyc02g069920.2	419.801	1046.31	-1.3175	6.2e-06	4.87e-05	-//-
	Solyc02g069950.2	2536.6	1411.04	0.84614	2.34e-06	2.02e-05	-//-
	Solyc02g069960.2	129.86	25.9602	2.3226	1.02e-12	2.78e-11	-//-
	Solyc02g070000.2	214.724	436.657	-1.024	1.4e-06	1.26e-05	-//-
	Solyc02g070010.1	321.389	163.512	0.97493	4.31e-05	0.00027756	-//-
	Solyc02g070020.1	1185.04	354.268	1.742	4.33e-08	5.22e-07	-//-
	Solyc02g070040.1	262.14	1416.16	-2.4336	1.12e-18	7.19e-17	-//-
	Solyc02g070050.2	632.653	897.053	-0.50378	0.007329	0.024649	-//-
	Solyc02g070090.1	52.6985	13.0875	2.0096	0.0014269	0.0060855	-//-
	Solyc02g070100.2	655.048	328.386	0.99621	4.25e-07	4.22e-06	-//-
	Solyc02g070110.1	413.695	45.3707	3.1887	4.42e-06	3.58e-05	-//-
	Solyc02g070210.2	43.8866	177.738	-2.0179	7.16e-06	5.53e-05	-//-
	Solyc02g070220.2	256.442	742.022	-1.5328	1.79e-11	3.97e-10	-//-
	Solyc02g070230.1	91.4557	216.969	-1.2463	5.86e-07	5.67e-06	-//-
	Solyc02g070240.2	502.156	315.299	0.67141	0.000985	0.0043965	-//-
	Solyc02g070280.2	2991.59	1984.21	0.59235	0.0019255	0.0078918	-//-
	Solyc02g070320.2	3218.59	2314.07	0.47599	0.0066206	0.022554	-//-
	Solyc02g070390.2	531.344	771.49	-0.538	0.006321	0.02173	-//-
	Solyc02g070480.2	810.472	1192.17	-0.55675	0.0023665	0.0094364	-//-
	Solyc02g070500.1	790.169	1507.22	-0.93166	4.84e-07	4.74e-06	-//-
	Solyc02g070520.2	781.239	436.637	0.83933	2.24e-05	0.00015435	-//-
	Solyc02g070530.2	191.027	298.494	-0.64392	0.0039743	0.014642	-//-
	Solyc02g070540.2	308.96	990.648	-1.681	1.35e-17	7.28e-16	-//-
	Solyc02g070550.2	5234.84	2849.58	0.8774	4.21e-07	4.18e-06	-//-
	Solyc02g070570.2	7675.69	4837.74	0.66596	8.38e-05	0.00049993	-//-
	Solyc02g070580.1	320.742	216.776	0.56521	0.016722	0.049402	-//-
	Solyc02g070650.2	3783.39	2734.69	0.4683	0.013967	0.042547	-//-
	Solyc02g070710.1	60.3195	27.4455	1.1361	0.0032828	0.012459	-//-
	Solyc02g070760.2	161.598	560.41	-1.7941	6.86e-17	3.4e-15	-//-
	Solyc02g070770.2	754.459	1279.91	-0.76253	6.7e-05	0.00040916	-//-
	Solyc02g070800.2	2213.31	10657.2	-2.2676	5.54e-18	3.1e-16	-//-
	Solyc02g070910.1	295.89	198.394	0.57669	0.010524	0.033618	-//-
	Solyc02g070940.1	4435.78	35443.6	-2.9983	3.01e-05	0.00020166	CAB1B	Chlorophyll a-b binding protein 1B, chloroplastic [Source:UniProtKB/Swiss-Prot;Acc:P07370]
	Solyc02g070950.1	62.5593	3092.85	-5.6276	2.94e-07	3.02e-06	CAB1B	Chlorophyll a-b binding protein 1B, chloroplastic [Source:UniProtKB/Swiss-Prot;Acc:P07370]
	Solyc02g070970.1	88.0383	3726.42	-5.4035	1.68e-05	0.00011951	CAB1B	Chlorophyll a-b binding protein 1B, chloroplastic [Source:UniProtKB/Swiss-Prot;Acc:P07370]
	Solyc02g070980.1	68.2538	1623.99	-4.5725	0.0019175	0.0078615	-//-
	Solyc02g070990.1	94.9668	2243.86	-4.5624	6.79e-06	5.27e-05	-//-
	Solyc02g071000.1	78.0187	2839.22	-5.1855	8.17e-06	6.23e-05	-//-
	Solyc02g071010.1	518.257	12433	-4.5844	1.33e-09	2.11e-08	CAB1B	Chlorophyll a-b binding protein 1B, chloroplastic [Source:UniProtKB/Swiss-Prot;Acc:P07370]
	Solyc02g071100.2	79.6843	252.338	-1.663	9.38e-08	1.06e-06	-//-
	Solyc02g071190.2	601.377	1036.97	-0.78603	3.57e-05	0.00023483	-//-
	Solyc02g071210.2	738.068	1354.93	-0.8764	2.23e-06	1.93e-05	-//-
	Solyc02g071230.1	85.0231	44.8776	0.92186	0.0060741	0.021025	-//-
	Solyc02g071250.2	1620.11	1159.79	0.48223	0.010457	0.033432	-//-
	Solyc02g071270.1	958.026	524.428	0.86932	7.76e-06	5.96e-05	-//-
	Solyc02g071320.2	1424.09	2074.21	-0.54253	0.0048199	0.017264	-//-
	Solyc02g071360.2	385.835	167.563	1.2033	3.88e-08	4.71e-07	-//-
	Solyc02g071380.2	159.556	387.056	-1.2785	8.74e-09	1.2e-07	-//-
	Solyc02g071410.2	72.1302	25.0654	1.5249	3.17e-05	0.0002116	-//-
	Solyc02g071450.2	400.366	280.437	0.51364	0.012767	0.039459	-//-
	Solyc02g071470.2	3152.91	911.852	1.7898	1.78e-22	1.76e-20	-//-
	Solyc02g071510.2	1415.63	913.043	0.63269	0.00065795	0.0030948	-//-
	Solyc02g071560.2	1406.53	334.307	2.0729	2.69e-26	4.12e-24	-//-
	Solyc02g071580.2	106.241	298.534	-1.4906	3.19e-10	5.63e-09	-//-
	Solyc02g071610.2	921.867	2115.63	-1.1985	4.69e-11	9.66e-10	-//-
	Solyc02g071700.2	58.5544	116.41	-0.99136	0.0059215	0.020592	-//-
	Solyc02g071710.2	26.7497	76.6569	-1.5189	0.014869	0.044781	-//-
	Solyc02g071720.2	6.3592	19.5612	-1.6211	0.013188	0.040522	-//-
	Solyc02g071750.2	324.364	203.643	0.67157	0.0019818	0.0080818	-//-
	Solyc02g071810.2	68.5593	238.839	-1.8006	2.83e-12	7.12e-11	-//-
	Solyc02g071820.2	4578.74	838.31	2.4494	1.3e-06	1.18e-05	-//-
	Solyc02g071830.1	79.5493	138.547	-0.80045	0.0041097	0.015072	-//-
	Solyc02g071860.2	1413.5	2472.72	-0.80683	1.73e-05	0.00012248	-//-
	Solyc02g071870.2	1056.97	491.289	1.1053	6.02e-09	8.47e-08	-//-
	Solyc02g071920.2	587.842	365.639	0.68501	0.00080247	0.0036747	-//-
	Solyc02g071930.1	1.54931	10.1488	-2.7116	0.016568	0.049018	-//-
	Solyc02g071940.1	58.2758	129.092	-1.1474	5.62e-05	0.00035051	-//-
	Solyc02g071970.1	904.69	220.54	2.0364	9.86e-23	1.02e-20	-//-
	Solyc02g072070.2	269.756	36.109	2.9012	3.03e-26	4.62e-24	-//-
	Solyc02g072080.1	5117.48	9333.08	-0.86692	0.0097996	0.03166	-//-
	Solyc02g072100.2	100.906	165.244	-0.71159	0.0058498	0.020374	-//-
	Solyc02g072130.2	10456.6	6125.02	0.77163	9.19e-06	6.93e-05	-//-
	Solyc02g072140.1	36.9252	68.3383	-0.88809	0.0088547	0.02902	-//-
	Solyc02g072160.2	1878.2	3308.65	-0.8169	1.37e-05	9.94e-05	-//-
	Solyc02g072170.2	18.7765	70.2306	-1.9032	2.68e-06	2.27e-05	-//-
	Solyc02g072180.2	304.842	442.426	-0.53738	0.0071813	0.024237	-//-
	Solyc02g072190.2	400.975	187.274	1.0984	3.48e-07	3.52e-06	-//-
	Solyc02g072210.1	94.3858	205.887	-1.1252	9.11e-06	6.87e-05	-//-
	Solyc02g072220.1	15.9638	61.6819	-1.95	0.0030676	0.011771	-//-
	Solyc02g072240.2	30.7359	72.4535	-1.2371	0.002551	0.010066	-//-
	Solyc02g072300.2	3605.31	2573.6	0.48634	0.0081669	0.027103	-//-
	Solyc02g072310.2	269.743	111.367	1.2763	8.87e-08	1.01e-06	-//-
	Solyc02g072400.1	88.9555	36.0465	1.3032	0.004818	0.017263	-//-
	Solyc02g072440.2	3.15433	25.5019	-3.0152	1.76e-05	0.00012426	-//-
	Solyc02g072450.2	113.502	243.727	-1.1025	3.17e-06	2.65e-05	-//-
	Solyc02g072460.1	26.1711	59.6588	-1.1888	0.0014745	0.0062576	-//-
	Solyc02g072490.2	6.34534	23.0205	-1.8591	0.0035155	0.013193	-//-
	Solyc02g072500.2	44.1391	110.717	-1.3267	1.48e-05	0.00010594	-//-
	Solyc02g072520.2	825.566	1189.81	-0.52728	0.0045563	0.016472	-//-
	Solyc02g072540.2	43.2613	431.991	-3.3199	1.96e-40	1.19e-37	-//-
	Solyc02g072550.1	3.94732	19.0197	-2.2685	0.0020207	0.0082215	-//-
	Solyc02g072560.1	6.57416	37.1892	-2.5	0.00012111	0.00069373	-//-
	Solyc02g073580.1	1291.24	6335.64	-2.2947	2.59e-05	0.00017648	-//-
	Solyc02g076690.2	961.081	2388.09	-1.3131	4.16e-06	3.39e-05	-//-
	Solyc02g076720.2	2967.68	1620.1	0.87326	1.4e-06	1.26e-05	-//-
	Solyc02g076730.2	111.626	368.361	-1.7225	6.34e-14	2.03e-12	-//-
	Solyc02g076740.1	75.1867	127.88	-0.76624	0.0041803	0.01529	-//-
	Solyc02g076780.2	188.5	288.631	-0.61466	0.0060172	0.020857	-//-
	Solyc02g076790.2	640.381	424.116	0.59447	0.0022527	0.0090461	-//-
	Solyc02g076800.1	382.346	170.229	1.1674	0.00028279	0.0014764	-//-
	Solyc02g076830.1	51.5517	5.36033	3.2656	3.21e-07	3.27e-06	-//-
	Solyc02g076930.1	240.126	85.9861	1.4816	1.65e-09	2.59e-08	-//-
	Solyc02g076970.1	7.72725	30.317	-1.9721	0.00046911	0.0023014	-//-
	Solyc02g077050.2	552.098	4193.53	-2.9252	2.33e-53	3.47e-50	-//-
	Solyc02g077060.1	420.826	913.195	-1.1177	0.00025624	0.0013534	-//-
	Solyc02g077070.2	72.8015	28.3175	1.3623	0.00020379	0.0011019	-//-
	Solyc02g077080.2	12361.9	6631.41	0.89851	2.78e-07	2.87e-06	-//-
	Solyc02g077090.2	347.17	1043.56	-1.5878	3.22e-16	1.45e-14	-//-
	Solyc02g077100.2	2680.65	1273.55	1.0737	2.79e-09	4.17e-08	-//-
	Solyc02g077110.2	52.8346	294.245	-2.4775	4.9e-06	3.94e-05	-//-
	Solyc02g077140.2	29.279	148.743	-2.3449	3.37e-14	1.12e-12	-//-
	Solyc02g077160.2	252.867	398.94	-0.65779	0.0015307	0.0064664	-//-
	Solyc02g077230.2	82.8395	13.1254	2.658	1.77e-11	3.93e-10	-//-
	Solyc02g077240.2	784.387	114.771	2.7728	2.87e-33	1.03e-30	-//-
	Solyc02g077270.2	260.234	77.9541	1.7391	2.7e-12	6.82e-11	-//-
	Solyc02g077280.2	636.058	1299.16	-1.0304	4.56e-08	5.48e-07	-//-
	Solyc02g077290.1	568.949	133.988	2.0862	4.91e-18	2.77e-16	-//-
	Solyc02g077300.1	3.09318	31.6573	-3.3554	8.12e-05	0.00048585	-//-
	Solyc02g077330.2	28.4721	791.006	-4.7961	7.51e-16	3.22e-14	-//-
	Solyc02g077350.1	17.8528	4.54708	1.9731	0.0047435	0.017038	-//-
	Solyc02g077410.2	5161.34	3814.79	0.43614	0.010703	0.034097	-//-
	Solyc02g077420.2	175.013	410.403	-1.2296	0.00039146	0.0019687	-//-
	Solyc02g077460.1	266.738	423.878	-0.66823	0.001964	0.0080189	-//-
	Solyc02g077480.1	515.702	963.89	-0.90233	0.015434	0.046223	-//-
	Solyc02g077520.2	408.531	59.3672	2.7827	1.93e-14	6.67e-13	-//-
	Solyc02g077560.2	1661.5	1199.12	0.47051	0.010099	0.03247	-//-
	Solyc02g077570.1	24.0424	0	Inf	7.77e-08	8.91e-07	-//-
	Solyc02g077590.1	490.622	79.2124	2.6308	0.0040571	0.014904	-//-
	Solyc02g077610.2	309.41	167.716	0.8835	0.0031833	0.012143	-//-
	Solyc02g077650.1	42.1569	18.9903	1.1505	0.009261	0.030163	-//-
	Solyc02g077700.1	138.614	208.999	-0.59242	0.014546	0.043985	-//-
	Solyc02g077710.1	2023.03	5946.96	-1.5556	5.17e-18	2.91e-16	-//-
	Solyc02g077720.2	58.3435	131.617	-1.1737	3.42e-05	0.00022573	-//-
	Solyc02g077750.2	1201.99	449.253	1.4198	1.11e-13	3.42e-12	-//-
	Solyc02g077760.1	838.881	336.68	1.3171	1.3e-11	2.93e-10	-//-
	Solyc02g077780.2	1144.96	811.221	0.49713	0.01063	0.033914	-//-
	Solyc02g077840.1	179.187	409.377	-1.192	7.16e-07	6.83e-06	-//-
	Solyc02g077850.2	395.538	809.991	-1.0341	1.24e-07	1.36e-06	-//-
	Solyc02g077870.1	1.64714	9.95481	-2.5954	0.014686	0.044341	-//-
	Solyc02g077880.2	13182.7	6203.58	1.0875	3.94e-10	6.86e-09	-//-
	Solyc02g077990.2	4186.61	12657	-1.5961	1.55e-15	6.35e-14	-//-
	Solyc02g078020.2	1048.73	481.745	1.1223	5.39e-09	7.66e-08	-//-
	Solyc02g078040.2	45.015	217.834	-2.2748	0.0045179	0.016355	-//-
	Solyc02g078130.2	4.4191	23.6765	-2.4216	0.00053611	0.0025884	-//-
	Solyc02g078140.2	1874.05	1253.95	0.57968	0.001384	0.0059384	-//-
	Solyc02g078150.2	60.5064	628.038	-3.3757	3.09e-12	7.74e-11	-//-
	Solyc02g078160.2	168.849	528.285	-1.6456	1.5e-11	3.36e-10	-//-
	Solyc02g078170.1	634.227	321.853	0.9786	1.13e-06	1.03e-05	-//-
	Solyc02g078210.2	4616.15	2971.22	0.63563	0.00036017	0.0018302	-//-
	Solyc02g078230.1	942.797	677.258	0.47724	0.015243	0.045733	-//-
	Solyc02g078240.2	201.369	508.135	-1.3354	4.45e-10	7.67e-09	-//-
	Solyc02g078250.2	0.59733	8.47223	-3.8261	0.006849	0.023236	-//-
	Solyc02g078260.2	3807.58	2509.72	0.60135	0.0007907	0.0036276	RPB2	DNA-directed RNA polymerase II subunit RPB2 [Source:UniProtKB/Swiss-Prot;Acc:Q42877]
	Solyc02g078320.1	452.473	307.583	0.55686	0.0088333	0.028957	-//-
	Solyc02g078350.2	52.7713	23.6094	1.1604	0.0048602	0.017395	-//-
	Solyc02g078360.2	920.075	536.787	0.7774	5.45e-05	0.00034178	-//-
	Solyc02g078370.1	61.8356	15.1116	2.0328	0.0011258	0.0049441	-//-
	Solyc02g078380.2	3927.2	330.008	3.5729	4.65e-33	1.58e-30	-//-
	Solyc02g078390.2	562.619	880.215	-0.6457	0.00079043	0.003627	-//-
	Solyc02g078400.2	10925.4	4655.88	1.2306	1.62e-09	2.55e-08	-//-
	Solyc02g078480.2	927.943	1270.46	-0.45324	0.013996	0.042615	-//-
	Solyc02g078500.2	87.9124	151.464	-0.78484	0.0031564	0.012053	-//-
	Solyc02g078520.2	2424.79	1775.93	0.44928	0.014378	0.043591	-//-
	Solyc02g078530.2	244.341	165.215	0.56455	0.01337	0.040956	-//-
	Solyc02g078550.2	1781.71	1143.96	0.63922	0.00042027	0.0020912	-//-
	Solyc02g078570.2	21.7553	120.987	-2.4754	2.97e-09	4.43e-08	-//-
	Solyc02g078600.2	159.829	327.933	-1.0369	3.04e-06	2.55e-05	-//-
	Solyc02g078650.2	241.973	24.3486	3.3129	0.00023886	0.0012708	-//-
	Solyc02g078670.2	1003.25	2318.75	-1.2087	3.49e-11	7.37e-10	-//-
	Solyc02g078720.2	28.3017	84.9948	-1.5865	3.48e-06	2.88e-05	-//-
	Solyc02g078730.2	122.654	62.2132	0.9793	0.0012025	0.0052382	-//-
	Solyc02g078760.1	72.1258	224.88	-1.6406	3.68e-05	0.00024075	-//-
	Solyc02g078780.2	259.092	426.041	-0.71753	0.00057861	0.0027578	-//-
	Solyc02g078830.2	657.204	396.575	0.72875	0.00017783	0.0009753	-//-
	Solyc02g078840.2	1136.12	427.819	1.409	1.21e-08	1.6e-07	-//-
	Solyc02g078850.1	88.5462	329.317	-1.895	9.68e-09	1.31e-07	-//-
	Solyc02g078860.2	305.717	790.898	-1.3713	9.55e-12	2.2e-10	-//-
	Solyc02g078890.1	121.118	640.306	-2.4024	8.4e-28	1.45e-25	-//-
	Solyc02g078900.2	1374.53	715.947	0.94102	3.48e-07	3.52e-06	-//-
	Solyc02g078940.2	2138.1	1447.74	0.56252	0.0016441	0.0068812	-//-
	Solyc02g078950.2	185.76	558.151	-1.5872	4.63e-14	1.52e-12	-//-
	Solyc02g079010.2	55.6838	294.907	-2.4049	6.45e-21	5.21e-19	-//-
	Solyc02g079050.2	176.599	94.4764	0.90245	0.00053952	0.0026007	-//-
	Solyc02g079060.2	3700.24	2680.26	0.46524	0.0076484	0.025556	-//-
	Solyc02g079110.2	275.728	187.117	0.5593	0.010891	0.034602	-//-
	Solyc02g079170.2	2888.4	1228.93	1.2329	4.75e-07	4.67e-06	-//-
	Solyc02g079180.1	43.0977	14.8579	1.5364	0.0010857	0.0047868	-//-
	Solyc02g079200.1	268.981	736.128	-1.4525	4.4e-13	1.25e-11	-//-
	Solyc02g079210.2	728.198	437.12	0.7363	0.00016647	0.00092149	-//-
	Solyc02g079220.2	1507.66	877.025	0.78162	2.51e-05	0.00017105	-//-
	Solyc02g079260.1	183.037	119.759	0.61201	0.016325	0.048422	-//-
	Solyc02g079270.2	391.13	554.507	-0.50356	0.012748	0.039424	-//-
	Solyc02g079280.2	8.58465	39.8354	-2.2142	0.00056854	0.0027171	-//-
	Solyc02g079290.2	23.969	50.6136	-1.0784	0.0086074	0.028316	-//-
	Solyc02g079320.2	100.299	161.042	-0.68312	0.0090962	0.029713	-//-
	Solyc02g079340.2	53.033	122.859	-1.212	0.00041558	0.002074	-//-
	Solyc02g079360.1	195.883	698.234	-1.8337	3.36e-05	0.00022264	-//-
	Solyc02g079370.2	13.9359	35.9091	-1.3655	0.00406	0.014909	-//-
	Solyc02g079460.1	22.7184	2.34976	3.2733	1.69e-05	0.00012006	-//-
	Solyc02g079480.1	13.341	35.8335	-1.4254	0.0043104	0.015712	-//-
	Solyc02g079520.1	66.5632	735.279	-3.4655	5.19e-11	1.06e-09	-//-
	Solyc02g079530.2	264.517	82.7437	1.6766	1.68e-10	3.12e-09	-//-
	Solyc02g079540.1	228.477	78.8187	1.5354	3.28e-09	4.84e-08	-//-
	Solyc02g079550.1	89.312	49.065	0.86416	0.0073604	0.024744	-//-
	Solyc02g079580.2	268.196	138.704	0.95128	5.71e-05	0.00035564	-//-
	Solyc02g079640.2	335.438	154.217	1.1211	0.00058704	0.0027931	-//-
	Solyc02g079710.2	264.606	90.6575	1.5453	2.58e-06	2.2e-05	-//-
	Solyc02g079730.2	244.738	445.491	-0.86416	3.17e-05	0.00021114	-//-
	Solyc02g079740.1	319.101	506.894	-0.66767	0.00074268	0.0034379	-//-
	Solyc02g079750.2	3805.13	861.419	2.1432	1.2e-05	8.84e-05	-//-
	Solyc02g079770.2	1342.56	2586.65	-0.9461	2.38e-07	2.48e-06	-//-
	Solyc02g079780.1	385.725	1514.23	-1.9729	8.33e-14	2.61e-12	-//-
	Solyc02g079800.1	8.39415	40.6796	-2.2769	0.00099466	0.0044359	-//-
	Solyc02g079920.2	81.1391	136.548	-0.75094	0.0049085	0.017554	-//-
	Solyc02g079930.2	61.802	110.175	-0.83407	0.005577	0.019579	-//-
	Solyc02g079940.2	4.25985	32.3304	-2.924	0.0003862	0.0019459	-//-
	Solyc02g079950.2	13458.4	48249.6	-1.842	1.74e-07	1.87e-06	-//-
	Solyc02g079960.2	2468.06	1819.48	0.43985	0.010015	0.032245	-//-
	Solyc02g079970.2	2234.41	3532.41	-0.66076	0.00021068	0.0011351	-//-
	Solyc02g079990.2	166.521	272.525	-0.71068	0.0017435	0.007234	-//-
	Solyc02g080040.2	974.382	1504.64	-0.62686	0.0027948	0.010868	-//-
	Solyc02g080070.2	8708.09	5892.26	0.56353	0.0011287	0.0049529	-//-
	Solyc02g080080.2	2656.75	1313.19	1.0166	1.95e-08	2.5e-07	-//-
	Solyc02g080090.1	36.136	5.60176	2.6895	6.35e-05	0.00039043	-//-
	Solyc02g080120.1	7.36716	117.41	-3.9943	1.79e-05	0.00012622	-//-
	Solyc02g080130.2	2621.09	1227.29	1.0947	9.78e-10	1.59e-08	-//-
	Solyc02g080160.2	12.6013	130.704	-3.3747	2.21e-15	8.81e-14	-//-
	Solyc02g080210.2	4.97757	156.01	-4.9701	0.0056293	0.019731	-//-
	Solyc02g080220.2	13.9726	35.4982	-1.3451	0.0092115	0.030028	-//-
	Solyc02g080230.2	18.3547	250.862	-3.7727	8.85e-12	2.05e-10	-//-
	Solyc02g080310.2	43.529	295.072	-2.761	1.08e-25	1.55e-23	-//-
	Solyc02g080330.2	10.3796	65.9742	-2.6681	1.94e-07	2.05e-06	-//-
	Solyc02g080400.1	2.31432	12.8716	-2.4755	0.00856	0.028192	-//-
	Solyc02g080430.2	478.429	762.528	-0.67248	0.00056305	0.0026966	-//-
	Solyc02g080450.1	23.4722	58.0993	-1.3076	0.00066296	0.0031156	-//-
	Solyc02g080480.2	115.195	334.384	-1.5374	4.46e-11	9.23e-10	-//-
	Solyc02g080490.2	111.237	526.5	-2.2428	7.78e-24	9.16e-22	-//-
	Solyc02g080510.1	620.802	1569.28	-1.3379	1.16e-12	3.11e-11	-//-
	Solyc02g080530.2	2413.16	3288.73	-0.4466	0.014466	0.043814	-//-
	Solyc02g080540.1	7030.92	18534.4	-1.3984	4.46e-15	1.7e-13	-//-
	Solyc02g080570.2	2112.5	3332.27	-0.65756	0.0076721	0.025629	-//-
	Solyc02g080600.1	252.081	963.203	-1.934	1.22e-18	7.73e-17	-//-
	Solyc02g080610.2	18.8265	82.856	-2.1378	1.28e-08	1.69e-07	-//-
	Solyc02g080620.2	222.027	486.911	-1.1329	6.07e-08	7.1e-07	-//-
	Solyc02g080650.2	272.833	156.976	0.79747	0.00065268	0.0030738	-//-
	Solyc02g080660.2	236.164	379.946	-0.68601	0.0015546	0.0065517	-//-
	Solyc02g080670.2	41.3155	201.106	-2.2832	1.65e-07	1.78e-06	-//-
	Solyc02g080770.2	11.5572	73.5782	-2.6705	3.85e-08	4.69e-07	-//-
	Solyc02g080800.2	767.252	467.284	0.7154	0.00018946	0.0010336	DHS	Deoxyhypusine synthase [Source:UniProtKB/Swiss-Prot;Acc:Q9AXR0]
	Solyc02g080810.2	2815.14	15153.5	-2.4284	2.14e-19	1.49e-17	-//-
	Solyc02g080820.2	561.684	335.066	0.74531	0.00023323	0.0012433	-//-
	Solyc02g080830.1	61.5196	12.3254	2.3194	0.0077335	0.025813	-//-
	Solyc02g080900.2	19.9568	58.1637	-1.5432	0.00060452	0.0028666	-//-
	Solyc02g080950.1	161.979	84.1145	0.94538	0.00090103	0.0040649	-//-
	Solyc02g080980.2	238.443	696.787	-1.5471	8.04e-14	2.53e-12	-//-
	Solyc02g080990.1	301.491	598.925	-0.99026	0.0059622	0.020699	-//-
	Solyc02g081010.1	1287.72	749.614	0.7806	2.8e-05	0.00018918	-//-
	Solyc02g081030.2	1078.91	2557.64	-1.2452	6.39e-09	8.95e-08	-//-
	Solyc02g081040.2	35.0797	70.9975	-1.0171	0.0084035	0.027762	-//-
	Solyc02g081060.2	45.5838	165.131	-1.857	4.12e-05	0.00026663	-//-
	Solyc02g081080.2	628.896	354.103	0.82865	3.41e-05	0.00022492	-//-
	Solyc02g081130.1	0.368507	11.284	-4.9364	0.00028005	0.001465	-//-
	Solyc02g081150.1	720.11	1548.21	-1.1043	2.13e-07	2.24e-06	-//-
	Solyc02g081170.2	3508.31	2297.69	0.61059	0.00054306	0.002614	-//-
	Solyc02g081180.1	306.905	116.459	1.398	1.58e-09	2.48e-08	-//-
	Solyc02g081200.1	825.496	554.674	0.57362	0.0036367	0.013576	-//-
	Solyc02g081210.2	54.0597	151.27	-1.4845	1.57e-07	1.7e-06	-//-
	Solyc02g081270.2	6.54073	40.6	-2.634	0.0029098	0.011249	-//-
	Solyc02g081320.2	400.866	275.613	0.54047	0.009209	0.030023	-//-
	Solyc02g081330.2	741.904	3175.68	-2.0978	2.44e-15	9.62e-14	-//-
	Solyc02g081340.2	1.33434	240.583	-7.4943	1.59e-29	3.59e-27	-//-
	Solyc02g081390.2	3617.53	1485.84	1.2837	4.17e-12	1.03e-10	-//-
	Solyc02g081420.2	75.1761	120.891	-0.68536	0.012354	0.038415	-//-
	Solyc02g081440.2	8.84663	45.4274	-2.3604	2.16e-06	1.88e-05	-//-
	Solyc02g081470.2	7.7691	28.555	-1.8779	0.0011931	0.0052058	-//-
	Solyc02g081480.2	150.591	237.205	-0.6555	0.0045945	0.016586	-//-
	Solyc02g081530.1	110.828	52.5658	1.0761	0.00035004	0.0017855	-//-
	Solyc02g081550.2	35.1612	74.4946	-1.0832	0.0015483	0.0065273	-//-
	Solyc02g081560.1	413.607	1192.89	-1.5281	3.37e-06	2.8e-05	-//-
	Solyc02g081590.2	3596.19	2060.94	0.80317	8.37e-06	6.37e-05	-//-
	Solyc02g081600.2	297.468	544.08	-0.87108	0.0016382	0.0068578	-//-
	Solyc02g081610.1	128.586	55.8642	1.2027	3.48e-05	0.00022917	-//-
	Solyc02g081680.2	453.961	289.562	0.64869	0.0015313	0.006468	-//-
	Solyc02g081730.2	258.903	778.355	-1.588	5.66e-15	2.11e-13	-//-
	Solyc02g081810.2	2786.8	1530.25	0.86484	7.28e-05	0.00044151	-//-
	Solyc02g081830.2	335.063	186.867	0.84242	0.00015993	0.00088988	-//-
	Solyc02g081900.2	73.214	286.894	-1.9703	1.05e-05	7.81e-05	-//-
	Solyc02g081920.2	368.606	1062.17	-1.5269	4.93e-15	1.87e-13	-//-
	Solyc02g081930.2	55.4816	24.9348	1.1538	0.0042156	0.015402	-//-
	Solyc02g081970.2	3685.46	2566.37	0.52212	0.0061091	0.021129	-//-
	Solyc02g081980.2	20.5269	234.55	-3.5143	3.13e-10	5.54e-09	-//-
	Solyc02g082020.2	1443.78	1040.84	0.47211	0.010756	0.034228	-//-
	Solyc02g082050.2	26.8559	70.3821	-1.39	0.00013064	0.00074277	-//-
	Solyc02g082060.1	1054.99	394.887	1.4177	1.32e-13	4.04e-12	-//-
	Solyc02g082070.2	333.917	154.242	1.1143	8.19e-07	7.74e-06	-//-
	Solyc02g082100.2	469.062	1122.36	-1.2587	3.94e-10	6.85e-09	-//-
	Solyc02g082140.2	1655.76	3183.14	-0.94296	1.86e-07	1.98e-06	-//-
	Solyc02g082150.1	17.0345	75.4678	-2.1474	3.08e-08	3.8e-07	-//-
	Solyc02g082190.2	1123.84	488.864	1.2009	1.19e-09	1.91e-08	-//-
	Solyc02g082200.2	2471.09	3797.77	-0.62001	0.00069869	0.0032607	-//-
	Solyc02g082220.2	2600.04	1566.53	0.73096	5.76e-05	0.00035772	-//-
	Solyc02g082250.2	2809.1	1453.02	0.95105	3.87e-06	3.17e-05	-//-
	Solyc02g082260.2	708.723	2881.03	-2.0233	4.39e-05	0.00028224	-//-
	Solyc02g082340.2	6980.14	3315.7	1.0739	8.97e-10	1.47e-08	-//-
	Solyc02g082400.2	469.836	314.929	0.57713	0.0065786	0.022438	-//-
	Solyc02g082450.2	514.203	66.0242	2.9613	4.02e-10	6.98e-09	-//-
	Solyc02g082460.2	1743.95	1235.1	0.49773	0.0062293	0.021484	-//-
	Solyc02g082470.2	2511.3	1723.37	0.5432	0.0021717	0.0087576	-//-
	Solyc02g082490.2	107.302	177.588	-0.72686	0.0032378	0.012314	-//-
	Solyc02g082540.2	1983.61	1137.54	0.80221	1.51e-05	0.00010827	-//-
	Solyc02g082590.2	105.417	51.3475	1.0377	0.00077933	0.0035834	-//-
	Solyc02g082610.1	33.4377	160.664	-2.2645	3.35e-12	8.36e-11	-//-
	Solyc02g082650.2	68.5076	163.22	-1.2525	0.012091	0.037739	-//-
	Solyc02g082660.2	247.799	439.751	-0.82752	6.62e-05	0.00040482	-//-
	Solyc02g082680.2	305.423	495.803	-0.69896	0.00041752	0.0020822	-//-
	Solyc02g082690.2	106.667	223.323	-1.066	9.82e-06	7.35e-05	-//-
	Solyc02g082700.2	3797.09	5660.61	-0.57606	0.011594	0.036461	-//-
	Solyc02g082760.2	10119.2	22525.5	-1.1545	2.38e-08	3e-07	-//-
	Solyc02g082770.2	502.744	333.862	0.59057	0.00359	0.013433	-//-
	Solyc02g082820.2	6.2755	31.9792	-2.3493	0.0011661	0.0050978	-//-
	Solyc02g082900.2	3600.53	1091.05	1.7225	3.11e-21	2.61e-19	-//-
	Solyc02g082950.2	719.508	206.059	1.804	2.45e-14	8.32e-13	-//-
	Solyc02g082970.1	131.289	64.3886	1.0279	0.00038023	0.0019201	-//-
	Solyc02g083040.1	4.88517	39.7186	-3.0233	0.0014185	0.0060601	-//-
	Solyc02g083110.1	361.021	799.969	-1.1479	4.34e-09	6.28e-08	-//-
	Solyc02g083130.2	67.5603	241.034	-1.835	3.73e-13	1.07e-11	-//-
	Solyc02g083140.2	425.268	863.225	-1.0214	2.03e-07	2.15e-06	-//-
	Solyc02g083190.1	29.4284	77.2373	-1.3921	0.00012282	0.00070232	-//-
	Solyc02g083250.2	1435.66	2502.38	-0.80158	3.7e-06	3.04e-05	-//-
	Solyc02g083260.2	336.155	230.334	0.5454	0.009416	0.030605	-//-
	Solyc02g083360.1	483.928	826.584	-0.77237	7.66e-05	0.00046131	-//-
	Solyc02g083380.2	550.202	332.851	0.72509	0.00022854	0.0012208	-//-
	Solyc02g083410.2	727.715	1713.31	-1.2353	8.64e-11	1.69e-09	-//-
	Solyc02g083450.2	139.464	213.411	-0.61375	0.0082855	0.027436	-//-
	Solyc02g083460.2	4519.18	3267.7	0.46779	0.0069899	0.023663	-//-
	Solyc02g083470.2	1049.82	590.429	0.83031	1.44e-05	0.00010365	-//-
	Solyc02g083490.2	1.33434	10.022	-2.909	0.0098025	0.031666	-//-
	Solyc02g083500.2	693.008	1827.01	-1.3985	2.1e-07	2.21e-06	-//-
	Solyc02g083540.2	301.243	1086.93	-1.8513	1.31e-15	5.4e-14	-//-
	Solyc02g083570.2	430.614	1807.46	-2.0695	2.51e-27	4.21e-25	-//-
	Solyc02g083580.2	201.964	393.706	-0.96302	5.43e-06	4.33e-05	-//-
	Solyc02g083620.2	23.2733	73.4474	-1.658	0.011711	0.036759	-//-
	Solyc02g083640.2	11.0158	54.9239	-2.3179	0.0060622	0.020994	-//-
	Solyc02g083680.1	488.417	282.029	0.79227	0.00013045	0.00074183	-//-
	Solyc02g083700.2	16.694	64.0741	-1.9404	1.48e-06	1.32e-05	-//-
	Solyc02g083760.2	251.527	1076.17	-2.0971	1.06e-25	1.54e-23	-//-
	Solyc02g083800.2	780.166	427.937	0.86638	0.00030305	0.0015702	-//-
	Solyc02g083810.2	16470.8	42732	-1.3754	4.7e-13	1.33e-11	-//-
	Solyc02g083870.2	13.5345	0	Inf	0.0016549	0.0069146	-//-
	Solyc02g083880.2	99.166	470.975	-2.2477	2.15e-05	0.00014945	-//-
	Solyc02g083890.2	20.5997	74.9556	-1.8634	9.73e-07	9.05e-06	-//-
	Solyc02g083930.1	1.2645	11.4828	-3.1828	0.0040535	0.014893	-//-
	Solyc02g083960.2	512.422	358.681	0.51463	0.015109	0.045387	-//-
	Solyc02g083970.1	585.61	1244.81	-1.0879	1.05e-08	1.42e-07	-//-
	Solyc02g083980.2	230.994	439.108	-0.92672	0.00035271	0.0017976	-//-
	Solyc02g084070.1	43.7432	10.2133	2.0986	2.34e-05	0.00016106	-//-
	Solyc02g084210.1	3.61523	16.5127	-2.1914	0.003428	0.012915	-//-
	Solyc02g084370.1	12.2243	47.1287	-1.9468	5.69e-05	0.00035455	-//-
	Solyc02g084380.2	273.697	179.808	0.60612	0.007361	0.024744	-//-
	Solyc02g084390.2	300.68	1178.6	-1.9708	3.95e-24	4.84e-22	-//-
	Solyc02g084400.2	22.7314	153.497	-2.7554	5.58e-18	3.12e-16	-//-
	Solyc02g084480.1	145.662	90.3573	0.68891	0.010819	0.034403	-//-
	Solyc02g084510.2	216.14	142.082	0.60525	0.012161	0.037924	-//-
	Solyc02g084540.2	62.7387	115.646	-0.88229	0.0024159	0.0096065	-//-
	Solyc02g084560.2	114.632	182.504	-0.67092	0.010056	0.03236	-//-
	Solyc02g084580.1	4.63705	27.8468	-2.5862	3.19e-05	0.0002128	-//-
	Solyc02g084590.2	62.9398	289.172	-2.1999	7.52e-10	1.25e-08	-//-
	Solyc02g084610.1	59.7885	143.302	-1.2611	6.44e-06	5.03e-05	-//-
	Solyc02g084620.2	421.88	596.029	-0.49855	0.010965	0.034772	-//-
	Solyc02g084630.2	387.781	618.926	-0.67453	0.012677	0.039236	-//-
	Solyc02g084640.2	342.516	615.978	-0.84671	0.010967	0.034774	-//-
	Solyc02g084650.2	654.191	960.601	-0.55423	0.014098	0.042863	-//-
	Solyc02g084690.2	2632.3	1889.13	0.47861	0.0065357	0.022312	-//-
	Solyc02g084720.2	185.768	1585.58	-3.0934	5.64e-25	7.61e-23	-//-
	Solyc02g084740.2	413.875	745.893	-0.84977	7.82e-06	5.99e-05	-//-
	Solyc02g084750.2	583.412	817.631	-0.48694	0.011383	0.035912	-//-
	Solyc02g084840.2	979.989	300.387	1.7059	6.46e-18	3.57e-16	-//-
	Solyc02g084850.2	2.62684	172.052	-6.0334	2.71e-28	5.12e-26	TAS14	Abscisic acid and environmental stress-inducible protein TAS14 [Source:UniProtKB/Swiss-Prot;Acc:P22240]
	Solyc02g084870.2	566.891	340.305	0.73624	0.00029321	0.0015261	-//-
	Solyc02g084890.1	1365.76	2586.31	-0.92119	0.0041656	0.015245	-//-
	Solyc02g084930.2	678.789	270.045	1.3298	6.22e-11	1.25e-09	-//-
	Solyc02g084950.2	241.611	160.561	0.58956	0.0092657	0.030174	-//-
	Solyc02g084960.1	63.2564	14.18	2.1574	2.2e-07	2.31e-06	-//-
	Solyc02g084970.2	134.557	50.255	1.4209	0.00040041	0.0020076	-//-
	Solyc02g084990.2	660.291	1325.96	-1.0059	4.18e-08	5.06e-07	-//-
	Solyc02g085020.2	2.1605	150.311	-6.1204	9.95e-13	2.72e-11	-//-
	Solyc02g085050.2	732.197	2060.51	-1.4927	0.012765	0.039459	-//-
	Solyc02g085080.2	190.486	309.621	-0.70082	0.0018382	0.0075793	-//-
	Solyc02g085100.2	738.626	2565.95	-1.7966	1.97e-17	1.04e-15	-//-
	Solyc02g085130.2	60.9921	127.686	-1.0659	0.00019267	0.0010494	-//-
	Solyc02g085150.2	11.72	84.8633	-2.8562	3.85e-13	1.11e-11	-//-
	Solyc02g085210.1	291.683	156.928	0.8943	8.28e-05	0.00049409	-//-
	Solyc02g085220.2	71.3005	136.893	-0.94107	0.00079649	0.0036517	-//-
	Solyc02g085230.2	226.506	134.101	0.75623	0.0011837	0.0051708	-//-
	Solyc02g085250.2	360.651	957.112	-1.4081	1.08e-12	2.93e-11	-//-
	Solyc02g085280.1	828.748	592.351	0.48448	0.0095816	0.031053	-//-
	Solyc02g085290.2	182.974	928.097	-2.3426	2.7e-08	3.39e-07	-//-
	Solyc02g085320.1	861.697	174.068	2.3075	5.66e-12	1.35e-10	-//-
	Solyc02g085350.2	10215.8	5963.55	0.77655	7.73e-06	5.93e-05	-//-
	Solyc02g085360.2	1033.26	23.9728	5.4297	8.22e-17	4.01e-15	-//-
	Solyc02g085370.2	158.572	85.6057	0.88936	0.0010708	0.0047297	-//-
	Solyc02g085430.2	14.2177	40.3634	-1.5054	0.0017831	0.0073816	-//-
	Solyc02g085480.2	19.9239	83.5377	-2.0679	2.99e-08	3.72e-07	-//-
	Solyc02g085490.1	0.625322	13.8922	-4.4735	0.00011899	0.00068292	-//-
	Solyc02g085520.2	1070.62	1524.8	-0.51018	0.0078325	0.0261	-//-
[truncated: 7,102 more rows]

## Sheet: Table S5b
	Table S5b. DEGs between Cf12_C and Cf12_A
	Gene_id	readcount_Cf12_C	readcount_Cf12_A	log2FoldChange	pval	padj	Gene name	Gene description
	NCRNA_1_409	52.6307	20.4944	1.3607	0.0013594	0.0060525	snoR83	Small nucleolar RNA snoR83 [Source:RFAM;Acc:RF01227]
	NCRNA_1_449	82.2237	39.3194	1.0643	0.0012997	0.0058195	SNORD25	Small nucleolar RNA SNORD25 [Source:RFAM;Acc:RF00054]
	NCRNA_6_228	6.21618	0	Inf	0.006247	0.02253	U6atac	U6atac minor spliceosomal RNA [Source:RFAM;Acc:RF00619]
	NCRNA_7_252	60.224	29.2345	1.0427	0.0049113	0.018398	SNORD14	Small nucleolar RNA SNORD14 [Source:RFAM;Acc:RF00016]
	NCRNA_7_269	19.7693	40.5094	-1.035	0.015495	0.04871	snoZ157	Small nucleolar RNA Z157/R69/R10 [Source:RFAM;Acc:RF00333]
	NCRNA_7_286	6.3299	56.4881	-3.1577	7.8787e-07	7.2936e-06	U6	U6 spliceosomal RNA [Source:RFAM;Acc:RF00026]
	NCRNA_8_259	60.3805	32.1473	0.90939	0.0096191	0.032578	U1	U1 spliceosomal RNA [Source:RFAM;Acc:RF00003]
	NCRNA_8_288	15.3885	37.8044	-1.2967	0.007659	0.026862	U6	U6 spliceosomal RNA [Source:RFAM;Acc:RF00026]
	Novel00002	41.6255	90.0844	-1.1138	0.00040134	0.0020713	-//-
	Novel00003	14.5678	62.8915	-2.1101	3.5722e-07	3.5503e-06	-//-
	Novel00014	71.0273	20.0097	1.8277	2.484e-06	2.0995e-05	--	PREDICTED: uncharacterized protein LOC102587240 isoform X1 [Solanum tuberosum]
	Novel00017	148.807	243.687	-0.71159	0.0016107	0.0070199	--	PREDICTED: dentin sialophosphoprotein-like [Solanum tuberosum]
	Novel00029	3.42203	30.1053	-3.1371	0.0003297	0.0017425	--	putative non-LTR retroelement reverse transcriptase [Arabidopsis thaliana]
	Novel00038	42.1508	14.699	1.5198	0.0019051	0.0081301	--	PREDICTED: NHP2-like protein 1 isoform X2 [Nicotiana tomentosiformis]>gi|698509882|ref|XP_009800132.1| PREDICTED: NHP2-like protein 1 isoform X2 [Nicotiana sylvestris]
	Novel00039	244.118	452.433	-0.89013	6.0658e-06	4.7591e-05	--	PREDICTED: MADS-box protein SOC1-like [Solanum tuberosum]
	Novel00043	52.0703	12.3098	2.0807	4.008e-06	3.2455e-05	--	PREDICTED: uncharacterized protein LOC104210521 isoform X3 [Nicotiana sylvestris]>gi|698521863|ref|XP_009757739.1| PREDICTED: uncharacterized protein LOC104210521 isoform X3 [Nicotiana sylvestris]
	Novel00048	319.531	219.7	0.54042	0.0079345	0.027649	--	PREDICTED: uncharacterized mitochondrial protein ymf11 [Solanum lycopersicum]
	Novel00049	717.331	527.611	0.44316	0.011261	0.037147	--	PREDICTED: IAA-amino acid hydrolase ILR1-like 3 [Solanum lycopersicum]
	Novel00050	146.345	84.3689	0.79459	0.0024956	0.010287	-//-
	Novel00051	119.149	67.76	0.81426	0.0053588	0.019805	--	PREDICTED: putative uncharacterized protein DDB_G0282499 [Solanum lycopersicum]
	Novel00052	196.633	652.726	-1.731	1.4395e-19	7.8555e-18	--	PREDICTED: uncharacterized protein LOC101249750 [Solanum lycopersicum]
	Novel00058	3.24468	57.006	-4.135	6.4324e-06	5.0147e-05	-//-
	Novel00061	26.5329	86.6923	-1.7081	9.7017e-07	8.8032e-06	--	PREDICTED: uncharacterized protein LOC104085354 [Nicotiana tomentosiformis]
	Novel00075	87.0818	41.2549	1.0778	0.0019983	0.0084768	-//-
	Novel00079	31.8277	8.05239	1.9828	0.00051426	0.0025874	-//-
	Novel00087	258.808	82.3742	1.6516	1.5776e-12	3.7713e-11	--	PREDICTED: uncharacterized protein LOC102596609 [Solanum tuberosum]
	Novel00090	1226.4	566.185	1.1151	3.1271e-05	0.00021081	--	PREDICTED: hydrophobic protein LTI6A [Solanum lycopersicum]
	Novel00095	18.261	114.825	-2.6526	6.6952e-05	0.00041953	--	PREDICTED: periaxin-like isoform X5 [Solanum tuberosum]
	Novel00099	612.022	413.341	0.56625	0.0019751	0.0083891	--	PREDICTED: LOW QUALITY PROTEIN: probable carboxylesterase 7 [Solanum lycopersicum]
	Novel00102	116.997	198.275	-0.76103	0.00086927	0.0040959	-//-
	Novel00105	121.698	407.057	-1.7419	3.3129e-16	1.273e-14	--	PREDICTED: uncharacterized protein LOC102588593 [Solanum tuberosum]
	Novel00122	207.454	308.295	-0.57152	0.0060428	0.021895	--	PREDICTED: sodium channel modifier 1 isoform X2 [Solanum lycopersicum]
	Novel00128	454.141	193.2	1.233	1.6023e-10	2.805e-09	-//-
	Novel00130	9.26742	25.6091	-1.4664	0.014223	0.045217	-//-
	Novel00136	2984.62	2130.35	0.48645	0.0021682	0.0091045	--	PREDICTED: subtilisin-like protease [Solanum lycopersicum]
	Novel00141	28.5558	67.8684	-1.249	0.00071664	0.003447	--	unnamed protein product [Coffea canephora]
	Novel00149	1002.07	1679.5	-0.74504	7.1316e-06	5.5184e-05	-//-
	Novel00158	1.84669	22.7797	-3.6247	5.6153e-06	4.443e-05	-//-
	Novel00161	206.903	125.478	0.72152	0.002606	0.010666	--	PREDICTED: uncharacterized protein LOC101256988 [Solanum lycopersicum]
	Novel00168	583.714	1748.22	-1.5826	0.00022032	0.0012264	-//-
	Novel00169	8.20692	42.3463	-2.3673	4.268e-06	3.4415e-05	--	PREDICTED: uncharacterized protein LOC101250755 [Solanum lycopersicum]
	Novel00176	22.8835	2.43998	3.2294	3.765e-05	0.00024957	--	PREDICTED: uncharacterized protein LOC104093999 [Nicotiana tomentosiformis]
	Novel00177	10.3132	1.55204	2.7323	0.0094841	0.032185	--	PREDICTED: F-box/FBD/LRR-repeat protein At1g13570 [Solanum lycopersicum]
	Novel00180	32.013	10.6207	1.5918	0.0021922	0.0091923	--	PREDICTED: uncharacterized protein LOC101261682 isoform X2 [Solanum lycopersicum]
	Novel00183	39.2867	17.438	1.1718	0.0059983	0.021761	-//-
	Novel00191	27.0317	6.62905	2.0278	0.00060513	0.0029743	--	hypothetical protein SDM1_47t00009 [Solanum demissum]
	Novel00192	3.00367	20.2206	-2.751	0.00033087	0.0017477	--	PREDICTED: uncharacterized protein LOC104647420 [Solanum lycopersicum]
	Novel00194	66.8634	109.993	-0.71812	0.012274	0.039926	--	PREDICTED: uncharacterized protein LOC102604032 [Solanum tuberosum]
	Novel00198	30.8494	89.5548	-1.5375	0.0066485	0.023797	--	PREDICTED: uncharacterized protein LOC104644746 [Solanum lycopersicum]
	Novel00201	36.5804	15.3135	1.2563	0.0078533	0.027426	--	PREDICTED: methyl-CpG-binding domain-containing protein 6-like [Solanum tuberosum]
	Novel00202	84.101	48.2555	0.80143	0.008235	0.028531	--	PREDICTED: uncharacterized protein LOC104644774 [Solanum lycopersicum]
	Novel00205	103.779	48.8918	1.0859	0.00030733	0.0016362	--	PREDICTED: uncharacterized protein LOC104225100 [Nicotiana sylvestris]
	Novel00209	6.98811	26.4642	-1.9211	0.0015899	0.006945	-//-
	Novel00211	707.151	1351.89	-0.93489	3.7135e-08	4.4016e-07	--	PREDICTED: uncharacterized protein LOC102597747 [Solanum tuberosum]
	Novel00214	9.04067	36.1297	-1.9987	0.00030409	0.0016221	-//-
	Novel00215	26.524	1.34583	4.3007	0.0077641	0.027176	--	hypothetical protein CICLE_v10029531mg [Citrus clementina]>gi|567862540|ref|XP_006423924.1| hypothetical protein CICLE_v10029524mg [Citrus clementina]>gi|557525710|gb|ESR37016.1| hypothetical protein CICLE_v10029531mg [Citrus clementina]>gi|557525858|gb|ESR37164.1| hypothetical protein CICLE_v10029524mg [Citrus clementina]
	Novel00220	30.0589	84.6706	-1.4941	0.00052549	0.002637	-//-
	Novel00222	116.326	179.903	-0.62904	0.0094864	0.032189	--	PREDICTED: 50S ribosomal protein L6, chloroplastic [Solanum lycopersicum]
	Novel00225	191.542	289.779	-0.59729	0.0023645	0.0098161	--	PREDICTED: uncharacterized protein LOC104647992 [Solanum lycopersicum]
	Novel00230	4185.97	10445.3	-1.3192	8.5257e-09	1.1131e-07	-//-
	Novel00234	42.14	2.54078	4.0518	0.0001344	0.00078838	--	PREDICTED: uncharacterized protein LOC104113055 [Nicotiana tomentosiformis]
	Novel00236	492.113	304.125	0.69433	0.0076271	0.026771	--	PREDICTED: uncharacterized protein LOC104644829 [Solanum lycopersicum]
	Novel00237	174.271	16.251	3.4227	5.1488e-26	5.0947e-24	--	PREDICTED: putative transcription factor bHLH041 [Solanum lycopersicum]
	Novel00239	90.4348	19.7301	2.1965	0.00048167	0.0024384	-//-
	Novel00240	32.188	11.7144	1.4582	0.0058064	0.021159	-//-
	Novel00243	299.717	204.038	0.55476	0.012006	0.039184	--	PREDICTED: uncharacterized protein LOC104233125 [Nicotiana sylvestris]
	Novel00245	247.358	139.831	0.82291	0.000187	0.0010604	-//-
	Novel00259	546.266	301.935	0.85537	6.6449e-05	0.00041676	--	PREDICTED: agamous-like MADS-box protein AGL80 [Solanum lycopersicum]>gi|723751740|ref|XP_010314462.1| PREDICTED: agamous-like MADS-box protein AGL80 [Solanum lycopersicum]
	Novel00261	17.9237	1.68458	3.4114	0.00017942	0.0010216	-//-
	Novel00267	176.174	69.0191	1.3519	0.00018922	0.0010713	--	PREDICTED: fatty acid amide hydrolase-like [Solanum lycopersicum]
	Novel00272	380.226	587.667	-0.62814	0.01319	0.042413	--	PREDICTED: uncharacterized protein LOC104235364 [Nicotiana sylvestris]
	Novel00273	716.967	398.349	0.84787	0.00081323	0.0038621	--	PREDICTED: uncharacterized protein LOC104647446 [Solanum lycopersicum]
	Novel00284	1487.6	957.906	0.63504	9.8153e-05	0.00059422	--	PREDICTED: late embryogenesis abundant protein Lea5-like [Solanum lycopersicum]
	Novel00285	515.942	288.519	0.83854	0.010233	0.034352	-//-
	Novel00288	36.4241	77.372	-1.0869	0.0013744	0.0061104	-//-
	Novel00294	226.808	117.695	0.94641	0.005489	0.020209	--	PREDICTED: putative ribonuclease H protein At1g65750-like isoform X2 [Solanum tuberosum]
	Novel00299	0.642138	11.6785	-4.1848	0.00064142	0.0031257	-//-
	Novel00304	191.212	374.73	-0.97068	1.5858e-06	1.3885e-05	--	PREDICTED: dihydroorotase, mitochondrial isoform X1 [Solanum lycopersicum]
	Novel00305	145.899	26.5574	2.4578	2.9381e-16	1.1387e-14	--	photosystem I P700 apoprotein A1, partial (chloroplast) [Blyxa aubertii]
	Novel00308	0.737946	9.88855	-3.7442	0.0024716	0.010196	--	PREDICTED: protein IQ-DOMAIN 1 [Solanum lycopersicum]
	Novel00309	254.794	419.963	-0.72093	0.00035253	0.0018473	--	PREDICTED: SWR1 complex subunit 6-like [Cicer arietinum]
	Novel00310	21.2964	235.641	-3.4679	2.1991e-31	3.1597e-29	--	PREDICTED: protein RADIALIS-like 5 [Solanum lycopersicum]
	Novel00314	8735.53	15425	-0.8203	1.1697e-07	1.2674e-06	--	PREDICTED: protein SPIRAL1-like 1 [Solanum lycopersicum]
	Novel00318	81.2558	141.746	-0.80276	0.0016297	0.0070869	--	PREDICTED: uncharacterized protein LOC101258017 isoform X1 [Solanum lycopersicum]
	Novel00323	436.183	278.429	0.64762	0.00079942	0.0038026	--	PREDICTED: zinc finger BED domain-containing protein RICESLEEPER 2-like [Nicotiana sylvestris]
	Novel00331	23.2414	49.295	-1.0847	0.0087682	0.030119	-//-
	Novel00332	20.9935	116.287	-2.4697	5.0571e-05	0.00032549	-//-
	Novel00333	23.821	254.386	-3.4167	4.0682e-08	4.7904e-07	--	PREDICTED: protein PHLOEM PROTEIN 2-LIKE A9-like isoform X2 [Solanum lycopersicum]
	Novel00334	25.5032	52.5535	-1.0431	0.0068642	0.024478	--	PREDICTED: uncharacterized protein LOC102586159 [Solanum tuberosum]
	Novel00337	333.78	543.626	-0.70372	0.00018159	0.0010318	--	PREDICTED: 25S rRNA (cytosine-C(5))-methyltransferase nop2-like [Solanum lycopersicum]
	Novel00342	1193.72	1604.74	-0.42688	0.01086	0.036096	--	PREDICTED: uncharacterized protein LOC104649322 [Solanum lycopersicum]
	Novel00343	323.658	84.6213	1.9354	2.0248e-17	8.9814e-16	--	PREDICTED: uncharacterized protein LOC104645740 [Solanum lycopersicum]>gi|723672336|ref|XP_010316383.1| PREDICTED: uncharacterized protein LOC104645740 [Solanum lycopersicum]
	Novel00353	39.924	5.63952	2.8236	9.644e-07	8.7538e-06	--	PREDICTED: uncharacterized protein LOC104107788 [Nicotiana tomentosiformis]
	Novel00361	16.446	165.011	-3.3268	4.1211e-06	3.33e-05	-//-
	Novel00363	129.47	6.50035	4.316	2.6947e-18	1.3187e-16	--	PREDICTED: uncharacterized protein LOC102585683 [Solanum tuberosum]
	Novel00364	19.7049	0.329579	5.9018	6.7545e-07	6.353e-06	--	PREDICTED: uncharacterized protein LOC104646212 [Solanum lycopersicum]
	Novel00367	678.438	449.216	0.59481	0.005985	0.021719	--	PREDICTED: uncharacterized protein LOC104649327 [Solanum lycopersicum]
	Novel00371	220.851	320.164	-0.53574	0.01182	0.038659	--	PREDICTED: uncharacterized protein LOC102591431 [Solanum tuberosum]
	Novel00387	27.732	59.792	-1.1084	0.0024177	0.0099998	--	orf167 (mitochondrion) [Eruca vesicaria subsp. sativa]
	Novel00400	544.342	216.655	1.3291	5.114e-12	1.137e-10	--	PREDICTED: LOW QUALITY PROTEIN: uncharacterized protein LOC104233198 [Nicotiana sylvestris]
	Novel00402	8.54373	28.022	-1.7136	0.0033157	0.013116	--	PREDICTED: uncharacterized protein LOC102597361 [Solanum tuberosum]
	Novel00418	34.6275	92.1428	-1.412	1.1063e-05	8.2145e-05	--	PREDICTED: zeatin O-glucosyltransferase-like [Solanum tuberosum]
	Novel00425	55.1975	108.909	-0.98045	0.00084022	0.0039742	--	PREDICTED: exocyst complex component EXO84C [Solanum lycopersicum]
	Novel00430	82.3344	247.152	-1.5858	1.1149e-11	2.3678e-10	--	PREDICTED: uncharacterized protein LOC101249814 [Solanum lycopersicum]
	Novel00443	74.9427	36.7969	1.0262	0.0032898	0.013021	-//-
	Novel00452	166.51	108.294	0.62066	0.011632	0.038157	--	PREDICTED: uncharacterized protein LOC101261775 [Solanum lycopersicum]
	Novel00454	487.23	968.985	-0.99187	0.00079644	0.0037904	-//-
	Novel00455	38.0353	68.8697	-0.85653	0.01472	0.046594	--	PREDICTED: uncharacterized protein LOC104644607 [Solanum lycopersicum]
	Novel00460	76.6697	269.274	-1.8123	2.5352e-14	7.601e-13	--	PREDICTED: premnaspirodiene oxygenase-like [Solanum tuberosum]
	Novel00463	193.237	8.48739	4.5089	3.7946e-38	8.761e-36	--	PREDICTED: uncharacterized protein LOC104120564 [Nicotiana tomentosiformis]
	Novel00464	46.0061	127.722	-1.4731	0.0015827	0.0069214	--	PREDICTED: classical arabinogalactan protein 25-like [Nicotiana tomentosiformis]
	Novel00465	195.016	64.411	1.5982	0.0060433	0.021895	--	PREDICTED: isoflavone 2'-hydroxylase-like [Solanum tuberosum]
	Novel00468	44.2453	11.5136	1.9422	4.1089e-05	0.00026967	--	PREDICTED: catalase isozyme 3-like [Solanum lycopersicum]
	Novel00472	0.368973	12.909	-5.1287	0.0099098	0.033437	--	PREDICTED: RNA-binding protein 12-like [Solanum lycopersicum]
	Novel00474	60.8	29.5083	1.0429	0.0068015	0.024274	-//-
	Novel00481	38.5426	74.8435	-0.95742	0.0036457	0.014213	--	PREDICTED: uncharacterized protein LOC104648659 [Solanum lycopersicum]>gi|723720861|ref|XP_010324753.1| PREDICTED: uncharacterized protein LOC104648659 [Solanum lycopersicum]
	Novel00483	291.463	427.683	-0.55323	0.0046083	0.017415	-//-
	Novel00486	459.521	267.606	0.78002	3.9098e-05	0.00025776	--	PREDICTED: plastid division protein CDP1, chloroplastic [Solanum lycopersicum]
	Novel00489	216.151	450.148	-1.0584	4.9136e-08	5.704e-07	-//-
	Novel00494	148.175	90.888	0.70514	0.0068574	0.024457	--	PREDICTED: uncharacterized protein LOC104243983 [Nicotiana sylvestris]
	Novel00495	44.475	111.53	-1.3264	9.5159e-06	7.1563e-05	--	PREDICTED: anthocyanidin 3-O-glucoside 2'''-O-xylosyltransferase-like [Solanum lycopersicum]
	Novel00498	7553.2	2430.03	1.6361	3.4653e-25	3.1731e-23	--	PREDICTED: putative phospholipid-transporting ATPase 9 [Solanum lycopersicum]
	Novel00502	59.5083	19.6251	1.6004	6.2037e-05	0.000392	-//-
	Novel00505	53.004	114.21	-1.1075	0.00020445	0.0011487	-//-
	Novel00511	30.2608	86.0709	-1.5081	0.0020437	0.0086408	-//-
	Novel00514	100.063	245.338	-1.2939	2.568e-08	3.1275e-07	-//-
	Novel00520	107.195	53.2398	1.0097	0.0012835	0.0057553	--	hypothetical protein VITISV_010420 [Vitis vinifera]
	Novel00521	6215.97	4008.79	0.63281	0.0013135	0.0058731	--	PREDICTED: probable UDP-N-acetylglucosamine--peptide N-acetylglucosaminyltransferase SEC isoform X1 [Solanum lycopersicum]
	Novel00527	531.403	725.123	-0.44842	0.010353	0.034684	--	PREDICTED: uncharacterized protein LOC101254997 [Solanum lycopersicum]
	Novel00532	81.7135	132.572	-0.69813	0.014638	0.046376	-//-
	Novel00533	1.41407	12.5753	-3.1527	0.0025068	0.010321	--	PREDICTED: 11-beta-hydroxysteroid dehydrogenase 1B-like isoform X2 [Nicotiana tomentosiformis]
	Novel00536	228.538	109.546	1.0609	2.2686e-06	1.9283e-05	--	PREDICTED: uncharacterized protein LOC102605937 [Solanum tuberosum]
	Novel00538	46.5659	141.939	-1.6079	1.6252e-07	1.7203e-06	-//-
	Novel00545	662.856	471.991	0.48994	0.00667	0.023861	--	PREDICTED: uncharacterized protein LOC102600801 [Solanum tuberosum]
	Novel00553	62.3296	33.6657	0.88864	0.013241	0.042557	--	hypothetical protein SDM1_29t00005 [Solanum demissum]
	Novel00554	92.9561	22.3351	2.0572	6.6107e-09	8.8272e-08	--	PREDICTED: F-box protein At5g07610-like [Solanum lycopersicum]
	Novel00557	57.4254	334.953	-2.5442	3.5591e-10	5.8838e-09	--	PREDICTED: uncharacterized protein LOC101247619 [Solanum lycopersicum]
	Novel00565	72.2425	14.3747	2.3293	9.402e-09	1.2199e-07	-//-
	Novel00572	330.72	572.127	-0.79073	1.8208e-05	0.00012933	--	PREDICTED: exosome complex exonuclease RRP44 [Nicotiana sylvestris]
	Novel00574	313.766	125.867	1.3178	1.576e-09	2.3651e-08	-//-
	Novel00578	563.37	336.917	0.74169	7.9738e-05	0.00049121	--	PREDICTED: secologanin synthase-like [Solanum tuberosum]
	Novel00588	180.995	307.678	-0.76547	0.00016226	0.00093457	-//-
	Novel00603	17.6363	5.25077	1.7479	0.015996	0.049993	--	PREDICTED: WRKY transcription factor 55 [Solanum lycopersicum]
	Novel00611	80.5976	47.7201	0.75614	0.014276	0.045374	-//-
	Novel00612	215.993	312.092	-0.53099	0.010804	0.035956	--	PREDICTED: uncharacterized protein LOC101267126 [Solanum lycopersicum]>gi|723709527|ref|XP_010322727.1| PREDICTED: uncharacterized protein LOC101267126 [Solanum lycopersicum]>gi|723709530|ref|XP_010322728.1| PREDICTED: uncharacterized protein LOC101267126 [Solanum lycopersicum]
	Novel00615	346.644	113.519	1.6105	8.5509e-14	2.4061e-12	-//-
	Novel00616	61.1221	136.688	-1.1611	2.1927e-05	0.00015272	--	PREDICTED: serine carboxypeptidase-like 45 [Solanum lycopersicum]
	Novel00617	46.5969	20.7972	1.1638	0.0051076	0.018991	--	PREDICTED: uncharacterized protein LOC101261242 [Solanum lycopersicum]
	Novel00621	4102.72	1621.18	1.3395	2.7037e-11	5.3781e-10	--	PREDICTED: trans-cinnamate 4-monooxygenase-like [Solanum lycopersicum]
	Novel00622	262.101	534.173	-1.0272	7.3938e-06	5.6984e-05	-//-
	Novel00626	64.656	171.709	-1.4091	0.0015434	0.006765	-//-
	Novel00628	89.2136	214.937	-1.2686	1.0268e-07	1.1248e-06	-//-
	Novel00633	119.602	196.937	-0.71949	0.0022036	0.0092346	-//-
	Novel00635	1.01111	12.9277	-3.6765	0.0004678	0.0023779	-//-
	Novel00636	19.2753	152.322	-2.9823	1.8075e-20	1.0638e-18	--	PREDICTED: uncharacterized protein LOC104093526 [Nicotiana tomentosiformis]
	Novel00639	277.825	177.604	0.64551	0.0025001	0.010301	-//-
	Novel00640	78.7943	29.8517	1.4003	0.00012406	0.00073426	--	PREDICTED: uncharacterized protein LOC101257004 [Solanum lycopersicum]
	Novel00642	624.713	1049.81	-0.74886	0.00429	0.016371	-//-
	Novel00648	51.1852	22.9217	1.159	0.0035325	0.013833	--	PREDICTED: zinc finger BED domain-containing protein RICESLEEPER 1-like [Nicotiana tomentosiformis]>gi|697144862|ref|XP_009626554.1| PREDICTED: zinc finger BED domain-containing protein RICESLEEPER 1-like [Nicotiana tomentosiformis]>gi|697144864|ref|XP_009626555.1| PREDICTED: zinc finger BED domain-containing protein RICESLEEPER 1-like [Nicotiana tomentosiformis]
	Novel00649	375.721	10.2911	5.1902	2.4703e-37	5.3383e-35	--	PREDICTED: omega-6 fatty acid desaturase, endoplasmic reticulum-like [Nicotiana tomentosiformis]
	Novel00655	304.482	37.825	3.0089	3.9158e-09	5.4356e-08	--	PREDICTED: uncharacterized protein LOC101263830 isoform X2 [Solanum lycopersicum]
	Novel00660	26.64	85.4163	-1.6809	6.8833e-05	0.00043031	-//-
	Novel00662	2.58463	15.8986	-2.6209	0.0013148	0.0058772	-//-
	Novel00668	63.8594	105.533	-0.72472	0.0098586	0.033281	--	PREDICTED: uncharacterized protein LOC104121134 [Nicotiana tomentosiformis]
	Novel00678	142.261	489.423	-1.7825	4.4772e-19	2.3621e-17	--	PREDICTED: uncharacterized protein LOC104648891 [Solanum lycopersicum]
	Novel00685	2429.29	1856.81	0.3877	0.015171	0.047798	--	PREDICTED: uncharacterized protein LOC543591 [Solanum lycopersicum]
	Novel00686	45.7991	86.3449	-0.91479	0.0086957	0.029911	-//-
	Novel00688	153.689	222.805	-0.53577	0.012839	0.041482	-//-
	Novel00691	731.431	210.986	1.7936	2.2442e-12	5.276e-11	--	PREDICTED: G-type lectin S-receptor-like serine/threonine-protein kinase SD2-5 [Solanum lycopersicum]
	Novel00699	89.3529	8.81657	3.3412	1.9953e-10	3.4287e-09	-//-
	Novel00708	200.343	74.0831	1.4353	1.0919e-08	1.4045e-07	--	PREDICTED: uncharacterized protein LOC105643719 [Jatropha curcas]
	Novel00709	108.919	55.8416	0.96384	0.00053525	0.0026765	-//-
	Novel00715	18.3267	62.1143	-1.761	3.3898e-05	0.00022677	-//-
	Novel00722	12.8942	50.3903	-1.9664	0.00074412	0.0035646	-//-
	Novel00729	5.12352	43.3679	-3.0814	9.5788e-05	0.0005812	--	PREDICTED: uncharacterized protein LOC101248596 [Solanum lycopersicum]
	Novel00732	152.516	60.534	1.3331	0.0028702	0.011589	--	PREDICTED: probable WRKY transcription factor 41 [Nicotiana tomentosiformis]
	Novel00736	137.026	86.645	0.66127	0.011896	0.038886	--	PREDICTED: F-box/FBD/LRR-repeat protein At1g13570-like [Solanum lycopersicum]
	Novel00738	12.0967	36.742	-1.6028	0.0026879	0.010953	--	PREDICTED: uncharacterized protein LOC101258285 [Solanum lycopersicum]
	Novel00739	305.342	479.097	-0.64989	0.00064601	0.0031437	--	PREDICTED: LOW QUALITY PROTEIN: uncharacterized protein LOC104085130 [Nicotiana tomentosiformis]
	Novel00740	877.833	659.066	0.41352	0.011433	0.037639	-//-
	Novel00746	369.698	223.175	0.72818	0.00015722	0.00090882	-//-
	Novel00753	113.249	219.295	-0.95337	0.0046393	0.01752	-//-
	Novel00754	484.093	180.358	1.4244	9.0739e-13	2.2344e-11	--	PREDICTED: uncharacterized protein LOC104089897 [Nicotiana tomentosiformis]
	Novel00756	48.309	17.5518	1.4607	0.00066366	0.0032174	--	PREDICTED: uncharacterized protein LOC104799668 [Tarenaya hassleriana]
	Novel00762	32.3949	95.6189	-1.5615	2.2875e-06	1.9432e-05	-//-
	Novel00763	54.6024	109.468	-1.0035	0.00068213	0.0032981	-//-
	Novel00764	76.8793	229.7	-1.5791	4.8562e-11	9.2316e-10	-//-
	Novel00765	33.9013	4.89368	2.7923	4.6375e-06	3.7173e-05	--	PREDICTED: beta-fructofuranosidase, insoluble isoenzyme 1-like isoform X2 [Nicotiana sylvestris]
	Novel00766	340.745	197.26	0.78859	0.000102	0.00061418	--	PREDICTED: uncharacterized protein LOC101244110 [Solanum lycopersicum]
	Novel00769	525.417	826.712	-0.65392	0.00021044	0.001178	--	PREDICTED: F-box/kelch-repeat protein At3g23880-like [Solanum tuberosum]
	Novel00770	3367.22	4500.25	-0.41845	0.0081507	0.0283	--	PREDICTED: non-specific lipid-transfer protein 1-like [Solanum lycopersicum]
	Novel00776	46.6872	11.559	2.014	2.1559e-05	0.00015049	--	SAR8.2 precursor [Capsicum annuum]>gi|60459367|gb|AAX20029.1| SAR82A [Capsicum annuum]
	Novel00780	51.6839	23.4289	1.1414	0.0056956	0.020856	-//-
	Novel00781	293.14	540.059	-0.88153	2.1227e-06	1.8186e-05	--	PREDICTED: uncharacterized protein LOC101253615 [Solanum lycopersicum]
	Novel00786	37.991	5.45204	2.8008	0.0003302	0.0017448	-//-
	Novel00794	401.728	589.845	-0.55412	0.0019681	0.0083645	--	PREDICTED: BI1-like protein [Solanum lycopersicum]>gi|723754424|ref|XP_004253381.2| PREDICTED: BI1-like protein [Solanum lycopersicum]
	Novel00797	925.825	169.586	2.4487	2.0609e-29	2.5306e-27	--	PREDICTED: ferric reduction oxidase 4 [Solanum lycopersicum]
	Novel00800	1694.13	422.724	2.0028	4.5278e-31	6.3373e-29	--	PREDICTED: receptor-like serine/threonine-protein kinase SD1-8-like [Solanum tuberosum]
	Novel00801	1180.4	1732.62	-0.55368	0.00058322	0.0028828	--	PREDICTED: thioredoxin-like 2, chloroplastic [Solanum lycopersicum]
	Novel00802	2.11985	14.906	-2.8139	0.002127	0.0089523	--	PREDICTED: uncharacterized protein LOC104110032 [Nicotiana tomentosiformis]
	Novel00807	205.657	122.356	0.74915	0.0028321	0.011465	--	PREDICTED: uncharacterized protein LOC101250290 isoform X2 [Solanum lycopersicum]
	Novel00814	442.359	279.248	0.66367	0.00040739	0.0020974	--	PREDICTED: MLO-like protein 9 [Solanum lycopersicum]>gi|723754013|ref|XP_010314898.1| PREDICTED: MLO-like protein 9 [Solanum lycopersicum]
	Novel00819	1368.4	889.67	0.62114	0.00025894	0.0014098	--	PREDICTED: probable serine/threonine-protein kinase Cx32, chloroplastic [Solanum lycopersicum]
	Novel00822	986.613	622.062	0.66543	0.00013491	0.00079102	--	PREDICTED: SRSF protein kinase 1 [Solanum lycopersicum]>gi|723753993|ref|XP_010314895.1| PREDICTED: SRSF protein kinase 1 [Solanum lycopersicum]
	Novel00824	8749.82	5823.67	0.58733	0.00012321	0.00073003	--	PREDICTED: eukaryotic translation initiation factor 6-2 [Solanum lycopersicum]
	Novel00827	10.0561	29.4633	-1.5508	0.0054897	0.020209	--	PREDICTED: protein PHLOEM PROTEIN 2-LIKE A9-like isoform X1 [Solanum lycopersicum]
	Novel00830	881.848	1586.99	-0.84769	2.5189e-07	2.5754e-06	--	PREDICTED: uncharacterized protein LOC102593663 isoform X1 [Solanum tuberosum]
	Novel00831	38.1136	321.858	-3.078	6.1006e-14	1.7476e-12	--	PREDICTED: transcription factor bHLH93 [Solanum lycopersicum]
	Novel00833	149.352	22.793	2.7121	9.3517e-18	4.3706e-16	--	PREDICTED: cytochrome P450 CYP736A12-like [Solanum lycopersicum]
	Novel00834	87.9008	190.063	-1.1125	1.8425e-05	0.00013071	--	PREDICTED: probable inactive receptor kinase At4g23740, partial [Solanum lycopersicum]
	Novel00837	272.521	400.648	-0.55597	0.0048475	0.018197	--	PREDICTED: AIG2-like protein [Solanum lycopersicum]
	Novel00838	2537.26	1691.38	0.58507	0.00017037	0.0009763	--	PREDICTED: L-arabinokinase-like [Solanum lycopersicum]
	Novel00839	108.418	55.8771	0.95628	0.0070001	0.024884	--	PREDICTED: potassium channel KAT1-like [Solanum lycopersicum]
	Novel00843	82.6785	32.4058	1.3513	0.015506	0.048733	--	PREDICTED: uncharacterized protein LOC104648285 [Solanum lycopersicum]
	Novel00848	953.359	1530.43	-0.68285	0.00015339	0.00088842	--	PREDICTED: peptidyl-prolyl cis-trans isomerase FKBP19, chloroplastic [Solanum lycopersicum]
	Novel00849	525.812	1043.46	-0.98876	0.0001575	0.00090989	--	PREDICTED: protein NRT1/ PTR FAMILY 6.1 [Solanum lycopersicum]>gi|723753959|ref|XP_010314891.1| PREDICTED: protein NRT1/ PTR FAMILY 6.1 [Solanum lycopersicum]>gi|723753962|ref|XP_010314892.1| PREDICTED: protein NRT1/ PTR FAMILY 6.1 [Solanum lycopersicum]
	Novel00850	23.9816	63.3096	-1.4005	0.01123	0.037059	--	transaldolase [Solanum lycopersicum]
	Novel00852	156.804	307.739	-0.97274	0.00035678	0.001866	-//-
	Novel00854	151.638	463.853	-1.613	0.00059029	0.002912	-//-
	Novel00868	1982.28	685.289	1.5324	2.152e-20	1.2529e-18	--	PREDICTED: G-type lectin S-receptor-like serine/threonine-protein kinase At4g27290 [Solanum lycopersicum]
	Novel00869	400.183	165.164	1.2768	6.7511e-10	1.0728e-08	--	PREDICTED: uncharacterized protein At1g66480-like [Solanum lycopersicum]
	Novel00871	823.378	601.456	0.4531	0.0085361	0.029434	--	PREDICTED: nudix hydrolase 1-like [Solanum lycopersicum]
	Novel00881	143.178	215.201	-0.58788	0.01168	0.038281	--	PREDICTED: dehydrogenase/reductase SDR family member 12-like [Solanum lycopersicum]
	Novel00882	34.5852	99.3184	-1.5219	4.7294e-06	3.7876e-05	--	PREDICTED: probable LRR receptor-like serine/threonine-protein kinase At1g34110 [Solanum lycopersicum]
	Novel00883	560.344	1041.23	-0.8939	2.6091e-07	2.6596e-06	--	PREDICTED: uncharacterized protein LOC101263198 [Solanum lycopersicum]
	Novel00884	483.208	287.289	0.75014	9.898e-05	0.00059829	--	PREDICTED: probable signal peptidase complex subunit 2 isoform X1 [Solanum lycopersicum]
	Novel00885	285.913	483.24	-0.75716	0.00015453	0.00089441	--	PREDICTED: EPIDERMAL PATTERNING FACTOR-like protein 1 [Solanum lycopersicum]
	Novel00886	50.8026	96.64	-0.92772	0.0029028	0.0117	--	PREDICTED: WAT1-related protein At5g64700 [Solanum lycopersicum]
	Novel00890	822.058	195.245	2.074	2.365e-10	4.019e-09	--	PREDICTED: dehydrodolichyl diphosphate synthase 2-like [Solanum lycopersicum]
	Novel00898	3074.09	5614.42	-0.86898	2.2665e-08	2.7805e-07	--	PREDICTED: uncharacterized protein LOC101265812 [Solanum lycopersicum]
	Novel00900	49.8522	134.941	-1.4366	2.7391e-07	2.7774e-06	--	PREDICTED: proteinase inhibitor PSI-1.2-like [Nicotiana tomentosiformis]
	Solyc01g005000.2	74.0336	331.666	-2.1635	5.5737e-13	1.4098e-11	-//-
	Solyc01g005010.2	404.412	683.248	-0.75658	0.0018751	0.0080207	-//-
	Solyc01g005040.2	1037.88	513.591	1.0149	1.8574e-09	2.7447e-08	-//-
	Solyc01g005100.2	320.682	493.162	-0.62092	0.0011639	0.0052812	-//-
	Solyc01g005120.2	401.715	716.756	-0.83531	1.9284e-06	1.6642e-05	-//-
	Solyc01g005130.2	686.129	981.839	-0.51701	0.0022381	0.0093573	-//-
	Solyc01g005140.2	75.3351	10.3598	2.8623	0.0043066	0.016429	-//-
	Solyc01g005160.2	1820.13	794.581	1.1958	0.01068	0.035625	-//-
	Solyc01g005220.2	1537.16	659.608	1.2206	2.6707e-13	7.0521e-12	-//-
	Solyc01g005280.2	14.6963	55.0728	-1.9059	1.2059e-05	8.8907e-05	-//-
	Solyc01g005290.2	34.5453	153.468	-2.1514	3.0938e-09	4.3801e-08	-//-
	Solyc01g005300.2	1883.39	2490.02	-0.40283	0.0092966	0.031664	-//-
	Solyc01g005330.2	1541.29	2369.36	-0.62036	7.3942e-05	0.00045827	-//-
	Solyc01g005340.2	663.765	343.977	0.94836	3.7346e-07	3.6927e-06	-//-
	Solyc01g005370.2	86.7902	38.0652	1.1891	0.00022768	0.0012611	-//-
	Solyc01g005390.2	247.477	34.4487	2.8448	2.1901e-05	0.00015264	-//-
	Solyc01g005410.2	1441.94	845.912	0.76944	0.00071385	0.0034349	-//-
	Solyc01g005430.2	2419.06	966.993	1.3229	1.7829e-16	7.1349e-15	-//-
	Solyc01g005500.2	55.4092	3.5158	3.9782	3.9651e-07	3.8963e-06	-//-
	Solyc01g005520.2	1613.22	2924.48	-0.85823	1.0169e-07	1.1157e-06	-//-
	Solyc01g005540.2	744.325	1412.61	-0.92435	3.1597e-08	3.7833e-07	-//-
	Solyc01g005550.2	1360.56	2376.62	-0.80471	3.6573e-07	3.6228e-06	-//-
	Solyc01g005560.2	12960.5	5474.9	1.2432	6.5151e-16	2.3751e-14	-//-
	Solyc01g005590.2	210.456	1193.97	-2.5042	1.0012e-08	1.2953e-07	-//-
	Solyc01g005720.2	54.2776	93.1884	-0.77979	0.0080864	0.028111	-//-
	Solyc01g005760.2	2895	1263.98	1.1956	0.0010879	0.004986	-//-
	Solyc01g005800.2	262.056	110.477	1.2461	0.0057358	0.020954	-//-
	Solyc01g005830.2	437.559	674.647	-0.62466	0.00054153	0.0027034	-//-
	Solyc01g005840.2	718.762	1074.55	-0.58015	0.00054921	0.0027337	-//-
	Solyc01g005920.2	370.053	155.291	1.2528	2.0486e-09	3.0026e-08	-//-
	Solyc01g005970.2	376.369	215.354	0.80544	8.0988e-05	0.00049834	-//-
	Solyc01g005980.2	183.271	299.219	-0.70723	0.00053765	0.0026866	-//-
	Solyc01g005990.2	601.237	1335.97	-1.1519	1.099e-08	1.413e-07	-//-
	Solyc01g006020.2	647.259	1076.4	-0.7338	1.5145e-05	0.0001093	-//-
	Solyc01g006060.2	3.88499	25.4266	-2.7104	0.00080051	0.0038071	-//-
	Solyc01g006100.2	21.9015	131.261	-2.5833	2.4324e-05	0.00016779	-//-
	Solyc01g006130.2	594.884	1156.09	-0.95857	1.3971e-08	1.7685e-07	-//-
	Solyc01g006220.2	85.5889	145.426	-0.76479	0.0031192	0.012441	-//-
	Solyc01g006240.2	4.96339	29.5691	-2.5747	5.0758e-05	0.00032662	-//-
	Solyc01g006290.2	1451.78	2773.4	-0.93384	0.00040965	0.0021074	-//-
	Solyc01g006300.2	13915.4	4728.94	1.5571	4.9142e-18	2.3412e-16	-//-
	Solyc01g006330.2	78.5773	677.668	-3.1084	1.2916e-15	4.5311e-14	-//-
	Solyc01g006370.2	738.337	2251.85	-1.6088	2.6038e-22	1.8081e-20	-//-
	Solyc01g006380.2	27.2844	57.2885	-1.0702	0.0053942	0.019914	-//-
	Solyc01g006400.2	777.699	3733.43	-2.2632	5.5454e-07	5.3082e-06	-//-
	Solyc01g006430.2	16250.8	6280.1	1.3717	5.5563e-19	2.8975e-17	-//-
	Solyc01g006450.2	273.809	949.042	-1.7933	0.00024019	0.0013216	-//-
	Solyc01g006490.2	564.486	317.701	0.82927	4.2724e-05	0.00027958	-//-
	Solyc01g006530.1	11.6575	0.329579	5.1445	0.00039902	0.0020599	-//-
	Solyc01g006620.2	0.915304	9.75068	-3.4132	0.0048088	0.018072	-//-
	Solyc01g006630.2	449.588	607.087	-0.4333	0.014217	0.045204	-//-
	Solyc01g006650.1	79.4344	146.526	-0.88333	0.012497	0.040525	-//-
	Solyc01g006680.2	556.08	989.472	-0.83137	1.1541e-06	1.035e-05	-//-
	Solyc01g006690.2	242.436	796.4	-1.7159	4.4406e-20	2.5307e-18	-//-
	Solyc01g006720.2	1603.68	2961.95	-0.88516	0.0022741	0.0094932	-//-
	Solyc01g006810.2	202.251	362.533	-0.84197	3.1204e-05	0.00021041	-//-
	Solyc01g006820.2	942.876	1281.07	-0.44221	0.0056424	0.020689	-//-
	Solyc01g006830.2	1145.5	1773.62	-0.63072	7.9612e-05	0.00049055	-//-
	Solyc01g006890.2	301.641	508.31	-0.75288	4.2397e-05	0.00027758	-//-
	Solyc01g006940.2	1202.06	2924.12	-1.2825	2.1324e-15	7.3344e-14	-//-
	Solyc01g006950.2	7344.5	1362.43	2.4305	5.9762e-22	4.0158e-20	-//-
	Solyc01g006980.2	978.357	1459.44	-0.57698	0.00055674	0.0027676	-//-
	Solyc01g006990.2	1022.63	717.859	0.51052	0.0037661	0.014628	-//-
	Solyc01g007050.1	143.094	36.1914	1.9832	1.4936e-09	2.2452e-08	-//-
	Solyc01g007090.1	5.94484	0	Inf	0.01027	0.034452	-//-
	Solyc01g007100.2	1313.17	2264.9	-0.7864	1.0233e-06	9.2539e-06	-//-
	Solyc01g007130.2	238.656	507.03	-1.0871	1.384e-08	1.7552e-07	-//-
	Solyc01g007170.2	3.96472	26.011	-2.7138	0.00066024	0.0032037	-//-
	Solyc01g007320.2	130049	244379	-0.91006	0.00054268	0.0027077	-//-
	Solyc01g007360.2	18.148	50.9487	-1.4892	0.0087586	0.030094	ycf4	Photosystem I assembly protein Ycf4 [Source:UniProtKB/Swiss-Prot;Acc:Q2MI89]
	Solyc01g007750.2	191.282	531.047	-1.4731	3.4115e-14	1.0103e-12	-//-
	Solyc01g007780.2	283.919	181.757	0.64346	0.0024119	0.0099824	-//-
	Solyc01g007880.2	196.668	325.244	-0.72576	0.00062407	0.0030523	-//-
	Solyc01g007890.1	470.809	653.486	-0.47301	0.006906	0.024601	-//-
	Solyc01g007910.2	2635.2	1788.84	0.55889	0.00043979	0.00225	-//-
	Solyc01g007920.2	304.644	642.593	-1.0768	3.6541e-09	5.0986e-08	-//-
	Solyc01g007960.2	288.044	40.2627	2.8388	0.00061483	0.0030145	-//-
	Solyc01g007970.1	47.6899	14.1086	1.7571	0.015948	0.049879	-//-
	Solyc01g007980.2	2591.77	1642.97	0.65763	2.8257e-05	0.00019227	-//-
	Solyc01g008100.2	782.108	1131.06	-0.53224	0.0018863	0.0080585	-//-
	Solyc01g008110.2	5138.58	8440.87	-0.71602	2.8675e-06	2.3878e-05	-//-
	Solyc01g008120.2	3090.62	2304.58	0.42339	0.011461	0.037711	-//-
	Solyc01g008130.2	577.719	247.08	1.2254	4.5357e-09	6.2225e-08	-//-
	Solyc01g008140.2	1774.88	926.12	0.93845	1.4772e-08	1.8594e-07	-//-
	Solyc01g008150.1	13.2971	38.6152	-1.5381	0.0014013	0.0062107	-//-
	Solyc01g008160.2	228.815	440.853	-0.94612	1.6505e-05	0.00011823	-//-
	Solyc01g008180.2	492.583	737.036	-0.58137	0.0008262	0.0039148	-//-
	Solyc01g008230.2	693.339	1200.59	-0.79211	2.7211e-06	2.2813e-05	-//-
	Solyc01g008250.2	1552.15	3449.2	-1.152	5.2188e-13	1.3287e-11	-//-
	Solyc01g008300.1	71.7404	30.5433	1.2319	0.00054788	0.0027286	-//-
	Solyc01g008310.2	2289.66	1739.24	0.39667	0.011489	0.037787	-//-
	Solyc01g008500.2	1024.69	443.658	1.2077	2.583e-05	0.00017705	-//-
	Solyc01g008510.2	103.322	560.519	-2.4396	1.3461e-19	7.3909e-18	-//-
	Solyc01g008530.2	542.917	765.114	-0.49494	0.0053868	0.019895	-//-
	Solyc01g008550.2	5708.95	4382.95	0.38132	0.013625	0.043592	-//-
	Solyc01g008560.2	4439.66	2164.2	1.0366	3.8825e-11	7.486e-10	-//-
	Solyc01g008620.2	17607.3	6737.08	1.386	1.8948e-07	1.9809e-06	-//-
	Solyc01g008640.2	33.5652	4.23452	2.9867	1.7545e-06	1.521e-05	-//-
	Solyc01g008650.2	15.1586	2.99372	2.3401	0.0086309	0.029719	-//-
	Solyc01g008670.2	725.987	118.425	2.616	2.2863e-39	5.6661e-37	-//-
	Solyc01g008680.2	24.9564	6.32659	1.9799	0.0019734	0.0083831	-//-
	Solyc01g008690.2	48.3905	9.79614	2.3044	2.7329e-06	2.2884e-05	-//-
	Solyc01g008700.2	216.169	323.78	-0.58285	0.0045449	0.017207	-//-
	Solyc01g008730.2	686.629	467.181	0.55555	0.001828	0.0078382	-//-
	Solyc01g008770.2	1098.55	1647.43	-0.58462	0.0002273	0.0012595	-//-
	Solyc01g008780.2	761.641	1263.33	-0.73005	1.2461e-05	9.1545e-05	-//-
	Solyc01g008790.2	165.023	761.384	-2.206	2.6047e-30	3.4322e-28	-//-
	Solyc01g008800.1	1245.49	578.936	1.1052	1.648e-10	2.879e-09	-//-
	Solyc01g008840.2	1489.68	1046.59	0.50931	0.0019843	0.0084239	-//-
	Solyc01g008870.1	43.9592	0	Inf	2.6711e-16	1.0457e-14	-//-
	Solyc01g008910.2	137.189	202.362	-0.56078	0.010941	0.036312	-//-
	Solyc01g008920.2	897.426	1428.59	-0.67073	2.6494e-05	0.00018128	-//-
	Solyc01g008930.2	154.557	531.736	-1.7826	2.1232e-08	2.6148e-07	-//-
	Solyc01g008970.2	13392.5	9302.32	0.52576	0.00054433	0.0027154	-//-
	Solyc01g009010.2	670.117	957.766	-0.51526	0.0023918	0.009914	-//-
	Solyc01g009040.2	20.0417	89.8579	-2.1646	0.00051666	0.0025971	-//-
	Solyc01g009080.2	614.905	1553.48	-1.3371	5.3486e-07	5.1343e-06	-//-
	Solyc01g009170.2	4471.81	2947.26	0.60149	0.00010535	0.00063266	-//-
	Solyc01g009240.2	7.43749	25.9158	-1.8009	0.0034887	0.013694	-//-
	Solyc01g009300.2	624.185	876.048	-0.48904	0.003276	0.012976	-//-
	Solyc01g009320.1	66.8848	4.36283	3.9383	6.5351e-15	2.1142e-13	-//-
	Solyc01g009430.2	4203.65	5665.04	-0.43045	0.005498	0.020234	-//-
	Solyc01g009480.2	28.4793	4.64201	2.6171	0.00041615	0.0021359	-//-
	Solyc01g009670.2	117.033	384.634	-1.7166	9.2308e-16	3.2809e-14	-//-
	Solyc01g009810.2	1164.99	286.593	2.0232	1.8379e-07	1.9243e-06	-//-
	Solyc01g009820.2	2212.99	1024.82	1.1106	6.6279e-12	1.4556e-10	-//-
	Solyc01g009860.2	3731.36	2566.85	0.5397	0.0070518	0.025048	-//-
	Solyc01g009870.2	124.592	32.7793	1.9264	1.7526e-08	2.1857e-07	-//-
	Solyc01g009930.1	2467.9	763.304	1.693	8.3347e-13	2.058e-11	-//-
	Solyc01g009970.2	592.992	1152.78	-0.95903	1.9222e-08	2.3841e-07	-//-
	Solyc01g009990.2	3194.52	7205.34	-1.1735	2.6418e-05	0.0001808	-//-
	Solyc01g010000.2	654.219	462.346	0.5008	0.0041483	0.015895	-//-
	Solyc01g010020.2	1294.17	763.943	0.76049	6.0803e-06	4.7677e-05	-//-
	Solyc01g010030.2	253.284	562.166	-1.1502	2.3277e-09	3.3752e-08	-//-
	Solyc01g010080.2	112.788	13.7664	3.0344	3.9289e-10	6.4558e-09	-//-
	Solyc01g010130.2	141.864	306.998	-1.1137	1.8998e-07	1.9853e-06	-//-
	Solyc01g010180.2	889.314	1937.91	-1.1237	9.9778e-12	2.1341e-10	-//-
	Solyc01g010190.2	107.894	267.901	-1.3121	3.5932e-09	5.0214e-08	-//-
	Solyc01g010200.2	679.28	2382.29	-1.8103	2.257e-28	2.5835e-26	-//-
	Solyc01g010220.2	275.129	442.822	-0.68662	0.00016085	0.00092703	-//-
	Solyc01g010230.2	494.379	725.622	-0.5536	0.0007824	0.0037341	-//-
	Solyc01g010250.2	648.011	371.15	0.80402	7.1871e-06	5.5517e-05	-//-
	Solyc01g010270.2	1098.36	1956.96	-0.83326	1.3557e-07	1.4533e-06	-//-
	Solyc01g010310.2	97.3645	161.545	-0.73046	0.0023611	0.0098032	-//-
	Solyc01g010390.2	123.145	342.34	-1.4751	1.083e-11	2.3053e-10	-//-
	Solyc01g010430.2	3643.29	1143.72	1.6715	2.207e-16	8.7286e-15	-//-
	Solyc01g010460.2	191.792	377.602	-0.97733	1.0817e-06	9.7331e-06	-//-
	Solyc01g010470.2	150.579	420.955	-1.4831	3.2995e-06	2.7141e-05	-//-
	Solyc01g010520.2	369.555	686.678	-0.89384	4.7551e-07	4.6122e-06	-//-
	Solyc01g010580.2	6570.76	4469.11	0.55607	0.00023529	0.0012974	-//-
	Solyc01g010660.2	1738.99	1083.99	0.6819	0.011174	0.036917	-//-
	Solyc01g010770.2	654.81	351.913	0.89586	9.5131e-07	8.6496e-06	-//-
	Solyc01g010870.2	1472.7	1062.15	0.47147	0.0044081	0.016762	-//-
	Solyc01g010970.2	56.3317	26.6979	1.0772	0.0070968	0.025181	-//-
	Solyc01g010980.1	5.98876	28.6113	-2.2563	0.00011749	0.00069891	-//-
	Solyc01g011090.2	223.774	136.007	0.71836	0.0072111	0.025526	-//-
	Solyc01g011430.2	20.6488	5.60324	1.8817	0.0083987	0.029004	-//-
	Solyc01g014140.2	204.498	378.663	-0.88883	6.5895e-06	5.1297e-05	-//-
	Solyc01g014230.2	1095.07	586.129	0.90173	1.8079e-07	1.8958e-06	-//-
	Solyc01g014270.2	283.217	558.689	-0.98014	2.4976e-07	2.5556e-06	-//-
	Solyc01g014480.2	822.017	494.479	0.73326	3.5406e-05	0.00023609	-//-
	Solyc01g014840.2	1799.78	585.671	1.6197	1.4905e-21	9.5636e-20	-//-
	Solyc01g015020.2	3061.11	2109.81	0.53694	0.002087	0.0087964	-//-
	Solyc01g016400.1	25.1782	3.3233	2.9215	6.8257e-05	0.00042701	-//-
	Solyc01g016570.1	95.7242	36.632	1.3858	1.5354e-05	0.00011063	-//-
	Solyc01g021640.2	634.32	369.362	0.78018	1.4192e-05	0.00010303	-//-
	Solyc01g028810.2	12731.3	17983.8	-0.49832	0.0012173	0.0054988	-//-
	Solyc01g028860.2	11104.2	7366.25	0.5921	0.00012586	0.00074316	-//-
	Solyc01g028870.2	554.564	1150.83	-1.0533	4.9213e-10	7.9844e-09	-//-
	Solyc01g028900.2	4159.39	2875.35	0.53263	0.0007896	0.0037618	-//-
	Solyc01g034150.2	825.228	510.757	0.69215	8.1538e-05	0.00050127	-//-
	Solyc01g044240.2	5648.02	3425.94	0.72125	0.00022305	0.0012388	-//-
	Solyc01g044340.2	130.924	52.896	1.3075	5.7513e-06	4.5361e-05	-//-
	Solyc01g044350.2	659.576	410.153	0.68538	0.0058207	0.021196	-//-
	Solyc01g044360.2	5065.54	3749.27	0.43411	0.0065367	0.023456	-//-
	Solyc01g048590.1	57.1293	27.3995	1.0601	0.0032902	0.013021	-//-
	Solyc01g049880.2	61.9063	144.352	-1.2214	6.309e-06	4.9242e-05	-//-
	Solyc01g049930.2	71.054	25.3659	1.486	8.2703e-05	0.00050763	-//-
	Solyc01g056310.2	0.273165	9.69574	-5.1495	0.0027712	0.011247	-//-
	Solyc01g056350.1	116.198	182.193	-0.64888	0.0077749	0.027209	-//-
	Solyc01g056520.2	1223.87	899.573	0.44414	0.011305	0.037281	-//-
	Solyc01g056690.2	694.143	1005.12	-0.53407	0.00171	0.0073918	-//-
	Solyc01g056780.2	1069.84	4080.63	-1.9314	2.3571e-11	4.7446e-10	-//-
	Solyc01g056980.2	257.583	160.046	0.68655	0.0017444	0.0075238	-//-
	Solyc01g057080.1	58.9916	12.6848	2.2174	4.6097e-07	4.487e-06	-//-
	Solyc01g057200.2	546.7	1248.62	-1.1915	3.9064e-12	8.8231e-11	-//-
	Solyc01g057310.2	50.4436	92.4698	-0.87431	0.0045703	0.017284	-//-
	Solyc01g057460.2	856.343	502.898	0.76792	1.5059e-05	0.00010871	-//-
	Solyc01g057570.2	227.29	329.246	-0.53463	0.0086338	0.029725	-//-
	Solyc01g057680.2	170.664	69.0004	1.3065	9.7995e-07	8.877e-06	-//-
	Solyc01g057760.2	2999.85	2275.56	0.39867	0.013192	0.042414	-//-
	Solyc01g057830.2	4765.41	9983.39	-1.0669	2.2361e-07	2.309e-06	-//-
	Solyc01g057850.2	401.379	215.156	0.89959	0.0053911	0.019906	-//-
	Solyc01g057900.2	1271.15	919.824	0.4667	0.0057377	0.020956	-//-
	Solyc01g057910.2	228.788	48.5618	2.2361	8.3135e-16	2.9784e-14	-//-
	Solyc01g058030.1	3.45419	18.8247	-2.4462	0.0020398	0.0086269	-//-
	Solyc01g058140.2	3052.32	2071.34	0.55934	0.00038701	0.0020078	-//-
	Solyc01g058160.2	16.593	89.0346	-2.4238	6.0653e-11	1.1276e-09	-//-
	Solyc01g058170.2	18.8087	144.659	-2.9432	5.0157e-15	1.6543e-13	-//-
	Solyc01g058190.2	280.836	434.465	-0.62952	0.00088707	0.0041652	-//-
	Solyc01g058250.1	306.132	55.5014	2.4636	6.3698e-24	5.0312e-22	-//-
	Solyc01g058270.2	78.5865	190.129	-1.2746	3.2905e-07	3.2945e-06	-//-
	Solyc01g058320.2	178.109	778.945	-2.1288	2.0545e-28	2.3616e-26	-//-
	Solyc01g058350.1	18.2605	41.3607	-1.1795	0.006906	0.024601	-//-
	Solyc01g058390.2	1161.05	577.624	1.0072	3.3294e-09	4.6769e-08	-//-
	Solyc01g058470.1	153.629	95.8571	0.68049	0.0056188	0.020617	-//-
	Solyc01g059920.2	102.079	159.656	-0.64529	0.011388	0.037515	-//-
	Solyc01g059930.2	7328.34	4896.27	0.5818	0.00014061	0.00082018	-//-
	Solyc01g059980.2	9043.87	1529.11	2.5642	5.8643e-51	2.7792e-48	-	Glucan endo-1,3-beta-glucosidase B [Source:UniProtKB/Swiss-Prot;Acc:Q01413]
	Solyc01g060070.2	418.293	179.255	1.2225	1.7411e-05	0.00012419	-//-
	Solyc01g060240.2	140.042	468.262	-1.7415	3.4798e-17	1.4981e-15	-//-
	Solyc01g060410.2	32.8642	76.9554	-1.2275	0.00052946	0.0026532	-//-
	Solyc01g065500.2	125.029	232.8	-0.89683	6.5517e-05	0.00041139	-//-
	Solyc01g065510.2	142.458	668.145	-2.2296	0.00010583	0.00063489	-//-
	Solyc01g065530.2	4329.54	7793.8	-0.84811	0.011656	0.038219	-//-
	Solyc01g065700.2	328.614	164.781	0.99584	8.516e-06	6.4782e-05	-//-
	Solyc01g065710.2	89.1873	154.24	-0.79027	0.0023851	0.0098878	-//-
	Solyc01g065720.2	1296.32	740.794	0.80727	1.8724e-06	1.6185e-05	-//-
	Solyc01g065750.2	28.0922	104.991	-1.902	1.1857e-08	1.5136e-07	-//-
	Solyc01g065980.2	1734.05	990.342	0.80815	0.00013522	0.00079252	-//-
	Solyc01g066040.2	49.7989	12.3098	2.0163	1.2559e-05	9.2238e-05	-//-
	Solyc01g066160.1	10.8076	0.737066	3.8741	0.0020063	0.0085053	-//-
	Solyc01g066190.1	61.8423	6.05235	3.353	4.3371e-10	7.079e-09	-//-
	Solyc01g066200.1	39.8549	17.0297	1.2267	0.0095068	0.03225	-//-
	Solyc01g066260.2	89.9309	30.1542	1.5765	4.3449e-06	3.5004e-05	-//-
	Solyc01g066290.2	147.646	85.4115	0.78964	0.00177	0.0076244	-//-
	Solyc01g066310.2	4333.98	3132.18	0.46852	0.0027281	0.011093	-//-
	Solyc01g066340.2	290.796	207.971	0.48362	0.013749	0.043915	-//-
	Solyc01g066440.2	55.6778	145.403	-1.3849	2.852e-07	2.8811e-06	-//-
	Solyc01g066520.2	982.385	455.775	1.108	2.5809e-10	4.3628e-09	-//-
	Solyc01g066570.2	8.76933	32.2936	-1.8807	0.013557	0.043397	-//-
	Solyc01g066680.2	283.493	1436.37	-2.341	1.1594e-38	2.7473e-36	-//-
	Solyc01g066700.2	163.815	53.6667	1.61	2.231e-09	3.2471e-08	-//-
	Solyc01g066710.2	117.276	25.1639	2.2205	2.8918e-11	5.7313e-10	-//-
	Solyc01g066720.2	2453.24	1153.74	1.0884	1.6282e-11	3.3728e-10	-//-
	Solyc01g066740.2	388.727	646.156	-0.73313	0.00037008	0.0019269	-//-
	Solyc01g066760.2	65.5312	32.5582	1.0092	0.0037902	0.014698	-//-
	Solyc01g066790.1	45.4478	4.22535	3.4271	6.0633e-08	6.9174e-07	-//-
	Solyc01g066830.2	390.451	222.654	0.81034	4.4484e-05	0.00029004	-//-
	Solyc01g066860.2	48.9994	183.878	-1.9079	0.0033746	0.01331	-//-
	Solyc01g066900.2	120.036	180.773	-0.59072	0.014593	0.046247	-//-
	Solyc01g066940.2	925.757	305.793	1.5981	4.7075e-19	2.474e-17	-//-
	Solyc01g067000.2	2760.33	1954.71	0.49789	0.0014963	0.0065915	-//-
	Solyc01g067010.2	1099.41	3397.16	-1.6276	1.6247e-13	4.4197e-12	-//-
	Solyc01g067020.2	5435.45	2707.86	1.0052	1.7754e-10	3.0783e-09	-//-
	Solyc01g067030.2	44.0258	19.3589	1.1854	0.0082117	0.028471	-//-
	Solyc01g067070.2	1133.95	608.023	0.89916	1.7744e-07	1.8651e-06	-//-
	Solyc01g067090.2	373.931	267.326	0.48417	0.012409	0.040284	-//-
	Solyc01g067100.2	3273.37	2432.51	0.42833	0.0079322	0.027644	-//-
	Solyc01g067180.2	29.3443	58.3958	-0.99278	0.0095383	0.032337	-//-
	Solyc01g067290.2	720.793	2073.7	-1.5246	4.5021e-20	2.5599e-18	-//-
	Solyc01g067330.2	329.987	80.7949	2.0301	1.4624e-15	5.0972e-14	-//-
	Solyc01g067360.2	175.866	64.4932	1.4473	2.6722e-08	3.2457e-07	-//-
	Solyc01g067480.2	270.405	804.238	-1.5725	1.2797e-17	5.8492e-16	-//-
	Solyc01g067510.2	25.6838	264.415	-3.3639	1.2474e-34	2.2314e-32	-//-
	Solyc01g067530.2	1030.1	1763.17	-0.77539	1.9892e-06	1.714e-05	-//-
	Solyc01g067550.2	972.614	1302.26	-0.42108	0.0072731	0.025716	-//-
	Solyc01g067600.2	1663.72	891.139	0.90069	0.0025053	0.010316	-//-
	Solyc01g067630.2	291.873	550.496	-0.91539	7.2543e-07	6.7736e-06	-//-
	Solyc01g067670.2	20.3786	54.8811	-1.4293	0.00047745	0.0024198	-//-
	Solyc01g067680.2	445.603	734.891	-0.72177	0.0012288	0.0055407	-//-
	Solyc01g067690.2	20.1566	70.8996	-1.8145	0.00010397	0.00062509	-//-
	Solyc01g067700.2	18.1826	56.6478	-1.6395	9.9964e-05	0.00060363	-//-
	Solyc01g067730.2	4502.82	3145.56	0.51751	0.00090752	0.0042472	-//-
	Solyc01g067790.2	97.8427	159.985	-0.7094	0.0050237	0.018739	-//-
	Solyc01g067890.2	2200.54	3790.42	-0.7845	6.5711e-07	6.2021e-06	-//-
	Solyc01g067900.2	768.2	1937.87	-1.3349	1.0513e-13	2.9217e-12	-//-
	Solyc01g067940.2	280.183	445.674	-0.66962	0.00095039	0.0044233	-//-
	Solyc01g068030.2	672.958	1007.05	-0.58155	0.0006096	0.002994	-//-
	Solyc01g068080.2	66.8475	127.675	-0.93353	0.0018725	0.0080112	-//-
	Solyc01g068100.2	9363.67	6839.68	0.45315	0.0035304	0.013827	-//-
	Solyc01g068130.2	332.719	854.312	-1.3605	1.2939e-14	4.0406e-13	-//-
	Solyc01g068190.2	284.125	585.322	-1.0427	2.9973e-08	3.6097e-07	-//-
	Solyc01g068240.2	750.16	511.463	0.55257	0.0016154	0.0070361	-//-
	Solyc01g068250.2	11.7742	29.9307	-1.346	0.01556	0.048859	-//-
	Solyc01g068270.2	724.691	1073.65	-0.56708	0.00062754	0.0030671	-//-
	Solyc01g068280.2	242.545	400.399	-0.72318	0.0077526	0.027141	-//-
	Solyc01g068290.2	653.663	1005.24	-0.62092	0.00021145	0.0011831	-//-
	Solyc01g068330.2	1500.23	998.586	0.58722	0.00035618	0.0018639	-//-
	Solyc01g068390.2	1616.35	1062.57	0.60518	0.00027028	0.0014623	-//-
	Solyc01g068410.2	0.835577	8.96322	-3.4232	0.0082063	0.028457	-//-
	Solyc01g068460.2	1739.25	877.842	0.98643	3.5963e-09	5.0231e-08	-//-
	Solyc01g068470.2	227.513	416.87	-0.87365	1.0671e-05	7.943e-05	-//-
	Solyc01g068490.2	1064.52	447.313	1.2509	1.8474e-11	3.7921e-10	-//-
	Solyc01g068620.2	329.79	708.413	-1.103	8.9722e-10	1.3993e-08	-//-
	Solyc01g068630.2	32.2616	10.9136	1.5637	0.0037616	0.014619	-//-
	Solyc01g068640.2	422.245	276.409	0.61128	0.0013878	0.0061598	-//-
	Solyc01g073640.2	1291.23	16291.8	-3.6573	1.085e-101	5.8617e-98	-//-
	Solyc01g073660.2	1219.99	757.396	0.68775	5.007e-05	0.00032311	-//-
	Solyc01g073680.2	54.1383	203.068	-1.9072	1.5872e-13	4.3353e-12	-//-
	Solyc01g073720.2	406.732	56.1662	2.8563	8.6292e-21	5.1916e-19	-//-
	Solyc01g073730.2	974.039	549.047	0.82705	1.7564e-06	1.5221e-05	-//-
	Solyc01g073740.2	5109.31	2990.83	0.77259	8.558e-07	7.8712e-06	-//-
	Solyc01g073760.2	419.96	626.591	-0.57727	0.0073896	0.026042	-//-
	Solyc01g073800.2	383.792	80.2459	2.2578	3.6296e-16	1.3829e-14	-//-
	Solyc01g073810.2	25.0844	4.64162	2.4341	0.00047472	0.0024078	-//-
	Solyc01g073820.2	2071.91	588.634	1.8155	2.0419e-18	1.0158e-16	-//-
	Solyc01g073830.1	205.403	30.5704	2.7482	5.3602e-19	2.8007e-17	-//-
	Solyc01g073840.1	782.038	88.828	3.1382	8.611e-08	9.5488e-07	-//-
	Solyc01g073860.2	329.726	32.7461	3.3319	1.5974e-09	2.3959e-08	-//-
	Solyc01g073880.2	260.362	105.282	1.3063	1.0792e-08	1.391e-07	-//-
	Solyc01g073890.2	5954.14	1572.26	1.9211	7.6556e-11	1.402e-09	-//-
	Solyc01g073900.2	698.484	322.505	1.1149	1.3572e-09	2.0585e-08	-//-
	Solyc01g073910.2	1514.36	942.516	0.68412	3.836e-05	0.00025348	-//-
	Solyc01g073940.2	139.25	260.592	-0.90412	0.00091379	0.0042736	-//-
	Solyc01g073950.2	1293.87	880.399	0.55547	0.00083692	0.00396	-//-
	Solyc01g073970.2	70.7511	289.388	-2.0322	3.9847e-10	6.5354e-09	-//-
	Solyc01g074000.2	139.626	649.781	-2.2184	0.0047133	0.017761	-//-
	Solyc01g079090.2	2879.19	4753.81	-0.72342	4.0037e-06	3.243e-05	-//-
	Solyc01g079100.2	4.3022	17.543	-2.0277	0.0056501	0.020715	-//-
	Solyc01g079110.2	109.434	486.535	-2.1525	0.0036004	0.014071	-//-
	Solyc01g079140.2	168.156	58.3221	1.5277	7.1165e-07	6.6565e-06	-//-
	Solyc01g079150.2	206.397	448.796	-1.1206	8.3994e-09	1.0982e-07	-//-
	Solyc01g079200.2	1429.79	361.928	1.982	2.1609e-06	1.8472e-05	-//-
	Solyc01g079220.2	617.313	1155.54	-0.90449	9.0182e-08	9.9635e-07	-//-
	Solyc01g079250.2	8348.34	5576.55	0.58212	0.00011362	0.00067769	-//-
	Solyc01g079350.2	2153.26	1150.67	0.90405	2.0801e-08	2.5669e-07	-//-
	Solyc01g079400.2	122.917	263.541	-1.1003	1.1304e-06	1.0141e-05	-//-
	Solyc01g079410.2	144.953	356.299	-1.2975	8.7857e-10	1.3734e-08	-//-
	Solyc01g079470.2	3832.59	13272	-1.792	3.949e-30	5.1286e-28	-//-
	Solyc01g079500.2	93.4136	238.622	-1.353	1.875e-06	1.6203e-05	-//-
	Solyc01g079510.2	2249.99	1654.73	0.44332	0.0056223	0.020626	-//-
	Solyc01g079520.2	119.08	187.817	-0.6574	0.0047172	0.017772	-//-
	Solyc01g079550.2	32.1683	7.96531	2.0138	0.00041516	0.0021317	-//-
	Solyc01g079570.2	16.7525	56.2866	-1.7484	0.0030383	0.012164	-//-
	Solyc01g079600.2	5378.19	4050.86	0.40889	0.0071392	0.025306	-//-
	Solyc01g079620.2	50.2776	110.342	-1.134	0.00025096	0.0013729	-//-
	Solyc01g079660.2	919.864	3316.5	-1.8502	0.00048366	0.0024466	-//-
	Solyc01g079670.2	12.6407	67.4009	-2.4147	8.155e-09	1.0694e-07	-//-
	Solyc01g079710.2	883.756	553.296	0.6756	0.00011366	0.00067777	-//-
	Solyc01g079750.2	55.5078	116.669	-1.0717	0.0029715	0.011932	-//-
	Solyc01g079790.2	1798.87	4048.08	-1.1701	2.6698e-11	5.3185e-10	-//-
	Solyc01g079800.2	281.329	417.185	-0.56843	0.0042593	0.016262	-//-
	Solyc01g079810.2	2175.76	1318.78	0.72231	5.9754e-06	4.6936e-05	-//-
	Solyc01g079820.2	1352.67	1874.41	-0.47063	0.010151	0.034135	-//-
	Solyc01g079870.2	3344.07	2237.87	0.57948	0.00022944	0.0012677	-//-
	Solyc01g079880.2	20200.1	25989.1	-0.36354	0.011479	0.037761	-//-
	Solyc01g079930.1	26.9816	8.45071	1.6748	0.0041649	0.015949	-//-
	Solyc01g079940.2	2733.23	1161.01	1.2352	3.5769e-15	1.1967e-13	-//-
	Solyc01g079960.2	71.7936	5.46121	3.7166	8.4433e-15	2.7024e-13	-//-
	Solyc01g080010.2	1251.48	329.59	1.9249	0.0027243	0.01108	-//-
	Solyc01g080070.2	336.46	948.048	-1.4945	5.9179e-05	0.00037473	-//-
	Solyc01g080130.2	794.047	1301.2	-0.71254	0.00036682	0.0019125	-//-
	Solyc01g080220.2	4331.75	1833.99	1.24	4.6706e-15	1.5443e-13	-//-
	Solyc01g080280.2	31004.3	60976.2	-0.97578	1.8191e-10	3.146e-09	-//-
	Solyc01g080380.2	1.4938	10.3739	-2.7959	0.013534	0.043345	-//-
	Solyc01g080430.2	2066.71	1347.25	0.61731	0.00015772	0.00091075	-//-
	Solyc01g080510.2	1856.56	3052.93	-0.71756	6.2043e-06	4.855e-05	-//-
	Solyc01g080570.2	212.106	12.9373	4.0352	3.4809e-26	3.5086e-24	-//-
	Solyc01g080600.2	13.778	86.2424	-2.646	0.0057344	0.020954	-//-
	Solyc01g080700.2	192.468	469.336	-1.286	1.1316e-10	2.027e-09	-//-
	Solyc01g080720.2	130.705	62.4045	1.0666	0.00018048	0.001027	-//-
	Solyc01g080750.2	10.2631	82.4406	-3.0059	5.7969e-08	6.6297e-07	-//-
	Solyc01g080770.2	92.1425	251.374	-1.4479	6.8337e-10	1.0833e-08	-//-
	Solyc01g080790.2	0.273165	42.8864	-7.2946	1.4573e-15	5.0861e-14	-//-
	Solyc01g080800.2	529.606	216.583	1.29	9.0013e-05	0.00054875	-//-
	Solyc01g080810.2	1668.17	2534.94	-0.60368	0.00013362	0.00078417	-//-
	Solyc01g080840.2	4587.46	6360.73	-0.4715	0.0017669	0.0076137	-//-
	Solyc01g080860.2	2222.96	1616.15	0.45992	0.0036704	0.014297	-//-
	Solyc01g080870.2	192.415	443.572	-1.2049	1.1541e-09	1.7685e-08	-//-
	Solyc01g080890.2	917.075	550.139	0.73724	2.4446e-05	0.00016855	-//-
	Solyc01g080900.2	79.0988	37.7643	1.0666	0.00075612	0.003617	-//-
	Solyc01g080910.2	169.551	300.435	-0.82533	0.009481	0.032179	-//-
	Solyc01g080920.2	17.0202	3.46078	2.2981	0.0054673	0.020152	-//-
	Solyc01g081010.2	10401.8	6086.66	0.77311	2.6494e-07	2.6945e-06	-//-
	Solyc01g081020.1	16.6369	56.6932	-1.7688	1.992e-05	0.00014002	-//-
	Solyc01g081030.2	1173.28	864.34	0.44088	0.01028	0.03448	-//-
	Solyc01g081050.2	736.212	479.971	0.61718	0.0010496	0.0048327	-//-
	Solyc01g081060.2	3482.94	2137.79	0.70419	7.3519e-06	5.6677e-05	-//-
	Solyc01g081160.2	134.328	330.701	-1.2998	2.8744e-09	4.0867e-08	-//-
	Solyc01g081170.1	114.35	196.928	-0.78422	0.014791	0.046796	-//-
	Solyc01g081270.2	1207.45	481.989	1.3249	1.6679e-14	5.1141e-13	-//-
	Solyc01g081310.2	2872.05	1421.33	1.0148	1.7286e-10	3.0049e-09	-//-
	Solyc01g081340.2	73.6903	10.039	2.8759	1.0915e-08	1.4045e-07	-//-
	Solyc01g081390.2	431.168	820.793	-0.92877	1.1239e-07	1.2212e-06	-//-
	Solyc01g081440.2	511.259	890.92	-0.80124	0.003456	0.013581	-//-
	Solyc01g081460.2	109.992	206.541	-0.90902	9.1457e-05	0.00055705	-//-
	Solyc01g081480.2	341.277	975.705	-1.5155	5.1699e-08	5.9734e-07	-//-
	Solyc01g081490.2	1242.95	2926.41	-1.2354	1.9942e-14	6.0325e-13	-//-
	Solyc01g081640.2	7.33918	33.8854	-2.207	5.867e-05	0.00037203	-//-
	Solyc01g086650.2	2521.94	670.448	1.9113	9.5349e-31	1.2943e-28	-//-
	Solyc01g086660.2	521.867	351.093	0.57183	0.0059277	0.021537	-//-
	Solyc01g086670.2	1208.6	906.278	0.41531	0.010365	0.034715	-//-
	Solyc01g086680.2	627.273	154.768	2.019	9.4654e-25	8.169e-23	-//-
	Solyc01g086720.2	13.344	51.9106	-1.9598	0.0042037	0.016076	-//-
	Solyc01g086730.2	1430.16	536.217	1.4153	1.1398e-16	4.6792e-15	-//-
	Solyc01g086820.2	127.752	453.469	-1.8277	0.0026081	0.010672	-//-
	Solyc01g086850.2	718.899	433.004	0.73141	4.7685e-05	0.00030883	-//-
	Solyc01g086870.2	5955.37	3083.02	0.94985	3.8731e-05	0.00025568	-//-
	Solyc01g086900.2	199.344	736.639	-1.8857	1.0741e-11	2.2882e-10	-//-
	Solyc01g086920.2	76.4556	690.086	-3.1741	1.7464e-12	4.1564e-11	-//-
	Solyc01g086930.2	18.6302	48.9483	-1.3936	0.0061672	0.022284	-//-
	Solyc01g086970.2	2434.32	1677.49	0.53721	0.00074226	0.0035582	-//-
	Solyc01g087030.2	1273.19	691	0.88169	1.4098e-07	1.5059e-06	-//-
	Solyc01g087040.2	509.773	1750.34	-1.7797	3.9495e-18	1.895e-16	-//-
	Solyc01g087070.2	269.593	143.839	0.90633	2.3833e-05	0.00016465	-//-
	Solyc01g087080.2	16.1597	47.0067	-1.5405	0.00081807	0.0038817	-//-
	Solyc01g087090.2	551.082	964.614	-0.80769	2.7036e-06	2.2708e-05	-//-
	Solyc01g087130.2	1.41407	12.0998	-3.0971	0.0044808	0.017	-//-
	Solyc01g087140.2	2.02405	22.8907	-3.4995	0.011631	0.038157	-//-
	Solyc01g087160.2	1766.73	1296.77	0.44616	0.0061823	0.022323	-//-
	Solyc01g087170.2	1419.82	657.854	1.1099	7.7966e-06	5.9765e-05	-//-
	Solyc01g087190.2	498.748	772.121	-0.63052	0.00040853	0.0021024	-//-
	Solyc01g087260.2	3129.6	4409.79	-0.49473	0.0015306	0.0067108	-//-
	Solyc01g087290.2	949.509	1605.74	-0.75798	5.3829e-06	4.2679e-05	-//-
	Solyc01g087400.2	817.408	604.433	0.43548	0.011056	0.036628	-//-
	Solyc01g087410.2	327.197	178.579	0.8736	0.0065841	0.023598	-//-
	Solyc01g087470.2	883.8	635.563	0.47569	0.0048512	0.018208	-//-
	Solyc01g087490.2	2680.24	1814.87	0.56249	0.0003717	0.0019346	-//-
	Solyc01g087500.2	37.8386	192.83	-2.3494	5.0598e-07	4.8832e-06	-//-
	Solyc01g087520.2	1204.1	2219.6	-0.88235	4.467e-08	5.2146e-07	-//-
	Solyc01g087530.2	1239.09	860.696	0.5257	0.0022838	0.0095248	-//-
	Solyc01g087540.2	360.897	911.216	-1.3362	5.1925e-08	5.9968e-07	-//-
	Solyc01g087550.2	979.65	591.72	0.72735	1.9363e-05	0.00013635	-//-
	Solyc01g087580.2	1857.14	2703.85	-0.54193	0.011155	0.036882	-//-
	Solyc01g087600.2	361.536	500.671	-0.46972	0.0085404	0.029441	-//-
	Solyc01g087620.2	14311.7	10197.9	0.48892	0.0010182	0.0047007	-//-
	Solyc01g087630.1	168.44	69.7046	1.2729	0.00025348	0.0013855	-//-
	Solyc01g087690.1	41.4059	287.706	-2.7967	4.5144e-16	1.7008e-14	-//-
	Solyc01g087710.2	65.534	206.941	-1.6589	8.74e-11	1.592e-09	-//-
	Solyc01g087720.2	1151.65	702.393	0.71335	2.5204e-05	0.00017324	-//-
	Solyc01g087750.2	3735.31	7028.51	-0.91199	4.0934e-09	5.6619e-08	-//-
	Solyc01g087760.2	11.9639	32.6804	-1.4497	0.010487	0.035061	-//-
	Solyc01g087780.2	1131.7	1686.28	-0.57535	0.00032676	0.0017287	-//-
	Solyc01g087800.2	3111.7	2299.88	0.43615	0.0057363	0.020954	-//-
	Solyc01g087810.2	1335.96	642.028	1.0572	3.0067e-10	5.0167e-09	-//-
	Solyc01g087840.2	366.001	238.248	0.61939	0.0025701	0.01054	-//-
	Solyc01g087850.2	2978.45	1910.36	0.64072	0.00098449	0.0045593	-//-
	Solyc01g087870.2	545.978	319.472	0.77315	2.935e-05	0.00019921	-//-
	Solyc01g087970.2	95.1283	436.382	-2.1976	1.6488e-24	1.3918e-22	-//-
	Solyc01g087990.2	52.8368	19.3372	1.4502	0.00045449	0.002316	-//-
	Solyc01g088050.2	532.211	843.339	-0.66411	8.1773e-05	0.0005026	-//-
	Solyc01g088090.2	2490.73	1348.71	0.88499	0.0001439	0.0008376	-//-
	Solyc01g088100.2	3390.17	4767.53	-0.49188	0.0013108	0.0058632	-//-
	Solyc01g088150.2	776.863	482.104	0.68832	0.00011019	0.00065939	-//-
	Solyc01g088160.2	467.943	175.596	1.4141	1.9686e-11	4.0226e-10	-//-
	Solyc01g088170.2	2727.77	2062.16	0.40357	0.011958	0.039059	-//-
	Solyc01g088250.2	213.29	595.961	-1.4824	5.9148e-13	1.4891e-11	-//-
	Solyc01g088380.1	24.2284	82.5143	-1.7679	0.00080406	0.0038229	-//-
	Solyc01g088400.2	124.12	335.693	-1.4354	1.7914e-11	3.6828e-10	-//-
	Solyc01g088460.2	58.8141	117.273	-0.99563	0.00058386	0.0028849	-//-
	Solyc01g088470.2	43.1074	159.948	-1.8916	0.0028796	0.01162	-//-
	Solyc01g088480.2	1213.21	1879.49	-0.63151	5.25e-05	0.00033678	-//-
	Solyc01g088500.2	1.38191	11.8939	-3.1055	0.011724	0.038411	-//-
	Solyc01g088550.2	1199.49	754.013	0.66976	5.2995e-05	0.00033955	-//-
	Solyc01g088600.2	308.897	847.109	-1.4554	1.3116e-06	1.1631e-05	-//-
	Solyc01g088610.2	1330.32	4246.05	-1.6743	7.1546e-10	1.1296e-08	-//-
	Solyc01g088620.2	2.77807	27.6233	-3.3137	2.1806e-06	1.8605e-05	-//-
	Solyc01g088690.2	1159.38	493.321	1.2328	7.2764e-13	1.82e-11	-//-
	Solyc01g088700.2	6878.58	5252.22	0.38918	0.012344	0.040108	-//-
	Solyc01g088760.2	1095.46	611.561	0.84097	6.4083e-07	6.0612e-06	-//-
	Solyc01g088780.2	5.2848	47.3965	-3.1649	0.00012137	0.00072009	-//-
	Solyc01g088830.2	83.194	22.9802	1.8561	3.8457e-07	3.79e-06	-//-
	Solyc01g089850.2	72.1074	233.655	-1.6962	2.0827e-07	2.1597e-06	-//-
	Solyc01g089870.2	946.606	1414.6	-0.57956	0.00043993	0.0022503	-//-
	Solyc01g089890.2	2730.75	1064.66	1.3589	8.0357e-09	1.0548e-07	-//-
	Solyc01g090120.2	7.59445	22.5276	-1.5687	0.0089228	0.030573	-//-
	Solyc01g090180.2	69.3512	193.415	-1.4797	1.4176e-08	1.7928e-07	-//-
	Solyc01g090200.2	2060.37	3007.8	-0.54581	0.00067833	0.0032832	-//-
	Solyc01g090230.2	1192.25	854.246	0.48096	0.0035867	0.014022	-//-
	Solyc01g090240.2	160.659	236.156	-0.55573	0.0094577	0.032104	-//-
	Solyc01g090300.2	6.34598	50.8654	-3.0028	5.4085e-09	7.3298e-08	-//-
	Solyc01g090310.2	14.7613	151.991	-3.3641	2.835e-24	2.3277e-22	-//-
	Solyc01g090330.1	9.46336	57.2725	-2.5974	5.2138e-05	0.00033453	-//-
	Solyc01g090340.2	93.1181	448.281	-2.2673	5.8503e-11	1.0891e-09	-//-
	Solyc01g090410.2	33.5104	145.345	-2.1168	3.4508e-12	7.8663e-11	-//-
	Solyc01g090430.2	1652.94	1085.07	0.60724	0.0025623	0.010519	-//-
	Solyc01g090440.2	33.2585	120.793	-1.8607	1.0948e-09	1.686e-08	-//-
	Solyc01g090550.2	838.936	565.98	0.56781	0.0011882	0.0053795	-//-
	Solyc01g090560.2	26.3753	77.1489	-1.5485	0.010362	0.034711	-//-
	Solyc01g090670.2	347.907	535.097	-0.6211	0.00072132	0.0034664	-//-
	Solyc01g090730.2	15.5783	60.6669	-1.9614	2.1678e-06	1.8514e-05	-//-
	Solyc01g090740.2	194.226	285.776	-0.55715	0.0052698	0.019522	-//-
	Solyc01g090760.2	9.33174	42.3467	-2.182	0.00018062	0.0010274	-//-
	Solyc01g090780.2	3557.13	2431.77	0.54871	0.00047864	0.0024244	-//-
	Solyc01g090790.2	1639.5	2446.86	-0.57767	0.00032552	0.0017232	-//-
	Solyc01g090800.2	16.7024	44.4521	-1.4122	0.0018086	0.0077685	-//-
	Solyc01g090810.2	27.1238	5.95116	2.1883	0.00052927	0.0026531	-//-
	Solyc01g090840.2	310.436	214.921	0.53049	0.011614	0.038115	-//-
	Solyc01g090880.2	762.063	1041.5	-0.45068	0.0079104	0.027583	-//-
	Solyc01g090910.2	2363.57	1564.95	0.59485	0.00022094	0.0012291	-//-
	Solyc01g090950.2	520.562	706.457	-0.44053	0.011757	0.038493	-//-
	Solyc01g090970.2	46.442	610.011	-3.7153	0.00017823	0.0010153	-//-
	Solyc01g091030.2	1169.73	633.523	0.88471	2.4497e-07	2.5094e-06	-//-
	Solyc01g091050.2	104.596	225.283	-1.1069	0.00013841	0.00080893	-//-
	Solyc01g091070.2	1470.77	1100.35	0.41861	0.0083462	0.028853	-//-
	Solyc01g091160.2	986.248	478.067	1.0447	1.3453e-09	2.0451e-08	-//-
	Solyc01g091170.2	170.54	1046.35	-2.6172	5.0238e-05	0.00032397	-//-
	Solyc01g091190.2	4119.78	2314.01	0.83217	7.3816e-08	8.3187e-07	-//-
	Solyc01g091230.2	3.55	69.0695	-4.2822	2.1987e-05	0.00015308	-//-
	Solyc01g091240.2	51.9992	149.495	-1.5235	1.7335e-08	2.1629e-07	-//-
	Solyc01g091260.2	48.1987	251.253	-2.3821	4.6568e-21	2.8786e-19	-//-
	Solyc01g091320.2	275.815	1941.54	-2.8154	7.0382e-06	5.4555e-05	-//-
	Solyc01g091330.2	77.1072	126.661	-0.71603	0.0071821	0.025441	-//-
	Solyc01g091360.2	83.7334	169.715	-1.0192	0.0091779	0.031319	-//-
	Solyc01g091370.2	330.484	602.778	-0.86704	6.555e-06	5.1059e-05	-//-
	Solyc01g091390.2	638.036	468.732	0.44487	0.014478	0.045924	-//-
	Solyc01g091450.2	226.297	352.754	-0.64045	0.0015132	0.006652	-//-
	Solyc01g091480.2	451.089	633.118	-0.48906	0.0070136	0.024925	-//-
	Solyc01g091490.2	235.525	405.206	-0.78278	0.0060455	0.0219	-//-
	Solyc01g091510.2	1328.51	824.546	0.68814	3.9314e-05	0.00025877	-//-
	Solyc01g091520.2	1345.03	1946.43	-0.53319	0.00087472	0.0041151	-//-
	Solyc01g091530.2	505.281	2646.17	-2.3887	1.2368e-19	6.832e-18	-//-
	Solyc01g091550.2	392.482	646.851	-0.72081	5.8819e-05	0.00037271	-//-
	Solyc01g091580.2	1464.56	2194.73	-0.58357	0.00026	0.001413	-//-
	Solyc01g091630.2	3492.2	2474.22	0.49716	0.0011789	0.0053414	-//-
	Solyc01g091640.2	655.261	1128.58	-0.78437	3.2359e-06	2.6642e-05	-//-
	Solyc01g091690.2	724.471	275.35	1.3957	4.3765e-14	1.2771e-12	-//-
	Solyc01g091770.2	514.291	846.738	-0.71933	3.5996e-05	0.00023957	-//-
	Solyc01g091780.2	659.465	1286.28	-0.96383	8.9877e-09	1.1717e-07	-//-
	Solyc01g091800.2	389.321	1118.95	-1.5231	2.0942e-18	1.0399e-16	-//-
	Solyc01g091840.2	1019.01	676.083	0.59189	0.00032335	0.0017137	-//-
	Solyc01g091850.2	15.902	161.918	-3.348	0.0014321	0.0063346	-//-
	Solyc01g091910.2	1743.33	806.522	1.1121	0.00053764	0.0026866	-//-
	Solyc01g091950.2	1780.91	1348.95	0.40078	0.012769	0.041278	-//-
	Solyc01g092950.2	544.666	750.479	-0.46244	0.0086503	0.029775	-//-
	Solyc01g093990.2	193.748	569.729	-1.5561	1.4379e-15	5.0313e-14	-//-
	Solyc01g094020.2	60.896	372.684	-2.6135	1.9704e-05	0.00013861	-//-
	Solyc01g094160.1	10.2434	0.677498	3.9183	0.0035184	0.01379	-//-
	Solyc01g094190.2	142.953	316.514	-1.1467	5.6453e-08	6.4782e-07	-//-
	Solyc01g094210.2	691.326	455.968	0.60044	0.00061488	0.0030145	-//-
	Solyc01g094230.2	10.3304	48.9242	-2.2436	3.6866e-06	3.0078e-05	-//-
	Solyc01g094240.2	9.286	26.0208	-1.4865	0.01357	0.043432	-//-
	Solyc01g094250.2	161.638	67.1882	1.2665	2.6276e-06	2.2133e-05	-//-
	Solyc01g094260.2	30.5008	4.4224	2.7859	7.5526e-06	5.8009e-05	-//-
	Solyc01g094330.2	534.32	297.172	0.8464	7.0746e-06	5.4821e-05	-//-
	Solyc01g094340.2	910.781	1444.16	-0.66506	5.0228e-05	0.00032397	-//-
	Solyc01g094350.2	1540.11	1035.98	0.57204	0.00050034	0.0025239	-//-
	Solyc01g094370.2	911.033	1776.93	-0.96381	4.968e-09	6.7778e-08	-//-
	Solyc01g094380.2	328.95	51.6197	2.6719	3.5644e-10	5.8891e-09	-//-
	Solyc01g094460.2	1124.04	1537.64	-0.45202	0.0058159	0.021185	-//-
	Solyc01g094550.2	2792.17	1868.27	0.57969	0.00012544	0.00074099	-//-
	Solyc01g094610.2	4.57719	31.0482	-2.762	1.0709e-05	7.969e-05	-//-
	Solyc01g094620.2	2028.88	1500.27	0.43546	0.0081679	0.028353	-//-
	Solyc01g094690.2	288.778	1204.86	-2.0608	2.7328e-06	2.2884e-05	-//-
	Solyc01g094700.2	1121.21	2483.7	-1.1474	9.0621e-12	1.9584e-10	-//-
	Solyc01g094720.2	691.476	1813.55	-1.3911	5.2377e-17	2.2073e-15	-//-
	Solyc01g094750.2	91.0775	141.073	-0.63127	0.014947	0.047218	-//-
	Solyc01g094860.2	965.705	492.706	0.97086	3.4432e-08	4.1047e-07	-//-
	Solyc01g094890.2	837.41	2054.28	-1.2946	2.1341e-15	7.3344e-14	-//-
	Solyc01g094940.2	863.825	1337.68	-0.63092	0.00014019	0.00081794	-//-
	Solyc01g094960.2	1119.04	445.06	1.3302	3.6404e-14	1.0736e-12	-//-
	Solyc01g094970.2	20.9922	49.3992	-1.2346	0.00353	0.013827	-//-
	Solyc01g095000.2	736.885	1057.31	-0.52089	0.0019187	0.0081804	-//-
	Solyc01g095060.2	178.971	95.6361	0.9041	0.00024251	0.001332	-//-
	Solyc01g095080.2	153.98	7.08199	4.4424	1.0356e-21	6.84e-20	ACS2	1-aminocyclopropane-1-carboxylate synthase 2 [Source:UniProtKB/Swiss-Prot;Acc:P18485]
	Solyc01g095090.2	25.8754	64.5077	-1.3179	0.00052223	0.0026226	-//-
	Solyc01g095100.2	749.12	405.554	0.8853	3.1765e-07	3.1839e-06	-//-
	Solyc01g095130.2	33.2573	69.5293	-1.0639	0.0019031	0.0081227	-//-
	Solyc01g095170.2	317.18	205.924	0.62319	0.003183	0.012663	-//-
	Solyc01g095180.2	278.405	456.777	-0.71431	0.00016889	0.0009682	-//-
	Solyc01g095200.2	3894.57	2962.96	0.39443	0.012918	0.041691	-//-
	Solyc01g095240.2	170.155	103.903	0.71162	0.0049038	0.018375	-//-
	Solyc01g095270.2	589.758	848.749	-0.52522	0.0018992	0.0081081	-//-
	Solyc01g095280.2	541.558	876.851	-0.69522	4.9007e-05	0.00031663	-//-
	Solyc01g095290.2	111.049	176.716	-0.67024	0.0062901	0.022674	-//-
	Solyc01g095360.2	2.42518	14.0818	-2.5377	0.0052365	0.019417	-//-
	Solyc01g095370.2	214.516	354.058	-0.7229	0.00020476	0.0011499	-//-
	Solyc01g095400.2	2334.6	1415.56	0.7218	8.0296e-06	6.1359e-05	-//-
	Solyc01g095430.2	5509.64	14142.5	-1.36	1.1773e-12	2.8548e-11	-//-
	Solyc01g095450.2	0.578491	12.1181	-4.3887	0.0004838	0.0024469	-//-
	Solyc01g095470.2	225.085	625.349	-1.4742	1.8846e-14	5.7459e-13	-//-
	Solyc01g095490.2	511.232	312.348	0.71082	0.00016837	0.00096582	-//-
	Solyc01g095500.2	30.1615	67.8318	-1.1693	0.0013566	0.0060413	-//-
	Solyc01g095520.2	8.17294	41.0834	-2.3296	0.00041044	0.002111	-//-
	Solyc01g095530.2	3477.09	8452.17	-1.2814	0.00011589	0.00069	-//-
	Solyc01g095570.2	2089.98	1100.17	0.92576	9.0562e-09	1.1795e-07	-//-
	Solyc01g095580.2	1399.77	1933.89	-0.46631	0.0032213	0.012795	-//-
	Solyc01g095610.2	92.5219	244.907	-1.4044	1.962e-08	2.4278e-07	-//-
	Solyc01g095620.2	5083.89	6957.39	-0.45261	0.0037977	0.01472	-//-
	Solyc01g095670.2	1737.39	2612.22	-0.58835	0.00019307	0.0010902	-//-
	Solyc01g095680.2	205.597	355.434	-0.78976	9.1884e-05	0.00055927	-//-
	Solyc01g095690.2	116.302	393.144	-1.7572	8.9351e-05	0.00054521	-//-
	Solyc01g095700.2	1913.56	3130.24	-0.71001	0.014416	0.045748	-//-
	Solyc01g095740.2	957.553	1314.14	-0.4567	0.0050709	0.018886	-//-
	Solyc01g095750.2	10.3904	63.6399	-2.6147	0.0095396	0.032337	-//-
	Solyc01g095810.2	18.0009	4.71992	1.9312	0.0089596	0.030661	-//-
	Solyc01g095860.2	35.3283	2.01415	4.1326	6.0715e-09	8.1678e-08	-//-
	Solyc01g095930.2	3.03583	19.0618	-2.6505	0.00053289	0.0026672	-//-
	Solyc01g095970.2	1262.13	847.497	0.57458	0.00044869	0.0022886	-//-
	Solyc01g095980.2	189.766	483.435	-1.3491	9.2434e-12	1.9919e-10	-//-
	Solyc01g096000.2	276.283	440.733	-0.67376	0.00054869	0.0027316	-//-
	Solyc01g096040.2	569.116	1374.92	-1.2726	1.6776e-05	0.00012004	-//-
	Solyc01g096050.2	1129.22	1896.67	-0.74814	5.3043e-06	4.2068e-05	-//-
	Solyc01g096060.2	737.846	525.067	0.49082	0.0062432	0.02252	-//-
	Solyc01g096070.2	3215.42	2200.54	0.54715	0.00049823	0.0025138	-//-
	Solyc01g096080.2	314.337	846.505	-1.4292	6.2831e-12	1.3844e-10	-//-
	Solyc01g096100.2	1571.12	1131.86	0.47309	0.0038714	0.014974	-//-
	Solyc01g096150.2	157.998	386.134	-1.2892	6.4293e-10	1.0246e-08	-//-
	Solyc01g096190.2	3766.23	2505.21	0.58819	0.00022244	0.0012361	LCA1	Calcium-transporting ATPase, endoplasmic reticulum-type [Source:UniProtKB/Swiss-Prot;Acc:Q42883]
	Solyc01g096200.2	4448.2	2755.44	0.69094	6.8944e-06	5.3548e-05	-//-
	Solyc01g096220.2	34.1781	282.11	-3.0451	1.1233e-31	1.6491e-29	-//-
	Solyc01g096240.2	2664.99	7893.65	-1.5666	3.9007e-23	2.879e-21	-//-
	Solyc01g096250.2	51.2812	168.127	-1.713	3.3252e-06	2.7343e-05	-//-
	Solyc01g096270.2	3263.61	2501.21	0.38384	0.014051	0.044763	-//-
	Solyc01g096360.2	607.8	1209.41	-0.99263	0.00044813	0.0022862	-//-
	Solyc01g096370.2	243.052	774.063	-1.6712	1.4371e-14	4.4559e-13	-//-
	Solyc01g096400.2	131.881	209.779	-0.66964	0.0031871	0.012677	-//-
	Solyc01g096410.2	21.5089	70.0682	-1.7038	6.9385e-06	5.3843e-05	-//-
	Solyc01g096420.2	1834.35	369.678	2.3109	2.1912e-41	6.1656e-39	-//-
	Solyc01g096430.2	1873.58	748.498	1.3237	3.5555e-16	1.3566e-14	-//-
	Solyc01g096450.2	216.479	1298.25	-2.5843	8.2068e-10	1.2867e-08	-//-
	Solyc01g096480.2	434.395	894.226	-1.0416	2.6066e-09	3.7374e-08	CITRX	Thioredoxin-like protein CITRX, chloroplastic [Source:UniProtKB/Swiss-Prot;Acc:Q9LKW0]
	Solyc01g096540.2	1779.17	1313.07	0.43827	0.0067436	0.024093	-//-
	Solyc01g096620.2	283.164	117.804	1.2653	0.00054461	0.0027158	-//-
	Solyc01g096650.2	0.368973	9.41233	-4.673	0.0012455	0.0056057	-//-
	Solyc01g096660.2	2707.02	5782.47	-1.095	2.8316e-12	6.545e-11	-//-
	Solyc01g096700.2	15073	9609.78	0.6494	1.3735e-05	0.00010003	-//-
	Solyc01g096720.2	30.4718	4.62367	2.7204	0.0032661	0.012948	-//-
	Solyc01g096730.2	888.755	358.724	1.3089	1.4407e-10	2.5436e-09	-//-
	Solyc01g096740.2	212.068	472.686	-1.1564	3.4699e-09	4.8603e-08	-//-
	Solyc01g096790.2	52.9648	19.3971	1.4492	0.00035656	0.0018652	-//-
	Solyc01g096820.2	102.044	51.5372	0.98551	0.0012705	0.0057045	-//-
	Solyc01g096840.2	3.64581	22.0751	-2.5981	0.00040795	0.0020998	-//-
	Solyc01g096870.2	2808.71	4480.46	-0.67374	1.8511e-05	0.00013128	-//-
	Solyc01g096930.2	2589.71	801.057	1.6928	2.4338e-24	2.0105e-22	-//-
	Solyc01g096940.2	119.619	446.679	-1.9008	8.9454e-13	2.2068e-11	-//-
	Solyc01g097000.2	33.0712	309.286	-3.2253	4.2972e-34	7.4891e-32	-//-
	Solyc01g097030.2	946.253	671.844	0.4941	0.0046848	0.017674	-//-
	Solyc01g097040.2	1244.68	584.396	1.0908	2.6771e-10	4.5141e-09	-//-
	Solyc01g097160.2	908.205	1305.67	-0.5237	0.0012355	0.0055651	-//-
	Solyc01g097200.1	14.9812	3.78158	1.9861	0.01335	0.042825	-//-
	Solyc01g097230.2	369.2	241.848	0.6103	0.0015215	0.0066793	-//-
	Solyc01g097240.2	18427.2	2725.06	2.7575	4.2825e-50	1.9498e-47	-	Pathogenesis-related protein P2 [Source:UniProtKB/Swiss-Prot;Acc:P32045]
	Solyc01g097270.2	37610.4	15293.7	1.2982	2.7629e-15	9.3999e-14	-//-
	Solyc01g097280.2	1346.83	280.839	2.2618	9.2871e-38	2.0733e-35	-//-
	Solyc01g097290.2	970.927	2448.07	-1.3342	2.3631e-16	9.3188e-15	-//-
	Solyc01g097310.2	1864.32	2914.57	-0.64464	0.00089358	0.0041876	-//-
	Solyc01g097320.2	1373.58	886.723	0.63139	0.00018319	0.0010407	-//-
	Solyc01g097340.2	1827.49	5420.14	-1.5685	3.081e-23	2.3119e-21	-//-
	Solyc01g097350.2	3006.32	1948.92	0.62533	7.9495e-05	0.00049005	-//-
	Solyc01g097390.2	55.1103	93.3477	-0.76029	0.01476	0.04671	-//-
	Solyc01g097460.2	4291.03	11727.1	-1.4505	3.8897e-10	6.3952e-09	-//-
	Solyc01g097470.2	193.937	57.9733	1.7421	2.8135e-11	5.5842e-10	-//-
	Solyc01g097510.2	272.417	582.83	-1.0973	3.9357e-09	5.4576e-08	-//-
	Solyc01g097770.2	4933.82	9048.67	-0.875	1.3259e-08	1.6846e-07	-//-
	Solyc01g097790.2	287.753	411.972	-0.51771	0.0079556	0.027708	-//-
	Solyc01g097800.2	424.662	602.958	-0.50574	0.0045034	0.017068	-//-
	Solyc01g097820.2	213.526	314.354	-0.55798	0.0065498	0.0235	-//-
	Solyc01g097830.2	140.611	299.071	-1.0888	5.5062e-07	5.2725e-06	-//-
	Solyc01g097840.2	529.556	371.239	0.51243	0.0059628	0.021647	-//-
	Solyc01g097860.2	1730.78	4258.75	-1.299	2.3766e-16	9.3535e-15	-//-
	Solyc01g097910.2	848.641	1645.07	-0.95492	6.9072e-09	9.1913e-08	-//-
	Solyc01g097970.2	41.864	84.4869	-1.013	0.0035139	0.013777	-//-
	Solyc01g097980.2	2014.44	1313.98	0.61644	0.0001796	0.0010224	-//-
	Solyc01g098060.1	95.9061	25.3216	1.9213	0.00036919	0.0019234	-//-
	Solyc01g098080.2	301.756	522.775	-0.79281	0.010976	0.036401	-//-
	Solyc01g098100.2	409.199	569.989	-0.47813	0.0091295	0.031166	-//-
	Solyc01g098110.2	153.805	418.706	-1.4448	1.5884e-12	3.7903e-11	-//-
	Solyc01g098120.2	790.702	349.338	1.1785	1.102e-08	1.4148e-07	-//-
	Solyc01g098130.2	398.587	270.413	0.55973	0.0044742	0.01698	-//-
	Solyc01g098140.2	566.084	78.2282	2.8553	6.0781e-41	1.6419e-38	-//-
	Solyc01g098150.2	247.736	407.273	-0.71719	0.00081566	0.003873	-//-
	Solyc01g098180.2	1791.54	1196.51	0.58237	0.00033432	0.001763	-//-
	Solyc01g098200.2	37.0531	105.793	-1.5136	1.996e-05	0.00014023	-//-
	Solyc01g098250.2	1269.35	801.308	0.66366	0.00022433	0.0012448	-//-
	Solyc01g098380.2	739.47	1151.71	-0.63921	0.0022896	0.0095463	-//-
	Solyc01g098390.2	737.41	1255.7	-0.76795	4.0026e-06	3.243e-05	-//-
	Solyc01g098500.2	1612.39	4946.7	-1.6173	1.0249e-23	7.9101e-22	-//-
	Solyc01g098550.2	712.27	1192.14	-0.74306	9.3356e-06	7.0324e-05	-//-
	Solyc01g098570.2	24.009	114.408	-2.2525	1.8368e-10	3.1724e-09	-//-
	Solyc01g098590.2	8585.38	6045.27	0.50608	0.0039907	0.015376	-//-
	Solyc01g098620.2	4.75273	19.2872	-2.0208	0.0045393	0.01719	-//-
	Solyc01g098640.2	1727.58	3799.31	-1.137	5.3071e-10	8.564e-09	-//-
	Solyc01g098730.2	3797.66	2015.8	0.91376	2.051e-07	2.1288e-06	-//-
	Solyc01g098740.2	80.0536	609.177	-2.9278	2.7869e-15	9.4695e-14	-//-
	Solyc01g098750.2	920.899	642.003	0.52046	0.0020197	0.0085529	-//-
	Solyc01g098760.2	4318.1	6013.74	-0.47787	0.0025832	0.010585	-//-
	Solyc01g098840.2	1771.81	984.694	0.84748	2.2941e-07	2.3626e-06	-//-
	Solyc01g098920.2	4048.49	1937.25	1.0634	1.2994e-11	2.7252e-10	-//-
	Solyc01g098990.2	1470.72	2774.31	-0.91561	1.4565e-08	1.8351e-07	-//-
	Solyc01g099020.2	638.593	1364.64	-1.0956	6.6497e-11	1.2303e-09	-//-
	Solyc01g099030.2	10.0839	42.7584	-2.0841	1.8632e-05	0.00013183	-//-
	Solyc01g099100.2	2519.02	1499.31	0.74857	3.011e-06	2.4965e-05	-//-
	Solyc01g099110.2	1127.7	1812.94	-0.68495	1.908e-05	0.00013454	-//-
	Solyc01g099120.2	87.6099	165.084	-0.91403	0.00028059	0.0015093	-//-
	Solyc01g099180.2	65.6023	106.355	-0.69707	0.015383	0.048403	-//-
	Solyc01g099220.2	966.242	574.132	0.751	1.6986e-05	0.00012134	-//-
	Solyc01g099290.2	51.2458	89.5985	-0.80604	0.0078654	0.027465	-//-
	Solyc01g099340.2	662.694	441.342	0.58645	0.0010033	0.0046359	-//-
	Solyc01g099410.2	647.691	2222.74	-1.779	0.0029831	0.011977	-	Histone H2A.1 [Source:UniProtKB/Swiss-Prot;Acc:P25469]
	Solyc01g099520.2	928.724	1227.74	-0.40269	0.014953	0.047232	-//-
	Solyc01g099560.2	7.27736	36.3543	-2.3206	0.0017403	0.0075107	-//-
	Solyc01g099600.2	421.078	873.52	-1.0528	1.2545e-09	1.9123e-08	-//-
	Solyc01g099620.2	13.5703	1.14455	3.5676	0.00069143	0.0033389	-//-
	Solyc01g099630.2	571.474	1486.03	-1.3787	8.999e-06	6.8169e-05	XTH1	Probable xyloglucan endotransglucosylase/hydrolase 1 [Source:UniProtKB/Swiss-Prot;Acc:Q40144]
	Solyc01g099650.2	2.85962	23.0451	-3.0106	6.2744e-05	0.0003961	-//-
	Solyc01g099750.2	335.079	541.558	-0.69262	0.00027841	0.0014988	-//-
	Solyc01g099770.2	76763.6	52892.5	0.53736	0.00033321	0.0017584	-//-
	Solyc01g099800.2	499.339	328.153	0.60565	0.0020103	0.0085197	-//-
	Solyc01g099810.2	1007.3	486.337	1.0505	0.00024323	0.0013346	-//-
	Solyc01g099890.2	542.663	749.436	-0.46575	0.0088102	0.030232	-//-
	Solyc01g099910.2	2072.06	1378.6	0.58786	0.00020695	0.001161	-//-
	Solyc01g099970.2	1045.62	612.004	0.77274	9.0871e-06	6.8721e-05	-//-
	Solyc01g099990.2	107.843	343.131	-1.6698	0.0012233	0.0055184	-//-
	Solyc01g100000.2	898.509	1538.49	-0.77591	1.8073e-06	1.5648e-05	-//-
	Solyc01g100020.2	60.2671	185.377	-1.621	0.0011925	0.005396	-//-
	Solyc01g100030.2	70.7451	299.037	-2.0796	0.00015736	0.00090942	-//-
	Solyc01g100040.2	2637.51	4936.57	-0.90433	0.0096754	0.03274	-//-
	Solyc01g100050.2	6765.33	4338.66	0.64091	3.2141e-05	0.00021619	-//-
	Solyc01g100110.2	2088.82	2810.62	-0.4282	0.00545	0.020099	-//-
	Solyc01g100130.2	1727.16	1208.06	0.51571	0.0015892	0.0069433	-//-
	Solyc01g100200.2	4534.68	6533.12	-0.52677	0.0044594	0.016931	-//-
	Solyc01g100220.2	9.33357	45.8571	-2.2966	4.1632e-06	3.3621e-05	-//-
	Solyc01g100230.2	545.876	1142.59	-1.0657	2.1906e-10	3.7452e-09	-//-
	Solyc01g100240.2	2667.66	1433.55	0.89598	1.8192e-08	2.2615e-07	-//-
	Solyc01g100280.2	42.3986	86.5372	-1.0293	0.0015586	0.006825	-//-
	Solyc01g100360.2	625.668	888.979	-0.50675	0.0041185	0.015801	-//-
	Solyc01g100370.2	1202.88	302.995	1.9891	2.0571e-29	2.5306e-27	-//-
	Solyc01g100390.2	41.631	12.5619	1.7286	0.00023539	0.0012977	-//-
	Solyc01g100450.1	122.213	75.2456	0.69972	0.0093551	0.031816	-//-
	Solyc01g100460.2	159.901	77.8601	1.0382	0.00011423	0.00068087	-//-
	Solyc01g100480.2	902.665	671.522	0.42676	0.012932	0.041731	-//-
	Solyc01g100490.2	2508.88	1052.86	1.2527	5.8105e-15	1.8934e-13	CHLN	Nicotianamine synthase [Source:UniProtKB/Swiss-Prot;Acc:Q9XGI7]
	Solyc01g100530.2	302.705	678.302	-1.164	3.1612e-10	5.2517e-09	-//-
	Solyc01g100590.2	2924.55	1997.75	0.54984	0.00062065	0.0030373	-//-
	Solyc01g100650.2	3123.44	4537.13	-0.53864	0.00071122	0.0034231	-//-
	Solyc01g100660.2	1641.75	2375.62	-0.53307	0.0008936	0.0041876	-//-
	Solyc01g100700.2	605.941	841.097	-0.4731	0.0055858	0.020518	-//-
	Solyc01g100720.2	3150.15	2393.27	0.39644	0.012559	0.040694	-//-
	Solyc01g100730.2	118.529	178.626	-0.5917	0.01481	0.04684	-//-
	Solyc01g100740.2	237.605	132.831	0.83897	0.00024833	0.0013604	-//-
	Solyc01g100750.2	40.1662	76.048	-0.92093	0.0055191	0.020306	-//-
	Solyc01g100760.2	334.695	856.24	-1.3552	1.2424e-05	9.132e-05	-//-
	Solyc01g100770.2	695.791	2190.27	-1.6544	1.4248e-09	2.149e-08	-//-
	Solyc01g100890.2	1.66933	11.0239	-2.7233	0.008496	0.029318	-//-
	Solyc01g100900.2	104.166	196.526	-0.91583	0.00011821	0.00070273	-//-
	Solyc01g100920.2	236.013	160.186	0.55912	0.010424	0.03489	-//-
	Solyc01g100930.2	97.064	277.735	-1.5167	5.9237e-10	9.4684e-09	-//-
	Solyc01g100970.2	13332.7	8931.55	0.57798	0.0001628	0.00093745	-//-
	Solyc01g100980.2	5.74958	42.6751	-2.8919	8.5132e-08	9.4637e-07	-//-
	Solyc01g101000.2	8537.97	5526.4	0.62755	5.4235e-05	0.00034664	-//-
	Solyc01g101010.2	1117.26	713.696	0.64658	0.00015185	0.00088059	-//-
	Solyc01g101020.2	2545.12	1887.84	0.431	0.0083079	0.028739	-//-
	Solyc01g101030.2	61.9733	106.001	-0.77436	0.0059485	0.021603	-//-
	Solyc01g101050.2	11.1766	1.06665	3.3893	0.0036395	0.014193	-//-
	Solyc01g101100.2	868.083	1737.68	-1.0013	5.6422e-10	9.0613e-09	-//-
	Solyc01g101140.2	3902.43	2553.01	0.61218	0.00027688	0.0014932	-//-
	Solyc01g101180.2	44.5889	0.329579	7.0799	2.1966e-15	7.5397e-14	-//-
	Solyc01g101190.2	29.9062	0.407487	6.1975	1.9126e-10	3.297e-09	-//-
	Solyc01g102330.2	216.998	1200.36	-2.4677	1.681e-12	4.0043e-11	-//-
	Solyc01g102350.2	601.668	1338.5	-1.1536	2.0758e-11	4.2287e-10	-//-
	Solyc01g102370.2	258.648	405.672	-0.64932	0.0038633	0.014951	-//-
	Solyc01g102390.2	1664.36	599.898	1.4722	8.3986e-17	3.4957e-15	-//-
	Solyc01g102400.2	583.369	250.236	1.2211	1.2622e-10	2.2461e-09	-//-
	Solyc01g102410.2	2284.78	1632.01	0.48541	0.0024641	0.010168	-//-
	Solyc01g102490.2	1068.16	780.842	0.45203	0.0056037	0.020573	-//-
	Solyc01g102530.2	724.203	406.695	0.83245	2.2709e-06	1.9297e-05	-//-
	Solyc01g102610.2	1745.33	2781.12	-0.67217	0.0026747	0.010903	-//-
	Solyc01g102660.2	17765.3	9455.41	0.90985	2.0944e-07	2.171e-06	-//-
	Solyc01g102700.2	2232.57	1405.33	0.6678	2.2455e-05	0.00015593	-//-
	Solyc01g102720.2	69.5945	144.173	-1.0508	0.00011586	0.00068998	-//-
	Solyc01g102810.2	293.329	447.826	-0.61042	0.0015178	0.0066678	-//-
	Solyc01g102820.2	1084.99	1579.1	-0.54142	0.0010601	0.0048751	-//-
	Solyc01g102850.1	802.341	386.964	1.052	6.1817e-09	8.2995e-08	-//-
	Solyc01g102860.2	618.983	1035.17	-0.7419	1.3806e-05	0.0001005	-//-
	Solyc01g102870.1	111.963	38.6969	1.5327	7.8499e-07	7.2694e-06	-//-
	Solyc01g102880.1	894.197	437.208	1.0323	1.5786e-05	0.00011356	-//-
	Solyc01g102890.2	37.0756	3.36492	3.4618	0.012603	0.040821	-//-
	Solyc01g102910.2	275.352	30.6571	3.167	0.00089341	0.0041876	-//-
	Solyc01g102950.2	61.2597	637.635	-3.3797	7.0444e-16	2.5508e-14	-//-
	Solyc01g102960.2	2.77807	22.5234	-3.0193	5.1834e-05	0.00033267	-//-
	Solyc01g103000.1	0.851657	12.841	-3.9143	0.0005911	0.0029154	-//-
	Solyc01g103070.2	4.41774	27.5129	-2.6387	5.0268e-05	0.00032408	-//-
	Solyc01g103080.2	1575.17	1100.47	0.51739	0.0017842	0.0076744	-//-
	Solyc01g103090.2	1029.9	650.21	0.66352	8.3592e-05	0.00051273	-//-
	Solyc01g103100.2	605.212	2040.74	-1.7536	8.1142e-09	1.0645e-07	-//-
	Solyc01g103110.2	1383.62	1937.53	-0.48577	0.0024762	0.010212	-//-
	Solyc01g103140.2	253.231	558.779	-1.1418	1.7235e-09	2.5638e-08	-//-
	Solyc01g103150.2	324.335	186.704	0.79673	0.00013175	0.00077489	-//-
	Solyc01g103200.2	803.085	568.424	0.49859	0.0045329	0.017169	-//-
	Solyc01g103320.2	209.032	125.36	0.73764	0.0011345	0.0051681	-//-
	Solyc01g103350.2	215.276	361.008	-0.74584	0.00023375	0.0012897	-//-
	Solyc01g103360.2	2.28113	27.7238	-3.6033	9.3648e-07	8.5319e-06	-//-
	Solyc01g103390.2	221.556	60.7364	1.867	0.00051724	0.0025995	-//-
	Solyc01g103410.2	11770.1	6015.9	0.96827	3.309e-10	5.4939e-09	-//-
	Solyc01g103420.2	1846.13	1359.26	0.44168	0.0063206	0.022768	-//-
	Solyc01g103430.2	3476.89	2248.28	0.62898	6.5033e-05	0.00040845	-//-
	Solyc01g103460.2	370.121	500.433	-0.43518	0.015509	0.048733	-//-
	Solyc01g103530.2	249.853	352.446	-0.49632	0.015252	0.04802	-//-
	Solyc01g103540.2	29717.8	14156	1.0699	3.2391e-12	7.4025e-11	-//-
	Solyc01g103640.2	130.866	63.2837	1.0482	0.00021938	0.0012216	-//-
	Solyc01g103650.2	6734.55	3092.2	1.1229	1.56e-10	2.7364e-09	-//-
	Solyc01g103670.2	1671.03	1096.15	0.6083	0.00027259	0.0014724	-//-
	Solyc01g103690.2	1529.94	1038.8	0.55856	0.00051467	0.002589	-//-
	Solyc01g103700.2	1.84669	10.5611	-2.5157	0.014932	0.047175	-//-
	Solyc01g103740.2	868.272	481.717	0.84996	5.6736e-06	4.4831e-05	-//-
	Solyc01g103750.2	2070.4	2841.6	-0.4568	0.0097144	0.032843	-//-
	Solyc01g103760.2	597.331	1046.03	-0.80832	2.0605e-06	1.7704e-05	-//-
	Solyc01g103780.2	1038.87	1662.38	-0.67823	2.2114e-05	0.00015388	-//-
	Solyc01g103880.2	159.182	74.1912	1.1014	0.0003201	0.0016981	-//-
	Solyc01g103920.2	6.56793	36.8978	-2.49	4.4848e-06	3.6035e-05	-//-
	Solyc01g103950.2	961.404	1398.34	-0.5405	0.001104	0.005053	-//-
	Solyc01g104040.2	3594.01	2665.9	0.43097	0.0076618	0.026865	-//-
	Solyc01g104130.2	812.2	584.761	0.47399	0.007318	0.025841	-//-
	Solyc01g104230.2	6.31267	22.8258	-1.8543	0.0049471	0.018507	-//-
	Solyc01g104280.2	192.928	292.27	-0.59924	0.003417	0.01346	-//-
	Solyc01g104300.2	804.622	543.97	0.56478	0.0010626	0.0048831	-//-
	Solyc01g104310.2	497.75	761.055	-0.61258	0.00033229	0.0017545	-//-
	Solyc01g104470.2	17390.7	10293.2	0.75663	3.3601e-07	3.358e-06	-//-
	Solyc01g104530.2	2045.7	1350.19	0.59943	0.00020502	0.0011509	-//-
	Solyc01g104630.2	261.605	180.918	0.53205	0.013692	0.04377	-//-
	Solyc01g104650.2	1152.19	697.777	0.72354	2.676e-05	0.00018301	-//-
	Solyc01g104690.2	7065.88	2940.21	1.265	3.5531e-16	1.3566e-14	-//-
	Solyc01g104710.2	1388.73	3670.87	-1.4024	2.3179e-18	1.1447e-16	-//-
	Solyc01g104720.2	2690.3	4596.84	-0.77288	0.00021468	0.0011986	-//-
	Solyc01g104730.2	49.3715	111.167	-1.171	0.0015846	0.0069276	-//-
	Solyc01g104740.2	382.77	1701.5	-2.1523	5.7e-08	6.5355e-07	-//-
	Solyc01g104770.2	3883.03	1487.47	1.3843	7.2941e-18	3.4327e-16	-//-
	Solyc01g104880.2	1716.06	930.348	0.88325	6.0639e-08	6.9174e-07	-//-
	Solyc01g104890.2	94.4182	159.437	-0.75585	0.0031101	0.012406	-//-
	Solyc01g104900.2	54.1675	24.8674	1.1232	0.0049665	0.018564	-//-
	Solyc01g104910.2	2152.04	3097.71	-0.5255	0.010073	0.033897	-//-
	Solyc01g104950.2	1925.96	4064.68	-1.0776	8.748e-12	1.8965e-10	-//-
	Solyc01g104970.2	3575.93	1763.54	1.0198	2.0125e-10	3.4539e-09	-//-
	Solyc01g105020.2	670.366	1233.26	-0.87946	2.3239e-07	2.3878e-06	-//-
	Solyc01g105030.2	3113.98	12472.2	-2.0019	7.0345e-19	3.6195e-17	CAP10A	Chlorophyll a-b binding protein CP24 10A, chloroplastic [Source:UniProtKB/Swiss-Prot;Acc:P27524]
	Solyc01g105050.2	2660.91	13685.5	-2.3627	4.5222e-09	6.2103e-08	CAP10B	Chlorophyll a-b binding protein CP24 10B, chloroplastic [Source:UniProtKB/Swiss-Prot;Acc:P27525]
	Solyc01g105070.2	4711.46	1569.95	1.5855	3.6116e-07	3.5842e-06	-//-
	Solyc01g105080.2	16.8793	1.74414	3.2747	0.00036612	0.0019096	-//-
	Solyc01g105100.2	2422.68	1555.99	0.63877	6.9115e-05	0.00043178	-//-
	Solyc01g105150.2	940.98	690.893	0.4457	0.0079043	0.027569	-//-
	Solyc01g105160.2	531.555	749.72	-0.49613	0.0038791	0.014997	-//-
	Solyc01g105170.2	796.389	1338.07	-0.74861	5.827e-06	4.5904e-05	-//-
	Solyc01g105180.2	1248.28	699.073	0.83643	1.0999e-06	9.8872e-06	-//-
	Solyc01g105190.2	320.691	63.0737	2.3461	4.3906e-23	3.2055e-21	-//-
	Solyc01g105200.2	156.542	65.1157	1.2655	6.0753e-06	4.7651e-05	-//-
	Solyc01g105210.2	436.521	108.785	2.0046	4.3982e-13	1.1294e-11	-//-
	Solyc01g105220.2	103.783	62.5149	0.7313	0.011678	0.038278	-//-
	Solyc01g105230.2	1787.08	1289.82	0.47044	0.0035864	0.014022	-//-
	Solyc01g105240.2	2259.57	1572.75	0.52276	0.00098639	0.0045665	-//-
	Solyc01g105270.2	320.536	214.146	0.58189	0.0037884	0.014693	-//-
	Solyc01g105280.2	4495.84	2320.99	0.95385	1.7621e-09	2.6154e-08	-//-
	Solyc01g105310.2	169.953	336.404	-0.98506	5.8286e-07	5.5518e-06	-//-
	Solyc01g105330.2	362.505	234.462	0.62865	0.0023235	0.0096664	-//-
	Solyc01g105350.1	8.62413	58.7264	-2.7676	8.6123e-07	7.9184e-06	-//-
	Solyc01g105360.2	854.433	1694.05	-0.98744	0.00024725	0.0013547	-//-
	Solyc01g105370.2	1337.8	554.892	1.2696	4.041e-10	6.6238e-09	-//-
	Solyc01g105380.1	211.745	134.679	0.6528	0.014273	0.045371	-//-
	Solyc01g105410.2	7468.85	10867.1	-0.54101	0.00041418	0.0021282	-//-
	Solyc01g105430.2	256.786	45.5543	2.4949	0.0011524	0.0052379	-//-
	Solyc01g105450.2	405.581	897.97	-1.1467	0.015659	0.049124	-//-
	Solyc01g105460.2	1035.74	1519.23	-0.55268	0.0007595	0.0036312	-//-
	Solyc01g105540.2	1484.29	2164.51	-0.54427	0.0006249	0.0030559	-//-
	Solyc01g105560.2	9017.04	6695.24	0.42952	0.0044885	0.017022	-//-
	Solyc01g105620.2	617.136	101.631	2.6022	9.568e-36	1.8074e-33	-//-
	Solyc01g105630.2	990.268	267.594	1.8878	6.4979e-16	2.372e-14	-//-
	Solyc01g105680.2	800.842	1739.05	-1.1187	1.9565e-11	4.0014e-10	-//-
	Solyc01g105770.2	16.1597	132.405	-3.0345	0.010316	0.034581	-//-
	Solyc01g105800.2	638.344	934.615	-0.55004	0.0012869	0.0057678	-//-
	Solyc01g105890.2	14.6159	69.4108	-2.2476	0.00020001	0.0011264	-//-
	Solyc01g105920.2	11.8063	49.3179	-2.0626	1.0025e-05	7.5117e-05	-//-
	Solyc01g105970.2	6809.62	4112.28	0.72763	2.9872e-06	2.4813e-05	-//-
	Solyc01g106010.2	939.26	1484.66	-0.66054	7.9088e-05	0.00048776	-//-
	Solyc01g106040.2	97.8867	149.689	-0.61278	0.015622	0.049018	-//-
	Solyc01g106050.2	2895.41	2188.04	0.40413	0.01076	0.035854	-//-
	Solyc01g106060.2	311.335	593.471	-0.93071	4.5084e-07	4.3966e-06	-//-
	Solyc01g106090.2	229.945	696.878	-1.5996	9.3717e-07	8.5325e-06	-//-
	Solyc01g106260.2	1221.01	909.368	0.42514	0.0098015	0.033109	-//-
	Solyc01g106280.2	15575.8	21502.3	-0.46519	0.0026044	0.010661	-//-
	Solyc01g106290.2	667.149	1371.11	-1.0393	1.923e-05	0.00013548	-//-
	Solyc01g106320.2	2382.93	1636.55	0.54208	0.0008093	0.0038455	-//-
	Solyc01g106330.2	140.367	301.784	-1.1043	2.6797e-07	2.7213e-06	-//-
	Solyc01g106400.2	208.834	823.719	-1.9798	1.3516e-16	5.4984e-15	-//-
	Solyc01g106430.2	3769.41	7054.15	-0.90413	5.7045e-09	7.7009e-08	-//-
	Solyc01g106450.2	962.229	1276.32	-0.40754	0.013341	0.042815	-//-
	Solyc01g106470.2	3238.94	7497.13	-1.2108	1.149e-08	1.4683e-07	-//-
	Solyc01g106500.2	1127.4	376.266	1.5832	2.7558e-18	1.3453e-16	-//-
	Solyc01g106540.2	5.47709	31.2033	-2.5102	2.975e-05	0.00020141	-//-
	Solyc01g106580.2	288.274	1014.53	-1.8153	6.7425e-24	5.2947e-22	-//-
	Solyc01g106590.2	122.925	245	-0.995	8.9274e-06	6.7665e-05	-//-
	Solyc01g106610.2	4154.85	290.807	3.8367	4.6887e-51	2.2617e-48	-//-
	Solyc01g106750.1	3.0834	35.3702	-3.5199	0.00014011	0.00081765	-//-
	Solyc01g106890.2	922.496	537.047	0.78049	7.1232e-06	5.5166e-05	-//-
	Solyc01g106910.2	4.12599	22.9721	-2.4771	0.0002931	0.00157	-//-
	Solyc01g106950.2	795.497	590.985	0.42874	0.013005	0.041923	-//-
	Solyc01g107010.2	376.633	260.196	0.53356	0.0057318	0.020952	-//-
	Solyc01g107080.2	361.997	9.01895	5.3269	1.1777e-40	3.1191e-38	-//-
	Solyc01g107190.2	939.259	385.516	1.2847	1.1654e-08	1.4885e-07	-//-
	Solyc01g107260.2	6.24652	24.46	-1.9693	0.0016778	0.0072689	-//-
	Solyc01g107330.2	721.162	2743.25	-1.9275	1.9338e-08	2.3951e-07	-//-
	Solyc01g107340.2	143.554	518.227	-1.852	1.3713e-06	1.2125e-05	-//-
	Solyc01g107350.2	604.711	861.198	-0.5101	0.0026999	0.010997	-//-
	Solyc01g107360.2	407.5	279.5	0.54395	0.0061235	0.022141	-//-
	Solyc01g107370.2	1.78304	11.2711	-2.6602	0.011574	0.038017	-//-
	Solyc01g107390.2	523.212	112.643	2.2156	4.7834e-09	6.5425e-08	-//-
	Solyc01g107510.2	1949.88	1399.71	0.47826	0.0029067	0.011712	-//-
	Solyc01g107520.2	54.1555	152.072	-1.4896	3.6246e-08	4.3057e-07	-//-
	Solyc01g107590.2	2571.98	1554.5	0.72643	6.3031e-06	4.921e-05	-//-
	Solyc01g107620.2	624.054	413.181	0.5949	0.0011494	0.0052269	-//-
	Solyc01g107640.2	1411.09	2423.63	-0.78036	1.1574e-06	1.0376e-05	-//-
	Solyc01g107650.2	77.3985	413.11	-2.4161	2.0146e-20	1.1754e-18	-//-
	Solyc01g107660.2	2002.57	5459.11	-1.4468	3.6801e-17	1.5755e-15	-//-
	Solyc01g107670.2	473.677	788.31	-0.73486	2.1602e-05	0.00015074	-//-
	Solyc01g107690.2	124.823	242.76	-0.95964	1.9938e-05	0.00014011	-//-
	Solyc01g107730.2	8.94669	44.8504	-2.3257	3.853e-06	3.1331e-05	-//-
	Solyc01g107770.1	84.3537	15.3585	2.4574	2.9021e-10	4.8602e-09	-//-
	Solyc01g107780.2	3185.79	1481.47	1.1046	5.4843e-12	1.2133e-10	-//-
	Solyc01g107800.2	177.317	577.188	-1.7027	8.6346e-18	4.0424e-16	-//-
	Solyc01g107820.2	19655	12054.3	0.70534	3.1664e-06	2.6117e-05	-//-
	Solyc01g107830.2	64.9347	24.3592	1.4145	0.00013244	0.00077826	-//-
	Solyc01g107860.2	3001.68	1910.37	0.65192	3.3157e-05	0.00022225	-//-
	Solyc01g107880.2	5995.51	4062.3	0.56159	0.00033949	0.0017872	-//-
	Solyc01g107890.2	82.5043	201.242	-1.2864	2.1581e-07	2.2327e-06	-//-
	Solyc01g107900.2	9032.07	3456.17	1.3859	2.2439e-18	1.1122e-16	-//-
	Solyc01g107910.2	285.539	394.487	-0.46629	0.012527	0.040615	-//-
	Solyc01g107940.2	417.95	275.709	0.60018	0.0016847	0.0072967	-//-
	Solyc01g107980.2	947.281	2861.48	-1.5949	8.1044e-05	0.00049857	-//-
	Solyc01g107990.2	92.9458	187.017	-1.0087	5.0181e-05	0.00032375	-//-
	Solyc01g108010.2	571.285	296.469	0.94633	4.0411e-07	3.9652e-06	-//-
	Solyc01g108070.2	448.019	888.323	-0.98753	1.6852e-08	2.1065e-07	-//-
	Solyc01g108120.2	465.244	306.051	0.60421	0.0013707	0.0060949	-//-
	Solyc01g108140.2	107.75	172.752	-0.68101	0.0049996	0.018667	-//-
	Solyc01g108160.2	1970.1	1249.37	0.65707	6.4817e-05	0.00040747	-//-
	Solyc01g108340.2	477.365	656.291	-0.45925	0.0084306	0.029096	-//-
	Solyc01g108360.2	28.8147	10.0715	1.5165	0.0049472	0.018507	-//-
	Solyc01g108390.2	240.483	812.768	-1.7569	1.3727e-09	2.0785e-08	-//-
	Solyc01g108440.2	816.945	363.235	1.1693	3.1858e-09	4.494e-08	-//-
	Solyc01g108490.2	3439.52	1538.73	1.1605	2.4276e-13	6.4607e-12	-//-
	Solyc01g108500.2	27130.9	14842.1	0.87024	1.0853e-08	1.3974e-07	-//-
	Solyc01g108540.2	541.105	777.391	-0.52273	0.0032992	0.013054	-//-
	Solyc01g108560.2	32.1651	95.0647	-1.5634	1.2441e-06	1.1081e-05	-//-
	Solyc01g108600.2	4355.38	6176.87	-0.50408	0.00089299	0.0041872	-//-
	Solyc01g108610.2	28.9896	427.352	-3.8818	1.9637e-38	4.6126e-36	-//-
	Solyc01g108630.2	5465.62	3517.62	0.63579	4.971e-05	0.00032094	-//-
	Solyc01g108650.2	91.605	250.377	-1.4506	4.9983e-10	8.0996e-09	-//-
	Solyc01g108670.2	48.4999	155.912	-1.6847	1.1128e-09	1.7119e-08	-//-
	Solyc01g108750.2	75.1427	34.2298	1.1344	0.00065104	0.0031653	-//-
	Solyc01g108800.2	52.8465	88.9959	-0.75193	0.014099	0.044901	-//-
	Solyc01g108840.2	1025.02	1396.02	-0.44566	0.0048965	0.018356	-//-
	Solyc01g108970.2	55.1207	27.0455	1.0272	0.008715	0.029959	-//-
	Solyc01g109050.2	48.3491	14.4523	1.7422	0.00014067	0.00082019	-//-
	Solyc01g109070.2	400.473	281.663	0.50773	0.0089232	0.030573	-//-
	Solyc01g109080.2	1152.88	679.901	0.76185	0.01359	0.04349	-//-
	Solyc01g109090.2	6622.3	9381.11	-0.50242	0.0013235	0.0059125	-//-
	Solyc01g109100.2	110.432	840.882	-2.9287	1.9867e-29	2.4618e-27	-//-
	Solyc01g109110.2	8994.68	4235.11	1.0867	3.4134e-11	6.6478e-10	-//-
	Solyc01g109140.2	8750	586.308	3.8996	1.3463e-21	8.7423e-20	DES	9-divinyl ether synthase [Source:UniProtKB/Swiss-Prot;Acc:Q9FPM6]
	Solyc01g109170.2	858.627	161.047	2.4146	7.5674e-12	1.6539e-10	-//-
	Solyc01g109180.2	306.223	918.757	-1.5851	1.1223e-11	2.3796e-10	-//-
	Solyc01g109250.2	2128.54	3096.85	-0.54094	0.0031058	0.012391	-//-
	Solyc01g109260.2	407.106	690.463	-0.76216	2.3521e-05	0.00016271	-//-
	Solyc01g109280.2	1038	764.018	0.44212	0.0079954	0.027832	-//-
	Solyc01g109290.2	146.671	218.771	-0.57684	0.013656	0.043677	-//-
	Solyc01g109310.2	37.1816	7.10488	2.3877	1.0728e-05	7.981e-05	-//-
	Solyc01g109320.2	143.452	1.81288	6.3061	1.4787e-39	3.6985e-37	-//-
	Solyc01g109350.2	2546.1	1837.28	0.47072	0.0029846	0.01198	-//-
	Solyc01g109360.2	4424.06	2973.62	0.57315	0.00020455	0.001149	-//-
	Solyc01g109370.2	78.7138	232.508	-1.5626	5.6804e-10	9.1119e-09	-//-
	Solyc01g109380.2	314.205	524.363	-0.73886	0.011004	0.036476	-//-
	Solyc01g109410.2	3834.59	2787.76	0.45997	0.0039119	0.015113	-//-
	Solyc01g109420.2	495.578	301.873	0.71517	0.00017161	0.00098234	-//-
	Solyc01g109460.2	26701.9	13709.2	0.9618	6.7195e-10	1.0691e-08	-//-
	Solyc01g109500.2	1055.53	1752.32	-0.7313	7.6525e-06	5.8726e-05	-//-
	Solyc01g109520.2	5120.23	3677.43	0.47751	0.0020809	0.0087762	-//-
	Solyc01g109550.2	26.5669	184.488	-2.7958	9.3888e-16	3.3327e-14	-//-
	Solyc01g109560.2	2701.66	1738.61	0.63591	9.0434e-05	0.00055095	-//-
	Solyc01g109570.2	4233.62	3177.75	0.41388	0.0072422	0.02562	-//-
	Solyc01g109580.2	20.2055	79.8261	-1.9821	1.1467e-07	1.2435e-06	-//-
	Solyc01g109590.2	655.046	931.129	-0.50739	0.0020158	0.0085415	-//-
	Solyc01g109610.2	32.5706	80.2863	-1.3016	0.00010141	0.00061108	-//-
	Solyc01g109630.2	118.1	323.361	-1.4531	3.5697e-11	6.9323e-10	-//-
	Solyc01g109660.2	56121.4	81074.7	-0.5307	0.0027352	0.011117	-//-
	Solyc01g109670.2	2.55497	47.2113	-4.2078	4.8968e-11	9.2957e-10	-//-
	Solyc01g109690.1	29.4872	170.551	-2.532	3.7135e-18	1.7881e-16	-//-
	Solyc01g109720.2	426.862	296.802	0.52427	0.0037065	0.014429	-//-
	Solyc01g109750.2	5.10562	23.4075	-2.1968	0.00088375	0.0041518	-//-
	Solyc01g109760.2	413.669	136.108	1.6037	1.9379e-14	5.8753e-13	-//-
	Solyc01g109790.2	449.287	1003.65	-1.1595	8.3487e-08	9.3115e-07	-//-
	Solyc01g109810.2	103.54	52.1512	0.98941	0.0016111	0.0070206	-//-
	Solyc01g109850.2	1666.78	2176.45	-0.38492	0.015606	0.048985	-//-
	Solyc01g109860.2	64.0193	146.537	-1.1947	0.0016605	0.0072044	-//-
	Solyc01g109880.2	670.122	1429.28	-1.0928	7.5423e-11	1.3832e-09	-//-
	Solyc01g109890.2	1823.95	1272.26	0.51967	0.00062	0.0030352	-//-
	Solyc01g109900.2	154.438	13.221	3.5461	9.5013e-06	7.1473e-05	-//-
	Solyc01g110060.2	618.455	978.241	-0.66152	6.9227e-05	0.00043227	-//-
	Solyc01g110110.2	322.355	132.229	1.2856	8.6171e-07	7.9202e-06	-//-
	Solyc01g110130.2	280.447	660.743	-1.2364	8.64e-06	6.5597e-05	-//-
	Solyc01g110160.2	76.7731	375.745	-2.2911	2.3788e-16	9.3535e-15	-//-
	Solyc01g110270.2	267.339	605.123	-1.1786	3.052e-10	5.0828e-09	-//-
	Solyc01g110340.2	153.74	242.022	-0.65465	0.003055	0.012219	-//-
	Solyc01g110360.2	87762.1	148082	-0.75473	0.00020781	0.0011654	-//-
	Solyc01g110380.2	922.981	630.514	0.54977	0.0012671	0.0056904	-//-
	Solyc01g110520.2	3908.31	2527.65	0.62875	4.7784e-05	0.00030939	-//-
	Solyc01g110550.2	318.609	799.16	-1.3267	2.7596e-09	3.938e-08	-//-
	Solyc01g111250.2	133.872	39.0945	1.7758	0.0002592	0.0014108	-//-
	Solyc01g111280.2	84.6953	151.969	-0.84342	0.00086998	0.0040978	-//-
	Solyc01g111300.2	6268.54	8711.16	-0.47474	0.0015982	0.006977	-//-
	Solyc01g111310.2	91.7275	334.635	-1.8672	0.015613	0.048996	-//-
	Solyc01g111320.2	616.164	952.853	-0.62894	0.00019874	0.0011198	-//-
	Solyc01g111330.2	4.78671	124.87	-4.7053	9.9411e-11	1.7987e-09	-//-
	Solyc01g111350.2	2038.46	2882.32	-0.49975	0.0051608	0.019165	-//-
	Solyc01g111500.2	409.412	232.116	0.8187	3.2558e-05	0.00021851	-//-
	Solyc01g111510.2	18866.8	26147.7	-0.47084	0.008267	0.028616	-//-
	Solyc01g111530.2	5900.69	3993.35	0.56328	0.00030602	0.0016308	-//-
	Solyc01g111550.2	12.1431	40.6664	-1.7437	0.00116	0.0052666	-//-
	Solyc01g111560.2	1036.69	1943.6	-0.90674	3.1355e-08	3.7596e-07	-//-
	Solyc01g111590.2	132.531	259.393	-0.96881	0.0016263	0.0070755	-//-
	Solyc01g111600.2	1733.62	2512.33	-0.53524	0.00060265	0.0029653	-//-
	Solyc01g111620.2	972.7	707.639	0.45898	0.0066599	0.023831	-//-
	Solyc01g111630.2	20749.8	31634.9	-0.60842	7.2515e-05	0.00045083	-//-
	Solyc01g111640.2	338.841	115.339	1.5547	1.2609e-12	3.0466e-11	-//-
	Solyc01g111660.2	512.878	2863.18	-2.4809	6.9776e-25	6.1396e-23	-//-
	Solyc01g111680.2	822.057	593.563	0.46984	0.0075586	0.026562	-//-
	Solyc01g111730.2	1647.41	1252.89	0.39494	0.014144	0.045008	-//-
	Solyc01g111810.2	131.13	246.794	-0.91231	3.6702e-05	0.00024389	-//-
	Solyc01g111830.2	2034.65	4552.21	-1.1618	5.4114e-13	1.3726e-11	-//-
	Solyc01g111840.2	71.2584	141.983	-0.99459	0.00016576	0.0009529	-//-
	Solyc01g111870.1	48.126	86.9516	-0.8534	0.0041479	0.015895	-//-
	Solyc01g111880.2	442.778	148.212	1.5789	0.0002521	0.0013785	-//-
	Solyc01g111930.2	523.034	910.087	-0.7991	4.5054e-06	3.6178e-05	-//-
	Solyc01g111950.2	0.931384	17.7672	-4.2537	1.6869e-05	0.00012065	-//-
	Solyc01g111980.2	30746.9	22745	0.43489	0.0033203	0.01313	-//-
	Solyc01g111990.2	2125.61	3713.26	-0.80481	3.092e-07	3.1085e-06	-//-
	Solyc01g112000.2	2500.85	4111.13	-0.71712	0.00010023	0.0006049	-//-
	Solyc01g112040.2	692.17	471.657	0.55339	0.0071354	0.025298	-//-
	Solyc01g112050.2	2393.88	1108.26	1.1111	9.7853e-12	2.0995e-10	-//-
	Solyc01g112060.2	2130.03	3487.34	-0.71125	8.7187e-05	0.00053321	-//-
	Solyc01g112070.2	710.363	264.045	1.4278	5.8403e-15	1.9008e-13	-//-
	Solyc01g112090.2	464.16	324.543	0.51621	0.009351	0.031813	-//-
	Solyc01g112140.2	53.0201	183.185	-1.7887	1.9407e-11	3.9746e-10	-//-
	Solyc01g112160.2	296.214	683.491	-1.2063	3.0018e-11	5.9187e-10	-//-
	Solyc01g112190.2	488.926	219.457	1.1557	0.00035344	0.0018503	-//-
	Solyc01g112210.2	532.178	376.546	0.49908	0.0081489	0.0283	-//-
	Solyc01g112220.2	3662.77	1258.99	1.5407	5.3979e-14	1.5612e-12	-//-
	Solyc01g112250.2	2824.75	1854.56	0.60704	0.0009867	0.0045671	-//-
	Solyc01g112260.2	343.069	1230.97	-1.8432	1.3042e-10	2.3132e-09	-//-
	Solyc02g005110.2	52.4224	91.0731	-0.79684	0.010993	0.036448	-//-
	Solyc02g005180.2	249.807	566.323	-1.1808	1.6519e-09	2.4668e-08	-//-
	Solyc02g005200.2	1600.75	2321.36	-0.53622	0.00094775	0.0044118	-//-
	Solyc02g005210.2	1353.29	2609.07	-0.94707	3.322e-09	4.669e-08	-//-
	Solyc02g014030.1	2718.66	1416.58	0.94048	9.4948e-09	1.2301e-07	-//-
	Solyc02g014090.2	1367.87	1003.57	0.44679	0.009161	0.031269	-//-
	Solyc02g014130.1	2116.96	1501.12	0.49595	0.0028249	0.011439	-//-
	Solyc02g014150.2	3411.97	7143.77	-1.0661	9.1338e-12	1.9723e-10	-//-
	Solyc02g014180.1	797.269	502.289	0.66655	0.0086545	0.029785	-//-
	Solyc02g014450.1	138.65	231.194	-0.73766	0.0010498	0.0048328	-//-
	Solyc02g014470.2	2.02405	12.2415	-2.5965	0.0097692	0.033013	-//-
	Solyc02g014830.2	124.813	244.601	-0.97066	0.00067911	0.0032858	-//-
	Solyc02g014840.2	274.644	409.54	-0.57644	0.0027099	0.011033	-//-
	Solyc02g014860.2	1708.82	2216.19	-0.37508	0.012753	0.041251	-//-
	Solyc02g020940.2	9197.57	22915	-1.317	2.733e-16	1.0669e-14	-//-
	Solyc02g021000.2	1134.35	1926.37	-0.76403	2.0995e-06	1.7999e-05	-//-
	Solyc02g021140.2	1019.61	1917.09	-0.9109	2.6558e-08	3.2272e-07	-//-
	Solyc02g021290.1	297.893	137.149	1.1191	0.0087052	0.02993	-//-
	Solyc02g021430.1	73.2335	266.523	-1.8637	2.0518e-15	7.0695e-14	-//-
	Solyc02g021440.2	5934.23	3578.15	0.72985	1.6332e-06	1.4246e-05	-//-
	Solyc02g021680.2	62.6589	7.0178	3.1584	4.3462e-07	4.2476e-06	-//-
	Solyc02g022850.1	1809.04	1084.14	0.73867	0.001094	0.0050106	-//-
	Solyc02g022870.2	831.181	600.769	0.46835	0.008087	0.028111	-//-
	Solyc02g022880.1	92.0288	188.127	-1.0316	0.001047	0.0048221	-//-
	Solyc02g022890.1	14.3928	65.6939	-2.1904	0.00011466	0.00068313	-//-
	Solyc02g022900.2	7.4708	37.146	-2.3139	5.697e-05	0.0003621	-//-
	Solyc02g023990.2	143.931	269.396	-0.90435	3.1746e-05	0.00021359	-//-
	Solyc02g024050.2	1535.02	665.93	1.2048	3.7267e-13	9.6797e-12	-//-
	Solyc02g030080.2	2291.18	1192.56	0.94202	3.0055e-09	4.2596e-08	-//-
	Solyc02g030120.1	6.39354	21.283	-1.735	0.011756	0.038493	-//-
	Solyc02g030130.2	27.1583	107.788	-1.9887	1.6723e-07	1.7653e-06	-//-
	Solyc02g030170.2	5430.53	11683.6	-1.1053	1.0219e-12	2.4936e-11	-//-
	Solyc02g030230.2	281.756	178.442	0.65899	0.0015937	0.0069585	-//-
	Solyc02g030300.2	4001.59	3045.52	0.39389	0.014471	0.045909	-//-
	Solyc02g030480.2	32.8943	276.174	-3.0697	3.6886e-31	5.2168e-29	-//-
	Solyc02g031710.2	212.794	345.656	-0.69988	0.00057558	0.0028524	-//-
	Solyc02g031860.2	3645.98	2296.87	0.66664	0.0032778	0.012981	-//-
	Solyc02g031910.2	3651.58	2428.17	0.58865	0.0082362	0.028531	-//-
	Solyc02g031980.2	324.072	200.869	0.69006	0.00059387	0.0029285	-//-
	Solyc02g031990.1	1080.66	165.182	2.7098	1.681e-46	6.3067e-44	-//-
	Solyc02g032100.2	187.703	336.729	-0.84314	0.004484	0.017007	-//-
	Solyc02g032460.1	69.7299	37.1945	0.90669	0.011117	0.03678	-//-
	Solyc02g032800.1	150.539	230.848	-0.6168	0.0054871	0.020207	-//-
	Solyc02g032840.1	30.5466	72.8819	-1.2546	0.010749	0.035825	-//-
	Solyc02g032850.2	2273.41	1439.24	0.65955	0.00015381	0.00089047	-//-
	Solyc02g032920.2	1011.04	713.864	0.50212	0.0030577	0.012226	-//-
	Solyc02g032930.2	1483.72	945.744	0.6497	8.1851e-05	0.00050296	-//-
	Solyc02g032950.2	4561.24	1486.31	1.6177	2.066e-24	1.7225e-22	-//-
	Solyc02g032970.2	427.374	730.753	-0.77388	0.00039057	0.0020227	-//-
	Solyc02g033060.2	165.054	329.068	-0.99545	1.8271e-06	1.5814e-05	-//-
	Solyc02g036220.1	114.864	2.30745	5.6375	2.7474e-10	4.6211e-09	-//-
	Solyc02g036240.1	21.7068	0.814974	4.7352	1.1052e-05	8.2087e-05	-//-
	Solyc02g036260.2	8.57407	42.2921	-2.3023	0.0011715	0.0053107	-//-
	Solyc02g036340.2	631.849	431.289	0.55092	0.0038702	0.014971	-//-
	Solyc02g036350.2	20676.2	15200.6	0.44384	0.0039743	0.015321	-//-
	Solyc02g036480.1	6066.52	2503.62	1.2769	1.2646e-13	3.4822e-12	-//-
	Solyc02g037500.1	258.139	40.7011	2.665	4.0362e-14	1.1851e-12	-//-
	Solyc02g038690.1	23.0245	73.2032	-1.6687	0.011641	0.038176	-//-
	Solyc02g038740.2	557.626	157.185	1.8268	4.5108e-20	2.5599e-18	-//-
	Solyc02g043860.2	1096.4	805.191	0.44538	0.0088064	0.030223	-//-
	Solyc02g043940.1	89.7282	141.179	-0.6539	0.01204	0.039274	-//-
	Solyc02g055370.2	108.894	57.347	0.92514	0.0012057	0.0054536	-//-
	Solyc02g055440.2	2357.7	4135.83	-0.8108	2.5164e-07	2.5739e-06	-//-
	Solyc02g061760.2	413.785	579.139	-0.48503	0.0062306	0.02248	-//-
	Solyc02g061770.2	297.379	96.8689	1.6182	5.7771e-13	1.4571e-11	-//-
	Solyc02g061790.2	184.136	348.841	-0.9218	0.00019463	0.0010978	-//-
	Solyc02g061820.2	569.982	968.774	-0.76524	7.2206e-06	5.5761e-05	-//-
	Solyc02g061960.2	1929.06	1211.79	0.67075	3.1447e-05	0.00021184	-//-
	Solyc02g061980.2	1483.18	929.478	0.6742	3.4597e-05	0.0002311	-//-
	Solyc02g061990.2	3.78918	55.8911	-3.8827	1.3366e-07	1.4339e-06	-//-
	Solyc02g062040.2	531.014	348.593	0.60721	0.0011826	0.0053571	-//-
	Solyc02g062130.2	234.961	494.041	-1.0722	5.3999e-07	5.1781e-06	-//-
	Solyc02g062170.2	6.53394	41.916	-2.6815	2.6061e-07	2.6575e-06	-//-
	Solyc02g062180.2	371.318	260.661	0.51048	0.0089327	0.030595	-//-
	Solyc02g062230.1	87.0075	31.0192	1.488	0.00042283	0.0021682	-//-
	Solyc02g062300.2	669.962	13.0744	5.6793	3.0152e-69	2.5453e-66	-//-
	Solyc02g062340.2	14906.7	36227.2	-1.2811	8.8908e-17	3.6779e-15	-//-
	Solyc02g062350.2	832.954	1198.78	-0.52526	0.0019558	0.0083199	-//-
	Solyc02g062360.2	1178.21	517.264	1.1876	0.0036336	0.014174	-//-
	Solyc02g062370.2	2831.14	1484.07	0.93182	4.1168e-09	5.6913e-08	-//-
	Solyc02g062390.2	758.082	26.8453	4.8196	2.9279e-09	4.1583e-08	-//-
	Solyc02g062460.2	434.437	222.676	0.9642	2.5088e-06	2.1191e-05	-//-
	Solyc02g062500.2	560.445	246.21	1.1867	2.0268e-07	2.1074e-06	-//-
	Solyc02g062520.2	438.326	300.543	0.54443	0.0041522	0.015908	-//-
	Solyc02g062550.2	4249.72	2522.49	0.75252	0.00096649	0.0044866	-//-
	Solyc02g062560.2	498.739	692.996	-0.47456	0.0081868	0.028403	-//-
	Solyc02g062570.2	223.13	319.059	-0.51593	0.0083274	0.028799	-//-
	Solyc02g062610.2	442.358	1252.16	-1.5011	4.5968e-16	1.7295e-14	-//-
	Solyc02g062650.2	4.91583	18.0009	-1.8726	0.015803	0.049505	-//-
	Solyc02g062670.2	660.832	248.347	1.4119	7.1539e-09	9.4591e-08	-//-
	Solyc02g062690.2	179.017	285.945	-0.67564	0.0012521	0.0056288	-//-
	Solyc02g062710.1	327.206	126.631	1.3696	5.5049e-06	4.3596e-05	-//-
	Solyc02g062760.2	2.44126	17.2088	-2.8175	0.00093345	0.004352	-//-
	Solyc02g062780.2	118.644	213.011	-0.84429	0.00021199	0.0011849	-//-
	Solyc02g062790.2	166.357	43.5906	1.9322	3.0811e-12	7.0893e-11	-//-
	Solyc02g062800.2	3694.24	1743.91	1.083	5.2799e-12	1.1691e-10	-//-
	Solyc02g062890.1	1802.21	242.103	2.8961	8.287e-13	2.0481e-11	-//-
	Solyc02g062900.2	90.0951	8.94982	3.3315	3.7894e-08	4.4876e-07	-//-
	Solyc02g062930.2	979.162	716.759	0.45006	0.006959	0.024769	-//-
	Solyc02g062970.2	8017.67	4192.77	0.93528	1.6925e-09	2.5218e-08	-//-
	Solyc02g063000.2	0.835577	25.2704	-4.9185	5.5794e-08	6.4052e-07	-//-
	Solyc02g063020.1	1006.57	466.464	1.1096	2.9757e-10	4.9711e-09	-//-
	Solyc02g063070.2	8185.12	6229.99	0.39377	0.011503	0.037826	-//-
	Solyc02g063120.1	0.289246	18.358	-5.988	2.2364e-06	1.9027e-05	-//-
	Solyc02g063150.2	36662.9	140556	-1.9387	5.0578e-06	4.0279e-05	RBCS-1	Ribulose bisphosphate carboxylase small chain 1, chloroplastic [Source:UniProtKB/Swiss-Prot;Acc:P08706]
	Solyc02g063250.2	54.7189	19.6251	1.4793	0.0029491	0.011855	-//-
	Solyc02g063270.2	6260.12	4661.77	0.42531	0.0094442	0.032062	-//-
	Solyc02g063300.2	165.722	322.639	-0.96115	4.7418e-06	3.7964e-05	-//-
	Solyc02g063320.2	43.1377	17.2222	1.3247	0.0026031	0.010657	-//-
	Solyc02g063350.1	229.725	422.168	-0.87791	0.0022064	0.0092436	-//-
	Solyc02g063360.2	382.162	187.903	1.0242	7.2793e-07	6.7946e-06	-//-
	Solyc02g063380.1	1.55744	61.0026	-5.2916	5.7243e-08	6.5605e-07	-//-
	Solyc02g063390.2	48.7673	172.128	-1.8195	3.785e-06	3.0843e-05	-//-
	Solyc02g063410.2	81.8277	47.5796	0.78225	0.015237	0.047978	-//-
	Solyc02g063430.2	34.6905	83.9606	-1.2752	0.00070154	0.0033822	-//-
	Solyc02g063510.1	101.686	172.242	-0.76031	0.0010802	0.0049525	-//-
	Solyc02g063520.2	752.638	531.365	0.50225	0.0033282	0.013155	-//-
	Solyc02g063540.1	11.3361	43.18	-1.9294	0.0023698	0.0098291	-//-
	Solyc02g064550.2	2162.15	2938.93	-0.44282	0.0034605	0.013595	-//-
	Solyc02g064570.1	201.907	31.17	2.6955	1.4515e-21	9.3358e-20	-//-
	Solyc02g064640.2	669.516	1239	-0.88799	1.6688e-07	1.7623e-06	-//-
	Solyc02g064680.2	24190.8	18976	0.35028	0.015509	0.048733	-//-
	Solyc02g064690.2	23.1752	57.6949	-1.3159	0.00067813	0.0032828	-//-
	Solyc02g064700.2	2831.41	2110.82	0.42371	0.0070253	0.024964	-//-
	Solyc02g064750.2	707.595	495.784	0.51321	0.0042269	0.016157	-//-
	Solyc02g064770.2	1372.45	1925.78	-0.48869	0.0023013	0.0095844	-//-
	Solyc02g064830.2	454.249	233.947	0.9573	0.00108	0.0049523	-//-
	Solyc02g064940.1	4390.78	9741.45	-1.1497	5.6287e-14	1.621e-12	-//-
	Solyc02g064950.2	1507.74	2944.88	-0.96582	2.5469e-09	3.6614e-08	-//-
	Solyc02g064960.2	708.495	391.449	0.85593	2.3491e-06	1.9924e-05	-//-
	Solyc02g064980.1	422.861	915.088	-1.1137	0.0063137	0.022747	-//-
	Solyc02g064990.2	303.022	212.465	0.5122	0.011781	0.038563	-//-
	Solyc02g065050.1	461.814	310.404	0.57317	0.0028861	0.011641	-//-
	Solyc02g065060.2	51.8581	175.403	-1.758	0.0049561	0.018535	-//-
	Solyc02g065090.2	241.446	7.29738	5.0482	1.832e-17	8.2342e-16	-//-
	Solyc02g065150.1	26.9463	1.4833	4.1832	3.5491e-05	0.00023657	-//-
	Solyc02g065170.2	932.653	2267.02	-1.2814	7.3995e-06	5.6996e-05	-//-
	Solyc02g065220.2	3027.66	5392.67	-0.8328	4.9597e-08	5.7501e-07	-//-
	Solyc02g065280.2	931.177	1904.41	-1.0322	1.0131e-10	1.8267e-09	-//-
	Solyc02g065300.1	4448.55	3082.55	0.52921	0.00078343	0.0037383	-//-
	Solyc02g065350.2	69.9868	153.324	-1.1314	1.3227e-05	9.6623e-05	-//-
	Solyc02g065400.2	21695	47216.3	-1.1219	2.0499e-05	0.00014364	PSBO	Oxygen-evolving enhancer protein 1, chloroplastic [Source:UniProtKB/Swiss-Prot;Acc:P23322]
	Solyc02g065470.1	152.793	429.369	-1.4906	1.1392e-11	2.4118e-10	-//-
	Solyc02g065480.2	93.276	52.7692	0.82181	0.0050172	0.018717	-//-
	Solyc02g065500.2	731.226	516.521	0.50149	0.0063138	0.022747	-//-
	Solyc02g065510.1	44.3262	21.4567	1.0467	0.012494	0.040522	-//-
	Solyc02g065520.1	28.9372	57.0404	-0.97906	0.0071531	0.025351	-//-
	Solyc02g065530.2	6.63455	68.3424	-3.3647	3.6306e-13	9.4392e-12	-//-
	Solyc02g065540.1	722.214	1306.27	-0.85496	2.5218e-07	2.5774e-06	-//-
	Solyc02g065570.1	157.614	614.554	-1.9631	3.5221e-23	2.6066e-21	-//-
	Solyc02g065620.2	292.038	176.715	0.72473	0.00057301	0.0028412	-//-
	Solyc02g065650.1	557.043	342.139	0.70321	0.00018764	0.0010635	-//-
	Solyc02g065660.2	510.153	329.594	0.63024	0.00073937	0.0035463	-//-
	Solyc02g065770.2	2533.9	4318.64	-0.76922	0.00025396	0.001387	-//-
	Solyc02g065780.1	761.797	2524.71	-1.7286	1.3952e-25	1.327e-23	-//-
	Solyc02g066920.2	667.831	1533.06	-1.1989	1.0147e-12	2.4784e-11	-//-
	Solyc02g066930.2	118.685	216.982	-0.87044	0.00021734	0.0012122	-//-
	Solyc02g066980.1	1.39616	11.7744	-3.0761	0.0024844	0.010243	-//-
	Solyc02g067050.2	1437.03	3127.21	-1.1218	8.6127e-06	6.5408e-05	-//-
	Solyc02g067100.2	4.8182	32.3115	-2.7455	1.4737e-05	0.00010656	-//-
	Solyc02g067180.2	9254.2	6523.99	0.50435	0.0011111	0.0050751	-//-
	Solyc02g067200.2	159.653	91.4237	0.8043	0.0016629	0.0072126	-//-
	Solyc02g067250.1	798.277	514.305	0.63427	0.00028841	0.0015482	-//-
	Solyc02g067320.1	445.546	710.36	-0.67297	0.00016651	0.00095661	-//-
	Solyc02g067360.2	85.0181	449.458	-2.4023	4.3949e-24	3.5228e-22	-//-
	Solyc02g067370.2	225.221	580.875	-1.3669	2.104e-07	2.1801e-06	-//-
	Solyc02g067380.2	2.04013	18.3255	-3.1671	0.00023871	0.0013146	-//-
	Solyc02g067390.2	1115.29	771.861	0.531	0.0020997	0.0088431	-//-
	Solyc02g067440.2	45.749	9.41233	2.2811	3.4892e-06	2.8597e-05	-//-
	Solyc02g067460.2	3930.7	5785.69	-0.5577	0.0050851	0.018933	-//-
	Solyc02g067480.2	57.5653	130.83	-1.1844	0.00065001	0.0031609	-//-
	Solyc02g067530.2	2311.71	1682.79	0.45811	0.0055232	0.020318	-//-
	Solyc02g067540.2	1012.69	1564.6	-0.62761	0.00011119	0.00066465	-//-
	Solyc02g067560.1	431.331	251.095	0.78056	0.00012341	0.00073107	-//-
	Solyc02g067600.1	1488.45	367.418	2.0183	7.1152e-07	6.6565e-06	-//-
	Solyc02g067610.1	2521.12	990.862	1.3473	0.00011741	0.00069859	-//-
	Solyc02g067620.1	665.932	350.773	0.92484	0.00023887	0.0013153	-//-
	Solyc02g067690.2	385.612	719.118	-0.89908	2.681e-07	2.7216e-06	-//-
	Solyc02g067700.1	40.0989	8.90898	2.1702	1.776e-05	0.00012635	-//-
	Solyc02g067730.1	11.6074	45.418	-1.9682	1.7609e-05	0.00012541	-//-
	Solyc02g067790.2	155.632	75.4308	1.0449	3.3705e-05	0.00022559	-//-
	Solyc02g067800.2	288.575	201.172	0.52051	0.01412	0.044948	-//-
	Solyc02g067810.1	42.1321	15.9356	1.4027	0.0016163	0.0070375	-//-
	Solyc02g067840.2	1543.38	713.584	1.1129	2.9736e-11	5.8761e-10	-//-
	Solyc02g067860.2	1233.7	906.109	0.44524	0.0072769	0.025726	-//-
	Solyc02g067930.2	45.8034	94.0916	-1.0386	0.00313	0.012476	-//-
	Solyc02g067940.1	37.0286	9.98903	1.8902	0.00031555	0.001677	-//-
	Solyc02g068040.2	29.4048	3.8087	2.9487	0.0026188	0.010707	-//-
	Solyc02g068060.2	99.2944	296.941	-1.5804	2.7985e-12	6.4778e-11	-//-
	Solyc02g068070.2	14.7284	35.9369	-1.2869	0.0092495	0.031522	-//-
	Solyc02g068080.2	3712.47	2164.22	0.77853	3.6839e-07	3.6466e-06	-//-
	Solyc02g068090.2	3889.18	8005.97	-1.0416	8.3771e-09	1.0958e-07	-//-
	Solyc02g068100.2	2267.77	1490.43	0.60555	0.00018844	0.0010671	-//-
	Solyc02g068160.1	18.9546	51.36	-1.4381	0.00087032	0.0040979	-//-
	Solyc02g068170.1	29.274	10.8128	1.4369	0.010956	0.036352	-//-
	Solyc02g068200.1	612.216	995.808	-0.70183	1.8624e-05	0.0001318	-//-
	Solyc02g068240.2	921.565	557.161	0.72599	1.8618e-05	0.00013179	-//-
	Solyc02g068250.2	9.57207	1.15372	3.0525	0.015065	0.047522	-//-
	Solyc02g068260.1	32.1033	86.7458	-1.4341	1.3081e-05	9.5737e-05	-//-
	Solyc02g068270.2	339.422	861.999	-1.3446	6.5608e-14	1.8715e-12	-//-
	Solyc02g068300.2	2260.16	1579.22	0.51722	0.0013901	0.0061688	-//-
	Solyc02g068340.2	618.108	982.16	-0.6681	8.3322e-05	0.00051119	-//-
	Solyc02g068350.1	342.389	647.959	-0.92027	6.2006e-07	5.8812e-06	-//-
	Solyc02g068370.2	1701.08	1214.52	0.48606	0.0032282	0.012816	-//-
	Solyc02g068390.2	263.526	510.667	-0.95444	6.7572e-07	6.3534e-06	-//-
	Solyc02g068420.2	4299.76	2654.9	0.6956	6.2702e-06	4.9007e-05	-//-
	Solyc02g068440.2	245.318	477.002	-0.95934	6.7785e-07	6.3712e-06	-//-
	Solyc02g068460.1	62.7697	11.7923	2.4122	2.5574e-08	3.1175e-07	-//-
	Solyc02g068470.1	107.173	14.0949	2.9267	1.4384e-14	4.4559e-13	-//-
	Solyc02g068490.2	3137.79	1491.11	1.0734	2.1849e-11	4.4309e-10	-//-
	Solyc02g068540.1	81.5632	17.0339	2.2595	4.8584e-09	6.6417e-08	-//-
	Solyc02g068560.2	1878.51	1401.69	0.42242	0.0093615	0.031821	-//-
	Solyc02g068590.2	1514.26	569.141	1.4118	1.0427e-16	4.2937e-15	-//-
	Solyc02g068600.2	39.0278	127.75	-1.7108	7.4532e-09	9.826e-08	-//-
	Solyc02g068660.1	522.959	256.79	1.0261	6.3041e-08	7.1793e-07	-//-
	Solyc02g068670.1	750.252	384.532	0.96427	7.3087e-06	5.6377e-05	-//-
	Solyc02g068680.1	6780.47	3309.46	1.0348	0.00021476	0.0011986	-//-
	Solyc02g068700.2	834.829	1302.57	-0.64181	0.00061022	0.002996	-//-
	Solyc02g068710.2	366.745	575.766	-0.65071	0.0018857	0.0080585	-//-
	Solyc02g068740.2	106.093	199.745	-0.91283	0.00013731	0.00080317	-//-
	Solyc02g068760.2	28.9443	392.236	-3.7604	7.1238e-21	4.3341e-19	-//-
	Solyc02g068780.2	922.1	592.776	0.63744	0.00023581	0.0012997	-//-
	Solyc02g068850.1	14.7712	2.13329	2.7916	0.0045545	0.017234	-//-
	Solyc02g068900.2	1925.14	1125.68	0.77417	1.032e-05	7.7135e-05	-//-
	Solyc02g068930.2	177.481	583.617	-1.7174	6.5539e-06	5.1059e-05	-//-
	Solyc02g069010.2	786.585	1280.01	-0.70247	2.9457e-05	0.00019978	-//-
	Solyc02g069020.2	232.6	430.237	-0.88728	3.9399e-06	3.198e-05	-//-
	Solyc02g069060.2	89.8874	410.058	-2.1896	5.5235e-24	4.3884e-22	-//-
	Solyc02g069070.2	30.6306	84.8763	-1.4704	0.0015997	0.006981	-//-
	Solyc02g069090.2	5327.25	4038.4	0.39961	0.010903	0.036216	-//-
	Solyc02g069100.2	8563.14	5478.34	0.6444	3.9844e-05	0.00026213	-//-
	Solyc02g069110.2	146.827	244.792	-0.73744	0.0012707	0.0057045	-//-
	Solyc02g069130.2	348.426	620.867	-0.83343	4.2481e-06	3.4265e-05	-//-
	Solyc02g069230.2	2053.23	1290.59	0.66987	4.9458e-05	0.00031939	-//-
	Solyc02g069240.1	558.093	331.007	0.75364	3.8059e-05	0.00025186	-//-
	Solyc02g069290.2	1828.89	2485.23	-0.4424	0.0088481	0.030339	-//-
	Solyc02g069310.2	2941.33	2070.95	0.50618	0.0016943	0.0073321	-//-
	Solyc02g069340.2	510.292	348.553	0.54994	0.0026406	0.010783	-//-
	Solyc02g069390.1	7.61302	24.3997	-1.6803	0.0048694	0.018269	-//-
	Solyc02g069410.2	287.805	890.078	-1.6288	7.8352e-14	2.2139e-12	-//-
	Solyc02g069450.2	866.622	5129.11	-2.5652	4.2529e-13	1.0941e-11	-//-
	Solyc02g069470.2	594.058	399.699	0.57169	0.0016154	0.0070361	-//-
	Solyc02g069490.2	1414.14	11893.8	-3.0722	3.4802e-14	1.0286e-12	-//-
	Solyc02g069500.1	12.9948	55.2557	-2.0882	2.8696e-06	2.3888e-05	-//-
	Solyc02g069510.1	11.1809	35.1948	-1.6543	0.0015173	0.0066665	-//-
	Solyc02g069560.2	10.134	66.9749	-2.7244	4.3152e-07	4.2189e-06	-//-
	Solyc02g069570.2	661.753	1049.02	-0.66468	9.6198e-05	0.00058343	-//-
	Solyc02g069580.2	4689.67	2870.89	0.70799	4.3704e-06	3.5189e-05	-//-
	Solyc02g069620.2	477.443	1155.43	-1.275	1.0157e-09	1.5714e-08	-//-
	Solyc02g069630.2	98.8477	408.886	-2.0484	1.2855e-21	8.3878e-20	-//-
	Solyc02g069670.2	49.4053	121.433	-1.2974	9.0576e-06	6.8536e-05	-//-
	Solyc02g069680.2	29.0367	131.966	-2.1842	2.9963e-05	0.0002027	-//-
	Solyc02g069690.1	86.6449	148.47	-0.77699	0.0012582	0.0056542	-//-
	Solyc02g069710.2	606.929	412.656	0.55659	0.0022351	0.0093463	-//-
	Solyc02g069740.2	67.1632	28.6395	1.2297	0.00059912	0.0029517	-//-
	Solyc02g069750.1	219.385	147.486	0.57289	0.0096329	0.032616	-//-
	Solyc02g069800.1	3972.86	2042.02	0.96018	0.0002934	0.0015713	-//-
	Solyc02g069830.2	647.62	451.97	0.51892	0.0028836	0.011633	-//-
	Solyc02g069910.1	355.832	1998.25	-2.4895	0.0005799	0.0028695	-//-
	Solyc02g069920.2	667.942	1131.28	-0.76016	0.00095508	0.0044413	-//-
	Solyc02g069950.2	2345.15	1525.62	0.62028	8.5366e-05	0.00052278	-//-
	Solyc02g069960.2	311.337	28.0659	3.4716	3.0533e-38	7.1101e-36	-//-
	Solyc02g070000.2	205.602	472.115	-1.1993	8.0003e-10	1.2557e-08	-//-
	Solyc02g070010.1	271.085	176.781	0.61678	0.0058109	0.021172	-//-
	Solyc02g070020.1	1375.64	383.031	1.8446	3.0546e-26	3.0904e-24	-//-
	Solyc02g070040.1	467.268	1531.17	-1.7123	5.2002e-15	1.7089e-13	-//-
	Solyc02g070050.2	691.599	969.886	-0.48788	0.0027127	0.011041	-//-
	Solyc02g070070.1	1.5896	11.1652	-2.8123	0.0060486	0.021908	-//-
	Solyc02g070090.1	448.41	14.1498	4.986	1.6619e-07	1.7563e-06	-//-
	Solyc02g070110.1	1157.25	49.0566	4.5601	2.9234e-06	2.4298e-05	-//-
	Solyc02g070130.1	16.8934	1.89079	3.1594	0.0003509	0.0018402	-//-
	Solyc02g070210.2	27.0985	192.175	-2.8261	2.9625e-08	3.571e-07	-//-
	Solyc02g070220.2	359.259	802.283	-1.1591	1.4117e-10	2.4941e-09	-//-
	Solyc02g070230.1	135.642	234.582	-0.79029	0.00040565	0.0020892	-//-
	Solyc02g070280.2	3366.14	2145.25	0.64995	0.0057689	0.021048	-//-
	Solyc02g070390.2	539.423	834.143	-0.62888	0.00034892	0.0018316	-//-
	Solyc02g070420.2	12.1438	48.0236	-1.9835	0.0016504	0.0071685	-//-
	Solyc02g070430.2	36.3369	65.9715	-0.86041	0.0091666	0.031285	-//-
	Solyc02g070440.2	1422.64	1870.97	-0.39521	0.013702	0.043791	-//-
	Solyc02g070460.2	373.365	553.55	-0.56813	0.0019115	0.0081507	-//-
	Solyc02g070490.2	331.121	508.821	-0.6198	0.00081928	0.0038854	-//-
	Solyc02g070500.1	1020.87	1629.63	-0.67475	4.044e-05	0.00026592	-//-
	Solyc02g070520.2	734.745	472.079	0.63822	0.00038962	0.0020194	-//-
	Solyc02g070540.2	275.185	1071.1	-1.9606	2.127e-27	2.2891e-25	-//-
	Solyc02g070550.2	5186.81	3080.95	0.75147	1.2881e-06	1.1439e-05	-//-
	Solyc02g070580.1	414.931	234.38	0.82402	1.2574e-05	9.2326e-05	-//-
	Solyc02g070760.2	263.113	605.922	-1.2034	1.7347e-10	3.0134e-09	-//-
	Solyc02g070770.2	726.599	1383.86	-0.92946	2.8932e-07	2.9205e-06	-//-
	Solyc02g070780.2	184.581	485.532	-1.3953	0.0001577	0.00091075	-//-
	Solyc02g070790.2	367.241	614.585	-0.74288	5.3675e-05	0.0003435	-//-
	Solyc02g070800.2	2963.29	11522.8	-1.9592	1.3771e-16	5.5938e-15	-//-
	Solyc02g070820.1	19.2716	42.0755	-1.1265	0.010168	0.034168	-//-
	Solyc02g070910.1	546.462	214.499	1.3492	2.8324e-12	6.545e-11	-//-
	Solyc02g070920.2	145.523	44.8585	1.6978	2.4429e-09	3.5251e-08	-//-
	Solyc02g070940.1	7508.34	38323.7	-2.3517	0.00039818	0.0020566	CAB1B	Chlorophyll a-b binding protein 1B, chloroplastic [Source:UniProtKB/Swiss-Prot;Acc:P07370]
	Solyc02g070950.1	68.4192	3344.25	-5.6111	3.8344e-07	3.7816e-06	CAB1B	Chlorophyll a-b binding protein 1B, chloroplastic [Source:UniProtKB/Swiss-Prot;Acc:P07370]
	Solyc02g070970.1	65.1619	4029.37	-5.9504	5.2817e-06	4.1915e-05	CAB1B	Chlorophyll a-b binding protein 1B, chloroplastic [Source:UniProtKB/Swiss-Prot;Acc:P07370]
	Solyc02g070980.1	70.1452	1756.05	-4.6458	0.0019305	0.0082213	-//-
	Solyc02g070990.1	83.5588	2426.25	-4.8598	3.8574e-06	3.1353e-05	-//-
	Solyc02g071000.1	59.8021	3070.03	-5.6819	2.7922e-06	2.3308e-05	-//-
	Solyc02g071010.1	456.379	13443.2	-4.8805	4.5797e-10	7.457e-09	CAB1B	Chlorophyll a-b binding protein 1B, chloroplastic [Source:UniProtKB/Swiss-Prot;Acc:P07370]
	Solyc02g071100.2	53.1102	272.821	-2.3609	4.9242e-19	2.5829e-17	-//-
	Solyc02g071120.2	940.521	1273.05	-0.43676	0.0071199	0.025247	-//-
	Solyc02g071130.2	286.211	52.4518	2.448	1.2712e-14	3.9745e-13	-//-
	Solyc02g071140.2	363.901	219.058	0.73223	0.00027821	0.0014983	-//-
	Solyc02g071160.2	286.692	429.127	-0.5819	0.0022598	0.00944	-//-
	Solyc02g071190.2	778.285	1121.16	-0.52663	0.001774	0.0076355	-//-
	Solyc02g071210.2	758.041	1464.92	-0.95048	7.0614e-09	9.3734e-08	-//-
	Solyc02g071220.2	1301.5	569.032	1.1936	3.3673e-05	0.00022549	-//-
	Solyc02g071230.1	98.4668	48.5198	1.0211	0.0010366	0.0047809	-//-
	Solyc02g071250.2	1785.42	1253.93	0.50981	0.0089195	0.030573	-//-
	Solyc02g071260.2	557.593	782.314	-0.48853	0.0047923	0.018025	-//-
	Solyc02g071270.1	900.715	566.995	0.66774	0.0001619	0.00093268	-//-
	Solyc02g071320.2	1709.5	2242.61	-0.39161	0.010757	0.035848	-//-
	Solyc02g071350.2	137.834	72.9289	0.91837	0.0096344	0.032618	-//-
	Solyc02g071360.2	495.163	181.168	1.4506	3.9189e-13	1.015e-11	-//-
	Solyc02g071380.2	216.689	418.488	-0.94956	1.507e-06	1.323e-05	-//-
	Solyc02g071410.2	72.7343	27.1012	1.4243	7.1864e-05	0.00044719	-//-
	Solyc02g071470.2	3026.45	985.872	1.6182	4.1371e-23	3.0286e-21	-//-
	Solyc02g071560.2	2653.43	361.445	2.876	3.9616e-61	2.6101e-58	-//-
	Solyc02g071580.2	103.516	322.775	-1.6407	1.7218e-13	4.6652e-12	-//-
	Solyc02g071740.2	3390.89	2568.47	0.40075	0.0095362	0.032337	-//-
	Solyc02g071770.2	75.42	36.8924	1.0316	0.014435	0.045806	-//-
	Solyc02g071780.2	3271.67	1770.44	0.88592	1.4651e-08	1.8451e-07	-//-
	Solyc02g071810.2	133.737	258.236	-0.94929	2.3361e-05	0.00016177	-//-
	Solyc02g071820.2	4025.75	906.351	2.1511	4.2517e-18	2.0327e-16	-//-
	Solyc02g071830.1	89.9676	149.8	-0.73556	0.0047062	0.017743	-//-
	Solyc02g071860.2	1606.02	2673.51	-0.73524	4.4327e-06	3.5647e-05	-//-
	Solyc02g071870.2	952.41	531.179	0.84238	1.3145e-06	1.1654e-05	-//-
	Solyc02g071920.2	627.303	395.326	0.66612	0.00021187	0.0011849	-//-
	Solyc02g071940.1	65.0959	139.577	-1.1004	6.8049e-05	0.000426	-//-
	Solyc02g071970.1	885.354	238.445	1.8926	1.3764e-24	1.1692e-22	-//-
	Solyc02g072070.2	408.501	39.0399	3.3873	3.3473e-44	1.0764e-41	-//-
	Solyc02g072130.2	10712.8	6622.42	0.6939	4.8639e-06	3.8849e-05	-//-
	Solyc02g072140.1	40.8065	73.8868	-0.85652	0.0086107	0.029657	-//-
	Solyc02g072160.2	2567.04	3577.29	-0.47876	0.0021667	0.0090995	-//-
	Solyc02g072170.2	15.9015	75.935	-2.2556	1.1984e-07	1.2975e-06	-//-
	Solyc02g072180.2	293.943	478.355	-0.70254	0.00018617	0.0010563	-//-
	Solyc02g072190.2	415.841	202.478	1.0383	3.5926e-07	3.5679e-06	-//-
	Solyc02g072240.2	14.5083	78.3379	-2.4328	1.8659e-09	2.7543e-08	-//-
	Solyc02g072260.2	256.607	165.186	0.63547	0.0029573	0.011882	-//-
	Solyc02g072300.2	4222.7	2782.54	0.60176	0.00015692	0.0009073	-//-
	Solyc02g072310.2	253.844	120.405	1.076	3.6193e-06	2.9582e-05	-//-
	Solyc02g072400.1	106.841	38.9712	1.455	3.9438e-06	3.1992e-05	-//-
	Solyc02g072440.2	8.6717	27.5721	-1.6688	0.0026467	0.010803	-//-
	Solyc02g072460.1	33.1602	64.5012	-0.95987	0.0044427	0.016869	-//-
	Solyc02g072480.2	68.546	14.8644	2.2052	5.5064e-08	6.3296e-07	-//-
	Solyc02g072490.2	4.72239	24.8904	-2.398	0.00038356	0.0019917	-//-
	Solyc02g072500.2	69.7101	119.708	-0.78009	0.0073112	0.025823	-//-
	Solyc02g072540.2	112.278	467.06	-2.0565	2.4469e-20	1.4184e-18	-//-
	Solyc02g072550.1	4.2243	20.5639	-2.2833	0.0014327	0.0063361	-//-
	Solyc02g072560.1	9.25087	40.2074	-2.1198	0.00084459	0.0039907	-//-
	Solyc02g073580.1	2853.6	6850.38	-1.2634	0.011514	0.037855	-//-
	Solyc02g076630.1	54.0864	17.7447	1.6079	8.5163e-05	0.00052166	-//-
	Solyc02g076660.2	330.724	220.485	0.58495	0.0034304	0.013502	-//-
	Solyc02g076690.2	1110.29	2582	-1.2176	7.3878e-14	2.0985e-12	-//-
	Solyc02g076710.2	86.2095	26.0441	1.7269	0.0040028	0.015416	-//-
	Solyc02g076730.2	141.19	398.272	-1.4961	4.4547e-13	1.1428e-11	-//-
	Solyc02g076740.1	79.3729	138.259	-0.80065	0.0057346	0.020954	-//-
	Solyc02g076780.2	208.745	312.075	-0.58015	0.0071395	0.025306	-//-
	Solyc02g076830.1	51.2991	5.79573	3.1459	8.9514e-10	1.3977e-08	-//-
	Solyc02g076910.2	52.4932	2.2112	4.5692	0.0009788	0.0045368	-//-
	Solyc02g076930.1	389.147	92.9673	2.0655	4.5445e-21	2.8156e-19	-//-
	Solyc02g077030.2	18.4236	72.1182	-1.9688	0.0051806	0.019231	-//-
	Solyc02g077040.2	16983.2	9329.86	0.86418	2.9322e-08	3.5376e-07	-//-
	Solyc02g077050.2	1921.58	4534.06	-1.2385	4.5162e-15	1.4969e-13	-//-
	Solyc02g077070.2	79.2732	30.6166	1.3725	7.9116e-05	0.00048783	-//-
	Solyc02g077090.2	499.985	1128.3	-1.1742	8.777e-12	1.9013e-10	-//-
	Solyc02g077100.2	2334.45	1376.95	0.76161	1.3956e-06	1.2324e-05	-//-
	Solyc02g077110.2	145.672	318.129	-1.1269	0.0064592	0.023227	-//-
	Solyc02g077140.2	63.5741	160.823	-1.339	8.212e-07	7.5736e-06	-//-
	Solyc02g077230.2	74.4013	14.1914	2.3903	3.0109e-09	4.265e-08	-//-
	Solyc02g077240.2	524.99	124.086	2.0809	7.0926e-24	5.5534e-22	-//-
	Solyc02g077270.2	203.978	84.2837	1.2751	2.2455e-07	2.3169e-06	-//-
	Solyc02g077280.2	840.804	1404.65	-0.74037	9.9481e-06	7.4667e-05	-//-
	Solyc02g077290.1	1162.63	144.868	3.0046	9.4858e-57	5.3383e-54	-//-
	Solyc02g077300.1	3.35656	34.2302	-3.3502	8.1081e-05	0.00049869	-//-
	Solyc02g077330.2	38.8725	855.275	-4.4596	4.7045e-14	1.3665e-12	-//-
	Solyc02g077370.1	1686.35	1008.87	0.74117	0.00078433	0.0037413	PTI5	Pathogenesis-related genes transcriptional activator PTI5 [Source:UniProtKB/Swiss-Prot;Acc:O04681]
	Solyc02g077400.2	11.8045	33.3411	-1.498	0.0038963	0.015059	-//-
	Solyc02g077460.1	312.367	458.302	-0.55306	0.0038988	0.015067	-//-
	Solyc02g077470.2	2054.24	1276.62	0.68628	0.00013059	0.00076874	-//-
	Solyc02g077480.1	395.63	1042.2	-1.3974	0.00078878	0.0037592	-//-
	Solyc02g077520.2	404.618	64.1858	2.6562	1.2163e-23	9.3607e-22	-//-
	Solyc02g077570.1	6.69705	0	Inf	0.0044417	0.016868	-//-
	Solyc02g077590.1	230.163	85.6425	1.4263	1.9806e-09	2.9078e-08	-//-
	Solyc02g077630.2	329.621	473.251	-0.5218	0.0054402	0.020065	-//-
	Solyc02g077660.2	3438.49	2158.78	0.67156	2.2898e-05	0.00015872	-//-
	Solyc02g077710.1	2264.52	6429.94	-1.5056	2.3247e-21	1.4707e-19	-//-
	Solyc02g077720.2	73.5435	142.304	-0.9523	0.00016829	0.00096559	-//-
	Solyc02g077750.2	1187.94	485.721	1.2903	1.0151e-13	2.8328e-12	-//-
	Solyc02g077760.1	777.401	364.015	1.0947	6.3441e-10	1.0116e-08	-//-
	Solyc02g077770.2	115.954	200.391	-0.78927	0.00058695	0.0028981	-//-
	Solyc02g077780.2	2059.29	877.075	1.2314	1.2398e-13	3.4209e-12	-//-
	Solyc02g077840.1	165.213	442.629	-1.4218	2.9695e-10	4.9638e-09	-//-
	Solyc02g077850.2	435.188	875.766	-1.0089	1.1206e-08	1.434e-07	-//-
	Solyc02g077880.2	10102.3	6707.25	0.59089	0.0061195	0.022129	-//-
	Solyc02g077900.2	1467.72	1097.57	0.41927	0.011381	0.037501	-//-
	Solyc02g077910.2	60.6548	149.546	-1.3019	0.0066994	0.023954	-//-
	Solyc02g077920.2	261.575	454.058	-0.79565	0.0070779	0.025118	-//-
	Solyc02g077990.2	5546.35	13684.9	-1.303	1.369e-14	4.2506e-13	-//-
	Solyc02g078020.2	1113.78	520.851	1.0965	3.1232e-10	5.195e-09	-//-
	Solyc02g078030.1	4374.25	3267.72	0.42075	0.0077647	0.027176	-//-
	Solyc02g078040.2	24.5886	235.537	-3.2599	0.00020003	0.0011264	-//-
	Solyc02g078130.2	5.84606	25.6003	-2.1306	0.00085653	0.0040393	-//-
	Solyc02g078140.2	1940.78	1355.75	0.51754	0.0015236	0.0066847	-//-
	Solyc02g078160.2	157.499	571.184	-1.8586	7.712e-14	2.1843e-12	-//-
	Solyc02g078170.1	899.422	347.975	1.37	2.3211e-14	6.9899e-13	-//-
	Solyc02g078240.2	319.369	549.402	-0.78264	2.6579e-05	0.00018181	-//-
	Solyc02g078260.2	3585.95	2713.44	0.40223	0.012063	0.039337	RPB2	DNA-directed RNA polymerase II subunit RPB2 [Source:UniProtKB/Swiss-Prot;Acc:Q42877]
	Solyc02g078340.2	23.7524	2.06455	3.5242	9.2789e-06	6.9975e-05	-//-
	Solyc02g078360.2	977.52	580.36	0.75218	1.9279e-05	0.0001358	-//-
	Solyc02g078370.1	124.756	16.3381	2.9328	5.6694e-05	0.00036052	-//-
	Solyc02g078380.2	1875.74	356.806	2.3942	2.8303e-43	8.6881e-41	-//-
	Solyc02g078480.2	1888.67	1373.58	0.45943	0.0054754	0.020176	-//-
	Solyc02g078530.2	543.483	178.636	1.6052	1.2428e-16	5.0791e-15	-//-
	Solyc02g078550.2	1943.7	1236.84	0.65215	5.0414e-05	0.00032471	-//-
	Solyc02g078570.2	30.2145	130.806	-2.1141	4.1841e-08	4.9056e-07	-//-
	Solyc02g078590.1	89.3121	163.258	-0.87023	0.00057406	0.0028458	-//-
	Solyc02g078600.2	220.584	354.556	-0.68469	0.00054728	0.0027266	-//-
	Solyc02g078650.2	981.732	26.3286	5.2206	4.5753e-05	0.00029752	-//-
	Solyc02g078660.2	434.21	142.797	1.6044	2.7377e-09	3.9087e-08	-//-
	Solyc02g078670.2	1214.25	2507.02	-1.0459	4.6328e-11	8.838e-10	-//-
	Solyc02g078720.2	32.1423	91.8972	-1.5155	6.9565e-06	5.3968e-05	-//-
	Solyc02g078730.2	161.961	67.2605	1.2678	0.00010625	0.00063727	-//-
	Solyc02g078740.2	117.921	57.6934	1.0313	0.00039036	0.002022	-//-
	Solyc02g078750.2	534.655	385.541	0.47172	0.0084116	0.029042	-//-
	Solyc02g078760.1	74.1641	243.15	-1.7131	4.1631e-05	0.00027275	-//-
	Solyc02g078780.2	303.052	460.638	-0.60407	0.0017333	0.0074832	-//-
	Solyc02g078810.2	237.487	125.704	0.91781	4.0827e-05	0.00026814	-//-
	Solyc02g078820.2	842.302	544.71	0.62885	0.00025332	0.0013849	-//-
	Solyc02g078840.2	1021.41	462.552	1.1429	5.2392e-11	9.8693e-10	-//-
	Solyc02g078850.1	113.474	356.067	-1.6498	1.3845e-07	1.4812e-06	-//-
	Solyc02g078860.2	398.733	855.123	-1.1007	7.1547e-10	1.1296e-08	-//-
	Solyc02g078890.1	356.978	692.302	-0.95557	1.0743e-07	1.1721e-06	-//-
	Solyc02g078900.2	1472.73	774.087	0.92792	1.9326e-08	2.3947e-07	-//-
	Solyc02g078930.1	43.9975	2.09206	4.3944	2.1675e-11	4.4023e-10	-//-
	Solyc02g078940.2	2142.88	1565.29	0.45312	0.0047103	0.017756	-//-
	Solyc02g078950.2	178.854	603.475	-1.7545	2.0975e-19	1.1309e-17	-//-
	Solyc02g078960.2	1970.38	1008.42	0.96638	2.4279e-09	3.5053e-08	-//-
	Solyc02g078990.2	561.03	769.951	-0.45669	0.008296	0.028701	-//-
	Solyc02g079000.2	697.994	1001.59	-0.521	0.0021348	0.0089823	-//-
	Solyc02g079010.2	121.378	318.859	-1.3934	2.881e-10	4.8308e-09	-//-
	Solyc02g079040.2	4385.46	3091.12	0.5046	0.00084591	0.0039956	-//-
	Solyc02g079060.2	3897.75	2897.9	0.42764	0.0057564	0.02101	-//-
	Solyc02g079110.2	285.244	202.311	0.49562	0.015466	0.04863	-//-
	Solyc02g079170.2	2428.25	1328.73	0.86987	1.9101e-08	2.3712e-07	-//-
	Solyc02g079180.1	43.207	16.0635	1.4275	0.0015869	0.0069353	-//-
	Solyc02g079200.1	288.387	795.896	-1.4646	1.9813e-15	6.8441e-14	-//-
	Solyc02g079220.2	1998.42	948.238	1.0755	1.1951e-08	1.5242e-07	-//-
	Solyc02g079240.1	42.3228	3.47912	3.6046	0.0023568	0.0097885	-//-
	Solyc02g079320.2	70.2183	174.123	-1.3102	5.2727e-07	5.0691e-06	-//-
	Solyc02g079340.2	41.6323	132.84	-1.6739	3.9163e-05	0.00025809	-//-
	Solyc02g079360.1	328.215	754.911	-1.2017	0.0016175	0.0070406	-//-
	Solyc02g079370.2	14.1513	38.8256	-1.4561	0.0026625	0.010858	-//-
	Solyc02g079430.2	98.7839	177.322	-0.84402	0.00059809	0.0029477	-//-
	Solyc02g079460.1	76.3692	2.54078	4.9096	3.3723e-20	1.9382e-18	-//-
	Solyc02g079500.2	4301.06	2048.82	1.0699	3.1504e-12	7.2304e-11	TAP1	Suberization-associated anionic peroxidase 1 [Source:UniProtKB/Swiss-Prot;Acc:P15003]
	Solyc02g079520.1	155.074	795.006	-2.358	4.274e-07	4.1831e-06	-//-
	Solyc02g079530.2	539.199	89.4596	2.5915	2.2619e-30	2.9951e-28	-//-
	Solyc02g079540.1	407.565	85.2147	2.2579	3.4131e-21	2.1293e-19	-//-
	Solyc02g079570.2	5689.97	3794.1	0.58466	0.00016805	0.00096465	-//-
	Solyc02g079580.2	285.453	149.966	0.92861	1.6319e-05	0.00011699	-//-
	Solyc02g079590.2	3428	2364.93	0.53557	0.00073616	0.0035315	-//-
	Solyc02g079600.2	191.199	103.567	0.88452	0.0050126	0.018703	-//-
	Solyc02g079640.2	330.681	166.732	0.98791	0.00115	0.005228	-//-
	Solyc02g079710.2	212.855	98.0142	1.1188	4.1371e-05	0.00027132	-//-
	Solyc02g079720.1	199.549	77.1456	1.3711	4.1991e-08	4.9211e-07	-//-
	Solyc02g079730.2	244.804	481.672	-0.97643	4.8803e-07	4.7201e-06	-//-
	Solyc02g079750.2	1780.19	931.368	0.9346	9.322e-09	1.2106e-07	-//-
	Solyc02g079770.2	1444.39	2796.74	-0.95328	1.6093e-07	1.7055e-06	-//-
	Solyc02g079780.1	526.845	1637.22	-1.6358	1.8156e-13	4.8899e-12	-//-
	Solyc02g079790.2	20.6239	59.9859	-1.5403	0.0044969	0.017047	-//-
	Solyc02g079800.1	13.9535	43.9854	-1.6564	0.0069424	0.024718	-//-
	Solyc02g079930.2	68.6733	119.123	-0.79463	0.0048018	0.018048	-//-
	Solyc02g079940.2	2.50673	34.958	-3.8017	5.0913e-05	0.00032738	-//-
	Solyc02g079950.2	19334.8	52168.8	-1.432	4.3785e-06	3.5243e-05	-//-
	Solyc02g079960.2	3130.2	1967.22	0.6701	1.8811e-05	0.00013287	-//-
	Solyc02g079970.2	2890.03	3819.25	-0.4022	0.0093592	0.031821	-//-
	Solyc02g080010.2	4689.69	3501.71	0.42144	0.0082223	0.028501	-//-
	Solyc02g080040.2	2255.28	1626.82	0.47125	0.0024978	0.010293	-//-
	Solyc02g080050.1	373.684	172.886	1.112	6.5627e-08	7.4549e-07	-//-
	Solyc02g080060.1	26.6591	6.20322	2.1035	0.0006018	0.0029627	-//-
	Solyc02g080070.2	10945.7	6370.69	0.78084	3.4188e-07	3.4091e-06	-//-
	Solyc02g080080.2	3688.19	1419.8	1.3772	6.825e-18	3.2231e-16	-//-
	Solyc02g080090.1	51.4395	6.05657	3.0863	7.1672e-09	9.472e-08	-//-
	Solyc02g080110.2	394.619	207.365	0.92828	2.3318e-06	1.9783e-05	-//-
	Solyc02g080120.1	31.2236	126.942	-2.0235	0.0070578	0.025066	-//-
	Solyc02g080130.2	2354.04	1326.96	0.82702	2.1324e-07	2.2078e-06	-//-
	Solyc02g080160.2	22.0212	141.322	-2.682	1.9049e-12	4.5178e-11	-//-
	Solyc02g080210.2	6.77927	168.7	-4.6372	0.010165	0.034168	-//-
	Solyc02g080230.2	31.2411	271.242	-3.1181	2.2869e-09	3.3195e-08	-//-
	Solyc02g080310.2	57.287	319.035	-2.4774	2.3325e-25	2.1727e-23	-//-
	Solyc02g080320.2	79.9915	126.887	-0.66562	0.012428	0.040335	-//-
	Solyc02g080330.2	5.8966	71.3333	-3.5966	8.7239e-12	1.8928e-10	-//-
	Solyc02g080340.2	965.412	648.449	0.57415	0.0010029	0.0046349	-//-
	Solyc02g080370.2	3655.94	2285.28	0.67787	1.2353e-05	9.0854e-05	-//-
	Solyc02g080390.2	15.6419	44.9784	-1.5238	0.00070213	0.0033845	-//-
	Solyc02g080400.1	2.9561	13.9173	-2.2351	0.015799	0.0495	-//-
	Solyc02g080430.2	596.462	824.46	-0.46702	0.0088839	0.030454	-//-
	Solyc02g080480.2	174.351	361.542	-1.0522	3.2742e-07	3.2794e-06	-//-
	Solyc02g080490.2	148.568	569.255	-1.938	3.0143e-22	2.0719e-20	-//-
	Solyc02g080500.2	507.292	727.074	-0.51929	0.0032662	0.012948	-//-
	Solyc02g080510.1	573.811	1696.7	-1.5641	4.2481e-21	2.6381e-19	-//-
	Solyc02g080530.2	1693.63	3555.8	-1.0701	2.4425e-11	4.9091e-10	-//-
	Solyc02g080540.1	11202.3	20039.4	-0.83904	3.5533e-08	4.2285e-07	-//-
	Solyc02g080550.1	9.5091	40.278	-2.0826	0.0090938	0.031059	-//-
	Solyc02g080570.2	2606.57	3602.79	-0.46696	0.0024445	0.010098	-//-
	Solyc02g080600.1	354.689	1041.43	-1.5539	2.327e-14	6.9999e-13	-//-
	Solyc02g080610.2	21.3168	89.5864	-2.0713	1.767e-08	2.2006e-07	-//-
	Solyc02g080650.2	308.311	169.718	0.86124	4.9123e-05	0.0003173	-//-
	Solyc02g080660.2	283.207	410.806	-0.5366	0.0064838	0.0233	-//-
	Solyc02g080670.2	68.1968	217.433	-1.6728	1.765e-05	0.00012566	-//-
	Solyc02g080800.2	697.076	505.234	0.46437	0.0083915	0.028987	DHS	Deoxyhypusine synthase [Source:UniProtKB/Swiss-Prot;Acc:Q9AXR0]
	Solyc02g080810.2	4518.25	16384.1	-1.8585	3.914e-15	1.3021e-13	-//-
	Solyc02g080830.1	259.498	13.326	4.2834	1.116e-44	3.8159e-42	-//-
	Solyc02g080850.1	220.727	36.384	2.6009	5.1535e-12	1.1439e-10	-//-
	Solyc02g080890.2	4710.94	1889.5	1.318	3.5222e-17	1.5102e-15	-//-
	Solyc02g080900.2	23.0615	62.8877	-1.4473	0.00022448	0.0012454	-//-
	Solyc02g080930.1	16.1728	0	Inf	1.4552e-06	1.28e-05	-//-
	Solyc02g080980.2	323.508	753.378	-1.2196	2.5681e-11	5.1424e-10	-//-
	Solyc02g080990.1	360.61	647.529	-0.84451	0.0066519	0.023806	-//-
	Solyc02g081010.1	1156.43	810.468	0.51285	0.0023932	0.0099184	-//-
	Solyc02g081060.2	40.8287	178.547	-2.1286	2.8171e-06	2.3494e-05	-//-
	Solyc02g081070.2	761.1	1120.21	-0.55761	0.0027321	0.011106	-//-
	Solyc02g081080.2	585.833	382.852	0.6137	0.0007914	0.0037691	-//-
	Solyc02g081140.2	2396.65	1759.52	0.44584	0.0074876	0.026343	-//-
	Solyc02g081150.1	788.949	1673.93	-1.0852	2.3022e-07	2.37e-06	-//-
	Solyc02g081170.2	3939.31	2484.23	0.66514	2.5541e-05	0.00017524	-//-
	Solyc02g081180.1	413.334	125.916	1.7148	3.3374e-09	4.6858e-08	-//-
	Solyc02g081210.2	42.6265	163.555	-1.94	4.9784e-12	1.1087e-10	-//-
	Solyc02g081290.2	1855.08	1407.33	0.39852	0.015461	0.048621	-//-
	Solyc02g081330.2	1246.56	3433.6	-1.4618	1.4917e-10	2.6285e-09	-//-
	Solyc02g081340.2	7.46898	260.111	-5.1221	1.987e-22	1.3905e-20	-//-
	Solyc02g081350.2	152.952	68.1679	1.1659	0.013794	0.044033	-//-
	Solyc02g081360.2	455.771	208.626	1.1274	0.00020726	0.0011625	-//-
	Solyc02g081390.2	3128.14	1606.53	0.96135	7.2517e-10	1.1436e-08	-//-
	Solyc02g081450.2	837.414	444.871	0.91256	2.8333e-06	2.3615e-05	-//-
	Solyc02g081490.2	821.953	550.26	0.57894	0.007901	0.027561	-//-
	Solyc02g081590.2	4174.22	2228.24	0.9056	1.3888e-08	1.7597e-07	-//-
	Solyc02g081600.2	293.726	588.258	-1.002	3.8951e-08	4.5988e-07	-//-
	Solyc02g081610.1	100.438	60.4007	0.73367	0.0085948	0.029606	-//-
	Solyc02g081730.2	329.256	841.569	-1.3539	1.1607e-13	3.2092e-12	-//-
	Solyc02g081800.1	9.21918	0.677498	3.7664	0.0055685	0.020468	-//-
	Solyc02g081830.2	481.316	202.041	1.2523	2.3248e-10	3.9546e-09	-//-
	Solyc02g081890.2	62.9611	7.58111	3.054	3.2385e-11	6.3254e-10	-//-
	Solyc02g081900.2	122.677	310.177	-1.3382	0.00025592	0.0013957	-//-
	Solyc02g081920.2	448.416	1148.43	-1.3568	5.7216e-15	1.8666e-13	-//-
	Solyc02g081970.2	5803.83	2774.66	1.0647	1.378e-07	1.4753e-06	-//-
	Solyc02g081980.2	48.1927	253.607	-2.3957	1.3567e-05	9.8973e-05	-//-
	Solyc02g082050.2	27.4088	76.0995	-1.4732	2.3593e-05	0.00016317	-//-
	Solyc02g082060.1	786.902	426.952	0.88211	7.6172e-07	7.066e-06	-//-
	Solyc02g082070.2	537.674	166.767	1.6889	1.8682e-17	8.3692e-16	-//-
	Solyc02g082120.2	441.093	721.485	-0.70989	0.00012485	0.00073814	-//-
	Solyc02g082140.2	1792.96	3441.63	-0.94075	2.8014e-09	3.9933e-08	-//-
	Solyc02g082150.1	41.2434	81.5978	-0.98436	0.0033095	0.013093	-//-
	Solyc02g082180.2	301.506	484.712	-0.68494	0.0091129	0.031113	-//-
	Solyc02g082200.2	2591.42	4106.21	-0.66406	0.00028792	0.0015465	-//-
	Solyc02g082220.2	2652.25	1693.7	0.64704	5.7598e-05	0.00036592	-//-
	Solyc02g082250.2	2353.51	1571.01	0.58312	0.00022893	0.0012661	-//-
	Solyc02g082260.2	943.973	3115.12	-1.7225	0.00049227	0.002486	-//-
	Solyc02g082340.2	6034.09	3584.91	0.7512	8.6437e-07	7.9419e-06	-//-
	Solyc02g082430.2	1294.14	826.168	0.64749	0.00010576	0.00063459	-//-
	Solyc02g082450.2	254.453	71.3898	1.8336	3.4917e-15	1.1728e-13	-//-
	Solyc02g082460.2	1866.16	1335.37	0.48283	0.002862	0.011569	-//-
	Solyc02g082480.2	620.521	986.598	-0.66898	0.00030405	0.0016221	-//-
	Solyc02g082500.1	432.959	609.949	-0.49446	0.013742	0.0439	-//-
	Solyc02g082540.2	2123.24	1229.88	0.78775	1.6202e-06	1.4141e-05	-//-
	Solyc02g082610.1	37.7584	173.715	-2.2019	6.3379e-13	1.5941e-11	-//-
	Solyc02g082680.2	353.699	536.054	-0.59985	0.0011699	0.0053042	-//-
	Solyc02g082690.2	154.95	241.455	-0.63995	0.013542	0.043357	-//-
	Solyc02g082710.2	506.908	369.456	0.45632	0.013852	0.044194	-//-
	Solyc02g082760.2	15367.2	24354.3	-0.66432	1.3695e-05	9.9793e-05	-//-
	Solyc02g082820.2	5.65195	34.5781	-2.613	0.00045627	0.0023233	-//-
	Solyc02g082830.1	435.87	670.829	-0.62205	0.00038734	0.0020087	-//-
	Solyc02g082880.2	8.8169	0.329579	4.7416	0.0030612	0.012238	-//-
	Solyc02g082900.2	3935.01	1179.63	1.738	3.7676e-27	3.9755e-25	-//-
	Solyc02g082910.2	223.491	49.4963	2.1748	3.3016e-07	3.3045e-06	-//-
	Solyc02g082940.2	5.5104	0	Inf	0.011033	0.036562	-//-
	Solyc02g082950.2	793.229	222.785	1.8321	2.6792e-22	1.8557e-20	-//-
	Solyc02g083040.1	7.38992	42.947	-2.5389	0.0059962	0.021756	-//-
	Solyc02g083110.1	425.215	864.922	-1.0244	6.1584e-09	8.2765e-08	-//-
	Solyc02g083130.2	105.051	260.607	-1.3108	8.8607e-07	8.1165e-06	-//-
	Solyc02g083140.2	595.746	933.323	-0.64768	0.00016012	0.00092421	-//-
	Solyc02g083190.1	37.3406	83.5111	-1.1612	0.00053005	0.002655	-//-
	Solyc02g083250.2	1144.01	2705.52	-1.2418	1.3583e-12	3.2674e-11	-//-
	Solyc02g083260.2	388.106	249.038	0.64008	0.0009438	0.0043949	-//-
	Solyc02g083310.2	242.638	413.123	-0.76776	0.0042284	0.01616	-//-
	Solyc02g083340.2	510.613	761.845	-0.57727	0.0013316	0.0059424	-//-
	Solyc02g083380.2	733.667	359.882	1.0276	4.4921e-06	3.6082e-05	-//-
	Solyc02g083390.2	1184.91	808.846	0.55084	0.00081096	0.0038527	-//-
	Solyc02g083410.2	1024.06	1852.46	-0.85514	2.323e-07	2.3878e-06	-//-
	Solyc02g083420.2	2252.7	1589.73	0.50288	0.001778	0.0076502	-//-
	Solyc02g083460.2	9874.39	3533.04	1.4828	7.1792e-22	4.7885e-20	-//-
	Solyc02g083470.2	886.532	638.363	0.4738	0.008227	0.028514	-//-
	Solyc02g083500.2	848.352	1975.41	-1.2194	2.1754e-06	1.8573e-05	-//-
	Solyc02g083540.2	416.919	1175.21	-1.4951	8.2109e-11	1.4997e-09	-//-
	Solyc02g083560.2	761.744	545.144	0.48267	0.0048146	0.018083	-//-
	Solyc02g083570.2	662.25	1954.25	-1.5612	9.0482e-21	5.4076e-19	-//-
	Solyc02g083580.2	268.911	425.678	-0.66263	0.0006684	0.0032382	-//-
	Solyc02g083620.2	21.1369	79.4156	-1.9097	0.0049641	0.01856	-//-
	Solyc02g083640.2	8.78541	59.3868	-2.757	0.0024741	0.010205	-//-
	Solyc02g083680.1	505.484	304.921	0.72923	0.00011853	0.00070434	-//-
	Solyc02g083700.2	23.5904	69.278	-1.5542	3.0269e-05	0.00020462	-//-
	Solyc02g083760.2	268.452	1163.57	-2.1158	7.9503e-32	1.1931e-29	-//-
	Solyc02g083810.2	24180.1	46201.7	-0.93412	8.435e-10	1.3209e-08	-//-
	Solyc02g083850.2	2085.98	768.276	1.441	8.0743e-19	4.1388e-17	-//-
	Solyc02g083870.2	12.5424	0	Inf	3.1139e-05	0.00021003	-//-
	Solyc02g083890.2	16.3162	81.044	-2.3124	1.6444e-08	2.0584e-07	-//-
	Solyc02g083960.2	714.989	387.793	0.88264	1.1867e-06	1.0618e-05	-//-
	Solyc02g083970.1	625.778	1345.89	-1.1048	5.7936e-11	1.0801e-09	-//-
	Solyc02g083980.2	238.125	474.75	-0.99545	1.0438e-05	7.7869e-05	-//-
	Solyc02g084210.1	2.47275	17.8539	-2.8521	0.00051972	0.0026105	-//-
	Solyc02g084370.1	9.52518	50.9578	-2.4195	2.7043e-06	2.2708e-05	-//-
	Solyc02g084390.2	477.666	1274.32	-1.4157	2.6832e-16	1.0489e-14	-//-
	Solyc02g084400.2	40.7995	165.964	-2.0242	1.2688e-12	3.063e-11	-//-
	Solyc02g084480.1	169.383	97.6908	0.794	0.0015566	0.0068183	-//-
	Solyc02g084510.2	268.268	153.613	0.80437	0.0020347	0.0086095	-//-
	Solyc02g084540.2	58.5071	125.036	-1.0957	8.6119e-05	0.00052703	-//-
	Solyc02g084570.2	748.13	482.089	0.63399	0.00045486	0.0023175	-//-
	Solyc02g084580.1	4.36767	30.1094	-2.7853	1.0001e-05	7.5002e-05	-//-
	Solyc02g084590.2	84.4831	312.662	-1.8879	4.5161e-08	5.2651e-07	-//-
	Solyc02g084610.1	66.3729	154.94	-1.223	3.0037e-06	2.492e-05	-//-
	Solyc02g084690.2	2684.13	2042.52	0.3941	0.011567	0.038004	-//-
	Solyc02g084710.2	611.557	1140.66	-0.89932	0.0016574	0.0071933	-//-
	Solyc02g084720.2	308.831	1714.31	-2.4727	1.5679e-19	8.5048e-18	-//-
	Solyc02g084750.2	598.302	884.02	-0.56321	0.0011372	0.0051783	-//-
	Solyc02g084790.2	6.27868	36.032	-2.5207	3.7662e-06	3.0699e-05	-//-
	Solyc02g084840.2	1321.71	324.775	2.0249	5.0939e-26	5.0589e-24	-//-
	Solyc02g084870.2	526.48	367.931	0.51694	0.00556	0.020443	-//-
	Solyc02g084930.2	682.481	291.964	1.225	6.1955e-11	1.1495e-09	-//-
	Solyc02g084950.2	289.96	173.598	0.7401	0.0050484	0.01882	-//-
	Solyc02g084960.1	57.6686	15.3314	1.9113	6.5721e-06	5.1177e-05	-//-
	Solyc02g084970.2	205.459	54.3342	1.9189	1.451e-13	3.9751e-12	-//-
	Solyc02g084990.2	694.205	1433.63	-1.0462	6.9908e-10	1.1069e-08	-//-
	Solyc02g085000.2	1366.07	903.091	0.59709	0.00025792	0.0014058	-//-
	Solyc02g085010.1	6003.95	3803.98	0.6584	0.0017726	0.0076319	-//-
	Solyc02g085020.2	2.73051	162.511	-5.8952	1.1086e-12	2.693e-11	-//-
	Solyc02g085030.2	326.404	475.07	-0.54148	0.0038052	0.014745	-//-
	Solyc02g085080.2	195.11	334.764	-0.77885	0.0001183	0.00070314	-//-
	Solyc02g085100.2	943.283	2774.32	-1.5564	5.3691e-15	1.7601e-13	-//-
	Solyc02g085110.2	6.45719	20.5822	-1.6724	0.013814	0.044089	-//-
	Solyc02g085130.2	69.8178	138.057	-0.9836	0.00034473	0.0018117	-//-
	Solyc02g085140.2	3262.57	1744.45	0.90323	1.0636e-08	1.3728e-07	-//-
	Solyc02g085150.2	26.0734	91.7548	-1.8152	7.4764e-06	5.7473e-05	-//-
	Solyc02g085220.2	84.3695	148.009	-0.81089	0.0018712	0.0080067	-//-
	Solyc02g085250.2	483.768	1034.84	-1.097	2.8952e-10	4.8516e-09	-//-
	Solyc02g085280.1	884.897	640.45	0.46642	0.0061512	0.022235	-//-
	Solyc02g085290.2	281.773	1003.49	-1.8324	1.8651e-06	1.6127e-05	-//-
	Solyc02g085300.2	434.635	112.131	1.9546	1.6536e-20	9.7746e-19	-//-
	Solyc02g085310.2	3776.49	1821.63	1.0518	5.5265e-08	6.3473e-07	-//-
	Solyc02g085320.1	436.206	188.194	1.2128	3.891e-09	5.4068e-08	-//-
	Solyc02g085340.1	608.561	878.009	-0.52883	0.0014849	0.0065466	-//-
	Solyc02g085350.2	9542.62	6447.75	0.56559	0.00019116	0.0010801	-//-
	Solyc02g085360.2	155.234	25.9208	2.5823	8.668e-17	3.6023e-15	-//-
	Solyc02g085370.2	163.897	92.5537	0.82443	0.0012934	0.005795	-//-
	Solyc02g085490.1	2.34545	15.0202	-2.679	0.0029064	0.011712	-//-
	Solyc02g085520.2	945.193	1648.65	-0.8026	7.6178e-05	0.000471	-//-
	Solyc02g085580.2	2330	1149.87	1.0189	5.3394e-10	8.6057e-09	-//-
	Solyc02g085610.2	440.313	276.426	0.67164	0.00048908	0.0024708	-//-
	Solyc02g085640.2	2678.68	1944.41	0.46219	0.0035891	0.014029	-//-
	Solyc02g085720.1	100.118	58.7979	0.76787	0.010035	0.033806	-//-
	Solyc02g085800.1	11.2106	0.997907	3.4898	0.0032718	0.012963	-//-
	Solyc02g085830.2	1498.21	702.523	1.0926	7.3659e-07	6.8659e-06	-//-
	Solyc02g085910.2	16.3309	1.22246	3.7397	0.00026524	0.0014376	-//-
	Solyc02g085920.2	1015.16	761.014	0.41572	0.011277	0.037194	-//-
	Solyc02g085930.2	16.2025	48.3792	-1.5782	0.00022158	0.0012321	-//-
	Solyc02g085950.2	27119.2	83078.7	-1.6152	4.6844e-10	7.6228e-09	RBCS-3B	Ribulose bisphosphate carboxylase small chain 3B, chloroplastic [Source:UniProtKB/Swiss-Prot;Acc:P05349]
	Solyc02g086050.2	145.792	303.89	-1.0596	0.00016402	0.00094349	-//-
	Solyc02g086080.2	310.672	510.472	-0.71644	0.00012968	0.00076371	-//-
	Solyc02g086130.2	563.865	1063.08	-0.91483	5.0674e-08	5.8623e-07	-//-
	Solyc02g086140.1	4.43382	19.5751	-2.1424	0.0034405	0.013534	-//-
	Solyc02g086150.2	494.554	1112.35	-1.1694	1.0902e-11	2.3169e-10	-//-
	Solyc02g086170.2	100.757	157.784	-0.64707	0.010472	0.035024	-//-
	Solyc02g086180.2	816.215	4472.71	-2.4541	3.874e-32	5.9124e-30	-//-
	Solyc02g086250.2	32.0068	65.2176	-1.0269	0.0049	0.018363	-//-
	Solyc02g086260.1	420.669	920.689	-1.13	0.0012533	0.005633	-//-
	Solyc02g086270.2	1729.49	325.25	2.4107	1.4278e-27	1.5743e-25	-//-
	Solyc02g086300.2	539.939	174.283	1.6314	1.082e-05	8.0431e-05	-//-
	Solyc02g086360.2	504.896	172.621	1.5484	1.0161e-14	3.2177e-13	-//-
	Solyc02g086370.2	113.52	288.214	-1.3442	2.1469e-09	3.1314e-08	-//-
	Solyc02g086430.2	0.931384	10.6806	-3.5195	0.0032681	0.012952	-//-
	Solyc02g086470.2	24.0225	55.4753	-1.2075	0.0017134	0.0074043	-//-
	Solyc02g086510.2	1305.8	854.25	0.6122	0.00026598	0.001441	-//-
	Solyc02g086590.2	2560.35	943.877	1.4397	1.987e-16	7.9168e-15	-//-
	Solyc02g086650.2	189.051	1172.22	-2.6324	0.00088928	0.0041734	-//-
	Solyc02g086660.2	815.807	1124.89	-0.46349	0.0076856	0.026942	-//-
	Solyc02g086670.2	1836.74	1330.7	0.46497	0.0040345	0.015518	-//-
	Solyc02g086710.2	3077.72	4188.77	-0.44466	0.0039194	0.015133	-//-
	Solyc02g086730.1	4229.02	9102.59	-1.106	0.00056781	0.002817	-//-
	Solyc02g086740.1	1724.92	5804.52	-1.7507	1.7135e-10	2.9824e-09	-//-
	Solyc02g086800.2	915.477	444.142	1.0435	1.6357e-09	2.4466e-08	-//-
	Solyc02g086810.1	297.876	664.147	-1.1568	2.4272e-10	4.121e-09	-//-
	Solyc02g086820.2	2426.03	44072.7	-4.1832	1.8814e-25	1.7708e-23	-//-
	Solyc02g086880.2	6765.55	2697.02	1.3268	1.2044e-17	5.5238e-16	-//-
	Solyc02g086890.2	2400.27	3737.5	-0.63888	4.9842e-05	0.00032172	-//-
	Solyc02g086900.2	476.374	660.233	-0.47088	0.0091057	0.031096	-//-
	Solyc02g086910.2	1045.63	2703.87	-1.3707	2.1548e-16	8.5473e-15	-//-
	Solyc02g086970.2	442.619	781.82	-0.82077	3.4986e-06	2.8665e-05	-//-
	Solyc02g087010.2	87.5585	157.256	-0.84479	0.00083932	0.0039707	-//-
	Solyc02g087050.2	532.965	729.62	-0.4531	0.0074998	0.026383	-//-
	Solyc02g087060.2	1422.65	1983.19	-0.47924	0.0019109	0.0081494	-//-
	Solyc02g087070.2	2925.06	109.807	4.7354	5.0734e-131	1.3705e-126	-//-
	Solyc02g087110.2	187.235	311.918	-0.73631	0.00037874	0.0019694	-//-
	Solyc02g087120.2	2.98759	18.4351	-2.6254	0.00092762	0.00433	-//-
	Solyc02g087150.2	575.368	1837.39	-1.6751	3.2944e-23	2.4584e-21	-//-
	Solyc02g087170.2	230.4	156.238	0.5604	0.012176	0.039651	-//-
	Solyc02g087190.1	445.767	1000.58	-1.1665	2.2724e-11	4.5911e-10	-//-
	Solyc02g087230.2	3389.65	4946.54	-0.54528	0.00044301	0.0022631	-//-
	Solyc02g087260.1	711.199	385.778	0.88248	8.885e-07	8.1359e-06	-//-
	Solyc02g087280.2	576.594	373.896	0.62492	0.0009785	0.0045362	-//-
	Solyc02g087330.2	1628.36	1088.49	0.58108	0.00033932	0.0017868	-//-
	Solyc02g087400.1	1081.2	2559.11	-1.243	2.1295e-14	6.4345e-13	-//-
	Solyc02g087430.2	1461.91	941.468	0.63487	0.00012629	0.00074503	-//-
	Solyc02g087460.1	2421.71	1431.61	0.75839	2.7665e-06	2.3141e-05	-//-
	Solyc02g087550.2	1305.37	867.95	0.58878	0.00041348	0.0021251	-//-
	Solyc02g087560.1	289.687	467.326	-0.68993	0.00031843	0.0016913	-//-
	Solyc02g087580.2	687.393	401.802	0.77465	1.8597e-05	0.00013171	-//-
	Solyc02g087680.1	10.5875	0.668328	3.9857	0.0072572	0.025663	-//-
	Solyc02g087700.2	8.48009	0.814974	3.3793	0.009408	0.031971	-//-
	Solyc02g087720.1	696.498	444.707	0.64726	0.00029797	0.0015923	-//-
	Solyc02g087740.2	590.672	143.114	2.0452	1.7155e-24	1.4398e-22	-//-
	Solyc02g087760.2	1498.04	2531.5	-0.75691	2.1215e-06	1.8181e-05	-//-
	Solyc02g087770.2	1228.76	1733.78	-0.49671	0.002208	0.0092473	-//-
	Solyc02g087810.2	208.047	99.9485	1.0576	2.5507e-05	0.00017515	-//-
	Solyc02g087850.1	2367.15	3306.17	-0.48201	0.0071009	0.025193	-//-
	Solyc02g087860.2	3.48635	24.7858	-2.8297	0.0041962	0.016053	-//-
	Solyc02g087880.2	46.417	312.409	-2.7507	6.7202e-10	1.0691e-08	-//-
	Solyc02g087890.2	271.583	10.044	4.757	0.0046432	0.017532	-//-
	Solyc02g087950.2	874.532	657.504	0.41151	0.01307	0.042067	-//-
	Solyc02g087980.2	79.6909	235.971	-1.5661	1.9407e-06	1.6738e-05	-//-
	Solyc02g087990.2	209.794	10.3193	4.3456	2.1738e-40	5.701e-38	-//-
	Solyc02g088040.1	215.138	111.507	0.94813	6.3023e-05	0.00039768	-//-
	Solyc02g088070.2	322.066	177.226	0.86176	3.4863e-05	0.00023271	-//-
	Solyc02g088100.2	714.058	2621.74	-1.8764	1.4057e-29	1.7744e-27	-//-
	Solyc02g088130.1	811.513	284.456	1.5124	3.3766e-16	1.2938e-14	-//-
	Solyc02g088180.2	91.3241	44.4429	1.039	0.0018863	0.0080585	-//-
	Solyc02g088190.2	93.9116	220.93	-1.2342	2.9346e-07	2.959e-06	-//-
	Solyc02g088200.2	584.038	414.403	0.49503	0.0064019	0.023036	-//-
	Solyc02g088220.2	1119.62	601.333	0.89677	7.2649e-08	8.2013e-07	-//-
[truncated: 6,645 more rows]

## Sheet: Table S5c
	Table S5c. DEGs between Cf12_C and Cf12_B
	Gene_id	readcount_Cf12_C	readcount_Cf12_B	log2FoldChange	pval	padj	Gene name	Gene description
	NCRNA_10_321	12.591	36.547	-1.5374	0.0010935	0.01626	snoZ278	Small nucleolar RNA Z278 [Source:RFAM;Acc:RF00201]
	NCRNA_12_291	122.885	204.898	-0.73759	0.001433	0.019996	snoZ103	Small nucleolar RNA Z103 [Source:RFAM;Acc:RF00149]
	NCRNA_12_311	217.733	424.359	-0.96272	8.9695e-07	4.7368e-05	snoR12	Small nucleolar RNA R12 [Source:RFAM;Acc:RF00204]
	NCRNA_1_398	32.8186	10.5788	1.6333	0.0013531	0.019191	U5	U5 spliceosomal RNA [Source:RFAM;Acc:RF00020]
	NCRNA_2_234	68.5416	125.016	-0.86706	0.0010344	0.01555	snoF1_F2	Small nucleolar RNA F1/F2/snoR5a [Source:RFAM;Acc:RF00482]
	NCRNA_3_225	45.2754	80.8953	-0.83733	0.0042778	0.046234	snoR30	Small nucleolar RNA R30/Z108 [Source:RFAM;Acc:RF00046]
	NCRNA_5_1	41.6689	9.19649	2.1798	0.0027764	0.033151	Plant_SRP	Plant signal recognition particle RNA [Source:RFAM;Acc:RF01855]
	NCRNA_7_196	98.6925	188.553	-0.93396	0.00047734	0.0084753	snoR137	small nucleolar RNA snoR137 [Source:RFAM;Acc:RF01433]
	NCRNA_7_269	19.7344	43.273	-1.1328	0.0046019	0.048838	snoZ157	Small nucleolar RNA Z157/R69/R10 [Source:RFAM;Acc:RF00333]
	NCRNA_8_259	60.2184	27.481	1.1318	0.0024788	0.030525	U1	U1 spliceosomal RNA [Source:RFAM;Acc:RF00003]
	Novel00006	57.4746	126.973	-1.1435	2.3018e-05	0.00074827	-//-
	Novel00031	1490.59	1101.07	0.43697	0.0045356	0.048342	--	PREDICTED: long chain acyl-CoA synthetase 1 [Solanum lycopersicum]
	Novel00043	51.8889	15.6394	1.7302	1.5504e-05	0.00053664	--	PREDICTED: uncharacterized protein LOC104210521 isoform X3 [Nicotiana sylvestris]>gi|698521863|ref|XP_009757739.1| PREDICTED: uncharacterized protein LOC104210521 isoform X3 [Nicotiana sylvestris]
	Novel00051	118.796	188.742	-0.66793	0.0035528	0.040245	--	PREDICTED: putative uncharacterized protein DDB_G0282499 [Solanum lycopersicum]
	Novel00084	4370.74	1447.87	1.5939	0.00042144	0.0077135	--	PREDICTED: transposon Tf2-1 polyprotein isoform X1 [Beta vulgaris subsp. vulgaris]
	Novel00090	1220.84	689.671	0.8239	0.00034866	0.0066464	--	PREDICTED: hydrophobic protein LTI6A [Solanum lycopersicum]
	Novel00093	1178.71	838.814	0.49079	0.0025599	0.031179	--	PREDICTED: uncharacterized protein LOC101262462 [Solanum lycopersicum]>gi|723664124|ref|XP_010314913.1| PREDICTED: uncharacterized protein LOC101262462 [Solanum lycopersicum]>gi|723664127|ref|XP_010314914.1| PREDICTED: uncharacterized protein LOC101262462 [Solanum lycopersicum]>gi|723664130|ref|XP_010314918.1| PREDICTED: uncharacterized protein LOC101262462 [Solanum lycopersicum]>gi|723664133|ref…
	Novel00101	84.9962	38.6646	1.1364	0.00023737	0.004944	--	PREDICTED: uncharacterized protein LOC104645423 [Solanum lycopersicum]
	Novel00103	29.5064	10.0163	1.5587	0.0040909	0.044783	--	PREDICTED: malonyl-coenzyme:anthocyanin 5-O-glucoside-6'''-O-malonyltransferase [Solanum lycopersicum]
	Novel00112	109.295	56.7102	0.94655	0.0010415	0.015627	-//-
	Novel00128	452.542	224.026	1.0144	1.3908e-07	9.4568e-06	-//-
	Novel00133	370.342	549.08	-0.56816	0.0011913	0.017452	-//-
	Novel00150	169.507	266.338	-0.65192	0.0013702	0.019321	-//-
	Novel00153	95.1691	43.2435	1.138	0.00051534	0.0090006	-//-
	Novel00168	581.196	2275.5	-1.9691	1.8588e-09	2.1227e-07	-//-
	Novel00184	445.322	290.001	0.61879	0.00081084	0.012768	-//-
	Novel00193	309.975	456.132	-0.5573	0.0025287	0.030897	--	hypothetical protein POPTR_0012s05700g [Populus trichocarpa]>gi|550326455|gb|ERP54547.1| hypothetical protein POPTR_0012s05700g [Populus trichocarpa]
	Novel00203	198.492	462.146	-1.2193	9.9481e-08	6.9772e-06	-//-
	Novel00237	173.859	82.1104	1.0823	7.8989e-06	0.00030803	--	PREDICTED: putative transcription factor bHLH041 [Solanum lycopersicum]
	Novel00239	90.2918	26.6079	1.7627	0.0021878	0.027747	-//-
	Novel00240	32.0685	9.10091	1.8171	0.00038486	0.0071868	-//-
	Novel00257	141.473	533.832	-1.9159	0.00037372	0.0070292	-//-
	Novel00268	258.702	390.571	-0.59429	0.0015596	0.021327	-//-
	Novel00284	1483.03	692.698	1.0983	8.6566e-10	1.1068e-07	--	PREDICTED: late embryogenesis abundant protein Lea5-like [Solanum lycopersicum]
	Novel00305	145.31	82.3346	0.81956	0.00058482	0.0098896	--	photosystem I P700 apoprotein A1, partial (chloroplast) [Blyxa aubertii]
	Novel00312	191.247	86.9062	1.1379	0.00031182	0.0061132	--	PREDICTED: putative cell division cycle ATPase [Solanum lycopersicum]
	Novel00337	332.683	549.832	-0.72484	5.1287e-05	0.0014503	--	PREDICTED: 25S rRNA (cytosine-C(5))-methyltransferase nop2-like [Solanum lycopersicum]
	Novel00350	627.765	241.96	1.3755	2.2796e-08	2.0305e-06	--	PREDICTED: serine carboxypeptidase-like 25 [Solanum lycopersicum]
	Novel00353	39.8045	14.7203	1.4351	0.0018874	0.024796	--	PREDICTED: uncharacterized protein LOC104107788 [Nicotiana tomentosiformis]
	Novel00356	50.2568	91.2223	-0.86007	0.0037602	0.042042	--	PREDICTED: uncharacterized protein LOC104115201 [Nicotiana tomentosiformis]
	Novel00362	451.032	765.006	-0.76224	9.2251e-06	0.00034917	-//-
	Novel00378	198.635	330.149	-0.733	0.00016981	0.0037877	-//-
	Novel00379	1060.14	586.101	0.85504	6.6431e-07	3.6081e-05	-//-
	Novel00389	1461.28	1058.17	0.46565	0.0047621	0.049962	--	PREDICTED: uncharacterized protein LOC101254887 isoform X1 [Solanum lycopersicum]
	Novel00393	12.1441	35.161	-1.5337	0.0023945	0.029747	-//-
	Novel00399	185.002	306.173	-0.72681	0.00047642	0.0084646	-//-
	Novel00421	177.098	38.9936	2.1832	0.00020346	0.0043739	--	PREDICTED: arginine/serine-rich coiled-coil protein 2 isoform X1 [Solanum lycopersicum]
	Novel00423	43.3034	95.7939	-1.1455	0.00010502	0.0026033	-//-
	Novel00465	194.158	43.4439	2.16	0.00086475	0.013482	--	PREDICTED: isoflavone 2'-hydroxylase-like [Solanum tuberosum]
	Novel00479	136.28	81.1269	0.74832	0.0035739	0.040398	-//-
	Novel00486	457.872	290.898	0.65443	0.00040654	0.0074973	--	PREDICTED: plastid division protein CDP1, chloroplastic [Solanum lycopersicum]
	Novel00498	7529.48	3948.72	0.93116	1.1873e-09	1.4662e-07	--	PREDICTED: putative phospholipid-transporting ATPase 9 [Solanum lycopersicum]
	Novel00500	600.996	854.811	-0.50825	0.0027871	0.033248	--	PREDICTED: uncharacterized protein LOC102586202 [Solanum tuberosum]
	Novel00502	59.2469	17.757	1.7384	7.7494e-06	0.00030408	-//-
	Novel00536	227.796	83.2372	1.4524	3.8258e-10	5.5561e-08	--	PREDICTED: uncharacterized protein LOC102605937 [Solanum tuberosum]
	Novel00567	56.2596	12.6652	2.1512	0.00016663	0.0037292	-//-
	Novel00575	62.0692	119.428	-0.94419	0.00044025	0.0079489	--	DNA/RNA polymerases superfamily protein [Theobroma cacao]>gi|508708185|gb|EOY00082.1| DNA/RNA polymerases superfamily protein [Theobroma cacao]
	Novel00580	92.4953	209.556	-1.1799	0.00016517	0.0037058	--	unnamed protein product [Coffea canephora]
	Novel00611	80.267	26.8248	1.5812	3.5229e-06	0.00015407	-//-
	Novel00616	60.926	109.698	-0.84841	0.0018211	0.024138	--	PREDICTED: serine carboxypeptidase-like 45 [Solanum lycopersicum]
	Novel00621	4087.25	2380.79	0.77969	2.84e-06	0.00012704	--	PREDICTED: trans-cinnamate 4-monooxygenase-like [Solanum lycopersicum]
	Novel00624	115.76	47.7067	1.2789	0.0006234	0.010426	--	PREDICTED: CASP-like protein 2C1 [Solanum lycopersicum]
	Novel00635	1.01085	9.80677	-3.2782	0.0036653	0.041205	-//-
	Novel00639	277.034	151.688	0.86896	3.1605e-05	0.00097637	-//-
	Novel00649	374.765	1378.93	-1.8795	2.082e-07	1.3471e-05	--	PREDICTED: omega-6 fatty acid desaturase, endoplasmic reticulum-like [Nicotiana tomentosiformis]
	Novel00650	2014.45	1091.94	0.8835	3.4623e-08	2.8468e-06	-//-
	Novel00651	174.22	72.5168	1.2645	2.8596e-07	1.7566e-05	-//-
	Novel00655	303.718	69.7191	2.1231	1.5849e-06	7.7144e-05	--	PREDICTED: uncharacterized protein LOC101263830 isoform X2 [Solanum lycopersicum]
	Novel00657	341.907	514.27	-0.58892	0.0012605	0.018226	-//-
	Novel00674	138.405	70.8073	0.96693	0.00011473	0.0027876	--	PREDICTED: uncharacterized protein LOC104646867 [Solanum lycopersicum]
	Novel00691	729.657	353.222	1.0466	1.8766e-06	8.9545e-05	--	PREDICTED: G-type lectin S-receptor-like serine/threonine-protein kinase SD2-5 [Solanum lycopersicum]
	Novel00699	89.0387	35.5543	1.3244	0.0028248	0.033578	-//-
	Novel00703	277.609	100.207	1.4701	1.093e-06	5.5739e-05	--	PREDICTED: protein TIFY 5A-like [Solanum tuberosum]
	Novel00714	414.123	273.891	0.59646	0.0021703	0.02759	--	PREDICTED: uncharacterized protein LOC101256994 isoform X2 [Solanum lycopersicum]
	Novel00718	94.3984	206.154	-1.1269	0.00020338	0.0043739	-//-
	Novel00726	514.645	189.909	1.4383	3.1203e-05	0.0009673	--	PREDICTED: uncharacterized protein LOC101265850 [Solanum lycopersicum]
	Novel00732	152.157	38.3098	1.9898	0.00016899	0.0037757	--	PREDICTED: probable WRKY transcription factor 41 [Nicotiana tomentosiformis]
	Novel00740	874.089	582.636	0.58518	0.00055079	0.009465	-//-
	Novel00746	368.322	172.59	1.0936	5.4841e-08	4.199e-06	-//-
	Novel00748	133.78	232.045	-0.79454	0.00029267	0.0058016	-//-
	Novel00773	26.1372	55.3885	-1.0835	0.003984	0.043981	--	PREDICTED: uncharacterized protein LOC102600560 [Solanum tuberosum]
	Novel00780	51.4595	20.1944	1.3495	0.00032878	0.0063491	-//-
	Novel00786	37.9728	7.16345	2.4062	0.0012625	0.018227	-//-
	Novel00801	1176.32	800.716	0.55491	0.00090414	0.013949	--	PREDICTED: thioredoxin-like 2, chloroplastic [Solanum lycopersicum]
	Novel00826	487.092	253.709	0.94102	0.00014126	0.0032882	--	PREDICTED: kirola-like [Solanum lycopersicum]>gi|723754942|ref|XP_004253534.2| PREDICTED: kirola-like [Solanum lycopersicum]
	Novel00856	332.743	183.814	0.85616	0.004211	0.045761	--	PREDICTED: phosphatidylinositol N-acetylglucosaminyltransferase subunit P-like isoform X1 [Solanum tuberosum]
	Novel00868	1975.45	1348.16	0.5512	0.00049044	0.0086619	--	PREDICTED: G-type lectin S-receptor-like serine/threonine-protein kinase At4g27290 [Solanum lycopersicum]
	Novel00874	40.8356	11.8766	1.7817	0.00025719	0.0052626	--	PREDICTED: peroxidase 70-like [Solanum lycopersicum]
	Novel00878	155.229	252.302	-0.70075	0.00076155	0.012164	--	PREDICTED: uncharacterized protein LOC101262605 [Solanum lycopersicum]
	Novel00879	1705.15	1179.94	0.53119	0.0029454	0.034672	--	PREDICTED: inositol-1,4,5-triphosphate-5-phosphatase isoform X1 [Solanum lycopersicum]
	Novel00880	616.827	325.763	0.92104	4.2671e-07	2.4574e-05	--	PREDICTED: dehydrogenase/reductase SDR family member 12-like, partial [Solanum lycopersicum]
	Novel00881	142.674	83.2298	0.77755	0.0019201	0.025115	--	PREDICTED: dehydrogenase/reductase SDR family member 12-like [Solanum lycopersicum]
	Novel00886	50.574	18.2974	1.4668	0.00017958	0.0039529	--	PREDICTED: WAT1-related protein At5g64700 [Solanum lycopersicum]
	Novel00890	818.694	390.326	1.0686	4.5851e-05	0.0013189	--	PREDICTED: dehydrodolichyl diphosphate synthase 2-like [Solanum lycopersicum]
	RRNA_11_11	214.608	106.803	1.0068	9.9723e-06	0.00037166	5.8S_rRNA	5.8S_rRNA [Source:RNAMMER;Acc:5.8S_rRNA]
	Solyc01g005220.2	1531.96	871.799	0.81331	7.6348e-07	4.0803e-05	-//-
	Solyc01g005230.2	266.362	113.483	1.2309	1.4373e-08	1.3571e-06	-//-
	Solyc01g005390.2	246.691	44.6093	2.4673	0.0001036	0.0025753	-//-
	Solyc01g005430.2	2411.04	1333.67	0.85426	3.9677e-07	2.3251e-05	-//-
	Solyc01g005440.2	4610.46	3091.15	0.57677	0.00015314	0.0034976	-//-
	Solyc01g006090.2	41.2238	104.489	-1.3418	4.18e-06	0.00017843	-//-
	Solyc01g006170.2	329.486	569.631	-0.78981	1.239e-05	0.00044294	-//-
	Solyc01g006180.2	157.277	344.974	-1.1332	6.682e-05	0.0017981	-//-
	Solyc01g006300.2	13875.7	20001.7	-0.52756	0.00036323	0.0068789	-//-
	Solyc01g006360.2	829.316	1221.5	-0.55866	0.0026642	0.032272	-//-
	Solyc01g006520.2	935.973	551.596	0.76285	0.0013251	0.018874	-//-
	Solyc01g006550.2	2019.71	877.384	1.2029	0.00014985	0.00344	-//-
	Solyc01g006680.2	553.925	859.763	-0.63425	0.00015825	0.0035897	-//-
	Solyc01g006890.2	300.415	184.682	0.70192	0.00039865	0.0073977	-//-
	Solyc01g006950.2	7322.43	3126.39	1.2278	1.6241e-09	1.9118e-07	-//-
	Solyc01g007000.2	1332.67	355.007	1.9084	0.0034871	0.039596	-//-
	Solyc01g007050.1	142.626	60.5796	1.2353	2.7049e-06	0.00012209	-//-
	Solyc01g007110.2	1912.69	1126.64	0.76358	1.0689e-06	5.4821e-05	-//-
	Solyc01g007190.2	218.306	523.235	-1.2611	1.3621e-11	2.9591e-09	-//-
	Solyc01g007500.2	215.704	119.567	0.85123	5.5154e-05	0.0015498	-//-
	Solyc01g007530.2	68.9299	35.8135	0.94462	0.0033586	0.038552	-//-
	Solyc01g007870.2	37.0573	14.5089	1.3528	0.0042107	0.045761	-//-
	Solyc01g007950.2	218.47	98.2221	1.1533	2.0897e-07	1.3488e-05	-//-
	Solyc01g007970.1	47.6535	11.1725	2.0926	0.00085631	0.013358	-//-
	Solyc01g007980.2	2582.4	1433.85	0.84882	6.9746e-08	5.148e-06	-//-
	Solyc01g008010.2	811.671	529.231	0.617	0.00030366	0.0059885	-//-
	Solyc01g008130.2	575.883	373.295	0.62546	0.00042225	0.0077177	-//-
	Solyc01g008160.2	227.975	362.959	-0.67093	0.00071731	0.011596	-//-
	Solyc01g008210.2	75.8633	37.6517	1.0107	0.0011953	0.017492	-//-
	Solyc01g008290.2	194.411	294.891	-0.60107	0.0031345	0.036513	-//-
	Solyc01g008500.2	1022.5	545.602	0.90619	0.00021236	0.0045216	-//-
	Solyc01g008510.2	102.916	38.9311	1.4025	5.2601e-06	0.00021687	-//-
	Solyc01g008560.2	4427.43	2079.9	1.09	8.8649e-11	1.5688e-08	-//-
	Solyc01g008640.2	33.5038	9.95199	1.7513	0.00067781	0.011112	-//-
	Solyc01g008650.2	15.0929	2.80141	2.4296	0.0040083	0.044078	-//-
	Solyc01g008690.2	48.2318	15.9077	1.6003	0.00012365	0.002958	-//-
	Solyc01g008850.2	8198.29	5533.01	0.56726	0.00012349	0.0029569	-//-
	Solyc01g008870.1	43.8144	18.2312	1.265	0.0020271	0.026181	-//-
	Solyc01g009320.1	66.72	25.7807	1.3718	0.00017631	0.0039001	-//-
	Solyc01g009430.2	4186.96	6228.77	-0.57304	0.0001568	0.0035659	-//-
	Solyc01g009480.2	28.392	3.65801	2.9564	0.00021889	0.0046312	-//-
	Solyc01g009700.1	901.885	427.594	1.0767	3.915e-05	0.0011553	-//-
	Solyc01g009780.2	2268.06	1572.88	0.52805	0.00087726	0.013637	-//-
	Solyc01g009820.2	2205.13	1237.22	0.83376	5.842e-08	4.4603e-06	-//-
	Solyc01g009870.2	124.068	38.5304	1.6871	2.7454e-09	3.0191e-07	-//-
	Solyc01g009930.1	2461.15	1018.8	1.2725	1.0414e-06	5.3619e-05	-//-
	Solyc01g010020.2	1289.53	881.137	0.54941	0.00061067	0.010257	-//-
	Solyc01g010200.2	676.945	1104.33	-0.70605	0.00045195	0.0081217	-//-
	Solyc01g010310.2	97.0906	189.194	-0.96247	3.4028e-05	0.0010392	-//-
	Solyc01g010430.2	3632.42	1845.2	0.97715	2.0515e-05	0.000681	-//-
	Solyc01g010660.2	1731.63	734.201	1.2379	7.1706e-15	4.2581e-12	-//-
	Solyc01g010970.2	56.1903	101.93	-0.85918	0.0017478	0.023411	-//-
	Solyc01g014230.2	1091.37	746.908	0.54714	0.00084507	0.013221	-//-
	Solyc01g014250.2	94.5767	161.868	-0.77526	0.00077141	0.012285	-//-
	Solyc01g014840.2	1793.76	1233.4	0.54034	0.00057599	0.0097725	-//-
	Solyc01g048590.1	56.8343	23.6594	1.2643	0.0024266	0.030006	-//-
	Solyc01g056780.2	1065.43	719.707	0.56595	0.0012626	0.018227	-//-
	Solyc01g057080.1	58.7476	9.35273	2.6511	1.3729e-09	1.6601e-07	-//-
	Solyc01g057200.2	544.527	351.998	0.62944	0.00061658	0.010341	-//-
	Solyc01g057680.2	170.029	331.973	-0.96529	1.058e-05	0.00038997	-//-
	Solyc01g057770.2	9092.18	4169.2	1.1249	0.00056785	0.0096879	-//-
	Solyc01g057830.2	4748.22	3275.04	0.53588	0.0011435	0.016882	-//-
	Solyc01g057910.2	227.779	145.802	0.64363	0.0025005	0.030678	-//-
	Solyc01g059980.2	9013.49	15876.7	-0.81675	0.00064811	0.010736	-	Glucan endo-1,3-beta-glucosidase B [Source:UniProtKB/Swiss-Prot;Acc:Q01413]
	Solyc01g060130.2	464.424	972.905	-1.0669	1.9144e-06	9.1187e-05	SAR2	GTP-binding protein SAR2 [Source:UniProtKB/Swiss-Prot;Acc:P52884]
	Solyc01g065580.2	700.776	1050.24	-0.5837	0.00039697	0.0073768	-//-
	Solyc01g065980.2	1727.37	2970.16	-0.78196	3.6687e-07	2.1642e-05	-//-
	Solyc01g066200.1	39.7944	94.7241	-1.2512	0.0020097	0.026057	-//-
	Solyc01g066260.2	89.7173	271.933	-1.5998	2.5013e-13	8.7948e-11	-//-
	Solyc01g066290.2	147.255	386.876	-1.3936	1.0168e-12	3.0528e-10	-//-
	Solyc01g066340.2	289.679	173.95	0.73578	0.00031473	0.0061659	-//-
	Solyc01g067300.2	72.7907	29.6887	1.2938	0.0030743	0.03589	-//-
	Solyc01g067330.2	329.104	209.699	0.65022	0.0016044	0.02183	-//-
	Solyc01g067380.2	554.882	781.922	-0.49484	0.0043107	0.046485	-//-
	Solyc01g067740.2	12941.2	9334.62	0.47131	0.0044906	0.048038	-//-
	Solyc01g067750.2	1703.98	2542.77	-0.57749	0.00042567	0.0077591	-//-
	Solyc01g068000.2	1751.08	863.284	1.0203	8.3665e-08	5.9938e-06	-//-
	Solyc01g068490.2	1060.44	734.723	0.52939	0.0010291	0.015511	-//-
	Solyc01g068500.2	44.6883	89.3951	-1.0003	0.00088384	0.013704	-//-
	Solyc01g073710.2	251.936	115.817	1.1212	3.1046e-07	1.8812e-05	-//-
	Solyc01g073720.2	405.691	75.2502	2.4306	2.7832e-16	2.4791e-13	-//-
	Solyc01g073760.2	418.676	278.11	0.59018	0.0024906	0.030613	-//-
	Solyc01g073800.2	382.849	103.946	1.8809	2.2718e-12	6.1321e-10	-//-
	Solyc01g073820.2	2066.13	483.427	2.0956	2.8741e-20	9.6001e-17	-//-
	Solyc01g073830.1	204.922	57.9068	1.8233	1.0706e-10	1.8222e-08	-//-
	Solyc01g073840.1	780.979	231.451	1.7546	0.00035268	0.0067124	-//-
	Solyc01g073860.2	329.184	84.4062	1.9635	4.0205e-05	0.0011819	-//-
	Solyc01g073880.2	259.691	109.374	1.2475	0.00023123	0.0048272	-//-
	Solyc01g073890.2	5937.83	1920.4	1.6285	8.1881e-08	5.8976e-06	-//-
	Solyc01g073910.2	1509.66	781.924	0.94913	9.453e-09	9.3211e-07	-//-
	Solyc01g074000.2	139.428	261.744	-0.90864	0.00074632	0.011985	-//-
	Solyc01g074030.2	3784.13	2502.92	0.59635	0.00055599	0.0095299	-//-
	Solyc01g079200.2	1425	337.283	2.0789	1.6941e-06	8.1712e-05	-//-
	Solyc01g079260.2	1005.92	564.789	0.83273	4.5392e-07	2.5918e-05	-//-
	Solyc01g079320.2	67.3064	114.11	-0.76161	0.0042728	0.046226	-//-
	Solyc01g079500.2	93.2218	182.61	-0.97003	0.00054154	0.0093663	-//-
	Solyc01g079550.2	32.0827	7.56785	2.0838	0.00011987	0.0028832	-//-
	Solyc01g079600.2	5359.45	3392.09	0.65991	1.8913e-05	0.00063571	-//-
	Solyc01g079790.2	1791.53	1050.4	0.77025	0.00024617	0.0050835	-//-
	Solyc01g079810.2	2169.15	1074.93	1.0129	6.0533e-09	6.2214e-07	-//-
	Solyc01g079930.1	26.865	5.44289	2.3033	0.00012816	0.003037	-//-
	Solyc01g079940.2	2721.15	961.972	1.5002	2.6651e-15	1.6956e-12	-//-
	Solyc01g079950.2	999.172	526.349	0.92471	3.7721e-08	3.0269e-06	-//-
	Solyc01g079960.2	71.4901	11.803	2.5986	7.5065e-11	1.3645e-08	-//-
	Solyc01g080150.2	149.974	249.967	-0.73703	0.0013211	0.018848	-//-
	Solyc01g080200.2	1430.02	2265.87	-0.66403	3.5255e-05	0.0010633	-//-
	Solyc01g080220.2	4317.81	6416	-0.57137	0.003054	0.035684	-//-
	Solyc01g080280.2	30882.9	18131	0.76835	0.0001448	0.0033512	-//-
	Solyc01g080290.2	122.798	67.3809	0.86587	0.0007103	0.011524	-//-
	Solyc01g081340.2	73.4163	36.4165	1.0115	0.0040937	0.044797	-//-
	Solyc01g086650.2	2511.81	1228.85	1.0314	3.5785e-05	0.0010744	-//-
	Solyc01g086680.2	625.064	1746.73	-1.4826	7.6294e-06	0.00030159	-//-
	Solyc01g086710.2	564.682	953.864	-0.75634	7.2339e-06	0.0002868	-//-
	Solyc01g086730.2	1425.87	853.75	0.73996	0.00064216	0.010653	-//-
	Solyc01g086820.2	127.399	219.782	-0.78672	0.00028262	0.0056436	-//-
	Solyc01g086850.2	716.913	428.932	0.74105	2.0127e-05	0.00066979	-//-
	Solyc01g087020.2	1647.5	841.607	0.96906	2.3742e-06	0.00011033	-//-
	Solyc01g087160.2	1761.51	1197.75	0.55648	0.00055444	0.0095095	-//-
	Solyc01g087590.2	1059.09	314.324	1.7525	6.2459e-05	0.0017031	-//-
	Solyc01g087630.1	167.854	41.6388	2.0112	6.5478e-07	3.5708e-05	-//-
	Solyc01g087800.2	3100.08	4523.72	-0.54521	0.0003423	0.006571	-//-
	Solyc01g087820.2	2540.14	4625.39	-0.86467	3.6254e-08	2.9536e-06	-//-
	Solyc01g087840.2	364.153	965.924	-1.4074	0.00074829	0.012009	-//-
	Solyc01g088160.2	466.419	289.29	0.68911	0.00016939	0.0037814	-//-
	Solyc01g088390.2	45.9161	103.456	-1.1719	6.0528e-05	0.0016623	-//-
	Solyc01g088690.2	1155.72	740.704	0.64183	0.00012573	0.0029919	-//-
	Solyc01g088760.2	1091.26	770.448	0.50223	0.0021214	0.027162	-//-
	Solyc01g088810.2	291.042	120.516	1.272	0.00045639	0.0081851	-//-
	Solyc01g089880.2	1819.63	1010.69	0.8483	0.0010562	0.015794	-//-
	Solyc01g089890.2	2723.54	826.394	1.7206	1.3434e-18	2.3932e-15	-//-
	Solyc01g090310.2	14.7216	2.96317	2.3127	0.0041769	0.045539	-//-
	Solyc01g090750.2	1646.61	2317	-0.49276	0.0016373	0.022209	-//-
	Solyc01g090790.2	1633.83	1100.73	0.5698	0.0018171	0.024098	-//-
	Solyc01g091030.2	1165.3	2101.96	-0.85104	3.6585e-07	2.1642e-05	-//-
	Solyc01g091360.2	83.3138	29.4074	1.5024	1.0558e-05	0.00038997	-//-
	Solyc01g091580.2	1459.05	1059.84	0.46118	0.0040202	0.044172	-//-
	Solyc01g091630.2	3478.95	2276.39	0.61191	6.0996e-05	0.0016734	-//-
	Solyc01g091700.2	96.2227	245.693	-1.3524	1.4929e-05	0.00052011	-//-
	Solyc01g091830.2	517.499	136.093	1.927	1.3708e-12	3.9816e-10	-//-
	Solyc01g091910.2	1733.92	763.79	1.1828	0.00030259	0.0059762	-//-
	Solyc01g094010.2	557.635	298.302	0.90254	0.00027956	0.0056127	-//-
	Solyc01g094070.2	16.9598	3.9944	2.0861	0.0037458	0.041916	-//-
	Solyc01g094280.2	343.221	551.755	-0.68489	0.00012447	0.0029696	-//-
	Solyc01g094330.2	532.31	1174.06	-1.1412	4.6026e-08	3.5962e-06	-//-
	Solyc01g094370.2	906.859	463.547	0.96816	2.2903e-06	0.00010681	-//-
	Solyc01g094550.2	2780.63	1260.97	1.1409	1.4022e-12	4.0007e-10	-//-
	Solyc01g094910.2	975.064	1476.53	-0.59864	0.00014104	0.0032882	-//-
	Solyc01g095070.2	2060.52	3465.01	-0.74985	3.6476e-05	0.0010903	-//-
	Solyc01g095100.2	746.24	357.523	1.0616	1.8247e-09	2.1017e-07	-//-
	Solyc01g095140.2	3379.16	778.102	2.1186	4.8926e-10	6.7631e-08	-//-
	Solyc01g095150.2	14208.7	6755.56	1.0726	2.0679e-10	3.2891e-08	-//-
	Solyc01g095460.2	1393.23	661.111	1.0755	3.8447e-06	0.00016651	-//-
	Solyc01g095480.2	388.353	588.57	-0.59985	0.00064224	0.010653	-//-
	Solyc01g095620.2	5061.51	3376.26	0.58414	9.678e-05	0.0024352	-//-
	Solyc01g095630.2	12823.1	7428.95	0.78752	0.0015306	0.021007	-//-
	Solyc01g095670.2	1730.95	1148.88	0.59133	0.00032159	0.0062681	-//-
	Solyc01g095770.2	48.5605	15.8655	1.6139	0.00015933	0.0036058	-//-
	Solyc01g095810.2	17.9404	2.20583	3.0238	0.00022631	0.0047543	-//-
	Solyc01g095990.2	6236.23	4536.95	0.45895	0.0023475	0.029356	-//-
	Solyc01g096200.2	4429.8	2138.51	1.0506	4.4562e-12	1.1026e-09	-//-
	Solyc01g096240.2	2654.71	1884.67	0.49424	0.0033973	0.038796	-//-
	Solyc01g096420.2	1827.43	4018.99	-1.137	0.00077206	0.012288	-//-
	Solyc01g096550.2	186.37	327.395	-0.81287	4.1463e-05	0.0012096	-//-
	Solyc01g096620.2	281.662	175.084	0.68591	0.0042652	0.046181	-//-
	Solyc01g096660.2	2697.94	1743.55	0.62983	9.2416e-05	0.002343	-//-
	Solyc01g096670.2	697.392	425.636	0.71235	0.00017909	0.0039453	-//-
	Solyc01g096720.2	30.4203	239.668	-2.9779	1.0545e-17	1.4089e-14	-//-
	Solyc01g096800.2	206.789	349.035	-0.75521	9.7905e-05	0.0024589	-//-
	Solyc01g096920.2	317.549	493.967	-0.63744	0.00032509	0.0063116	-//-
	Solyc01g097110.1	10.0951	30.7438	-1.6066	0.0015485	0.02122	-//-
	Solyc01g097270.2	37490.6	64655.8	-0.78625	0.0024561	0.030286	-//-
	Solyc01g097350.2	2996.78	2144.06	0.48307	0.0016704	0.02259	-//-
	Solyc01g097460.2	4275.07	2892.52	0.56362	0.00026141	0.0053364	-//-
	Solyc01g097570.2	223.99	142.798	0.64945	0.0027106	0.032671	-//-
	Solyc01g097640.2	530.46	989.905	-0.90005	9.8469e-08	6.9244e-06	-//-
	Solyc01g097650.2	324.954	221.409	0.55352	0.0044031	0.047272	-//-
	Solyc01g097730.2	190.87	304.243	-0.67263	0.00079681	0.012584	-//-
	Solyc01g097870.2	4550.11	6236.28	-0.45478	0.002766	0.033071	-//-
	Solyc01g097920.2	945.191	1498.98	-0.6653	0.00026781	0.0054216	-//-
	Solyc01g097970.2	41.7425	88.3767	-1.0822	0.00040498	0.0074789	-//-
	Solyc01g098000.2	884.445	1340.76	-0.60021	0.00017631	0.0039001	-//-
	Solyc01g098100.2	408.2	636.633	-0.64119	0.0013904	0.019534	-//-
	Solyc01g098380.2	737.127	1145.63	-0.63616	0.00011064	0.0027051	-//-
	Solyc01g098510.2	57.0191	24.369	1.2264	0.00063341	0.010539	-//-
	Solyc01g098580.2	452.293	183.753	1.2995	3.9552e-06	0.00017047	-//-
	Solyc01g098590.2	8558.05	4163.69	1.0394	8.1695e-12	1.8345e-09	-//-
	Solyc01g098600.2	165.199	86.2279	0.93797	0.0002293	0.0047907	-//-
	Solyc01g098630.2	72.6475	152.695	-1.0717	2.1329e-05	0.00070451	-//-
	Solyc01g098910.2	2538.8	1465.29	0.79296	0.00014126	0.0032882	-//-
	Solyc01g099160.2	357.073	202.83	0.81595	0.0028075	0.033411	-//-
	Solyc01g099230.2	169.621	284.154	-0.74436	0.00032908	0.0063491	-//-
	Solyc01g099370.2	10864.7	5653.72	0.94238	0.0013564	0.019218	-//-
	Solyc01g099600.2	419.332	684.233	-0.70639	4.6229e-05	0.0013283	-//-
	Solyc01g099660.2	6.22074	24.1429	-1.9564	0.0019087	0.024993	-//-
	Solyc01g099680.2	11391	8010.96	0.50785	0.0012456	0.018055	-//-
	Solyc01g099800.2	497.049	340.662	0.54505	0.0015513	0.021247	-//-
	Solyc01g099860.2	1075.72	740.197	0.53932	0.00091596	0.014054	-//-
	Solyc01g099900.2	16402.1	22150.4	-0.43345	0.0031523	0.036688	-//-
	Solyc01g099990.2	107.497	547.979	-2.3498	0.00022132	0.0046642	-//-
	Solyc01g100010.2	2395.49	1308.02	0.87293	0.0030536	0.035684	-//-
	Solyc01g100030.2	70.5649	136.411	-0.95093	0.0047532	0.049902	-//-
	Solyc01g100080.2	146.178	233.521	-0.67582	0.0012414	0.018028	-//-
	Solyc01g100240.2	2657.69	1821.58	0.54498	0.00032903	0.0063491	-//-
	Solyc01g100270.2	163.474	77.1013	1.0842	8.4427e-06	0.00032415	-//-
	Solyc01g100280.2	42.2447	89.3694	-1.081	0.00045736	0.0081968	-//-
	Solyc01g100320.2	3733.33	5612.84	-0.58827	0.0043804	0.047066	-//-
	Solyc01g100360.2	623.14	876.494	-0.49219	0.0043594	0.046935	-//-
	Solyc01g100380.2	9676.11	17655	-0.86757	0.00038006	0.007117	-//-
	Solyc01g100490.2	2498.56	1644.02	0.60387	0.00012549	0.0029887	CHLN	Nicotianamine synthase [Source:UniProtKB/Swiss-Prot;Acc:Q9XGI7]
	Solyc01g100570.2	2065.67	3343.84	-0.6949	7.1394e-06	0.0002839	-//-
	Solyc01g100580.2	100.56	164.059	-0.70616	0.0014985	0.020726	-//-
	Solyc01g101090.2	813.291	590.123	0.46275	0.004667	0.049302	-//-
	Solyc01g101120.2	112.729	211.848	-0.91018	3.9104e-05	0.0011553	-//-
	Solyc01g101130.2	1294.52	862.9	0.58515	0.00043144	0.0078243	-//-
	Solyc01g101140.2	3889	2520.81	0.62551	5.7867e-05	0.0016055	-//-
	Solyc01g102270.2	217.434	320.912	-0.5616	0.0036732	0.041276	-//-
	Solyc01g102390.2	1659.76	905.572	0.87407	1.2626e-05	0.00044986	-//-
	Solyc01g102490.2	1063.6	647.793	0.71534	7.662e-06	0.00030182	-//-
	Solyc01g102700.2	2223.63	1190.97	0.90078	5.7076e-09	5.9116e-07	-//-
	Solyc01g102880.1	892.118	466.076	0.93667	0.00020503	0.0043971	-//-
	Solyc01g103080.2	1569.53	2202.43	-0.48877	0.0014741	0.020441	-//-
	Solyc01g103170.2	1159.53	768.733	0.59299	0.00029471	0.0058335	-//-
	Solyc01g103470.2	433.108	268.581	0.68937	0.00019161	0.0041594	-//-
	Solyc01g103490.2	2177.82	1495.28	0.54247	0.00052168	0.0090922	-//-
	Solyc01g103580.2	503.701	195.525	1.3652	1.6891e-07	1.12e-05	-//-
	Solyc01g103740.2	864.868	1465.39	-0.76074	2.5923e-06	0.00011801	-//-
	Solyc01g103800.2	4822.95	6451.31	-0.41968	0.0042381	0.045962	-//-
	Solyc01g103970.2	1025.58	680.441	0.5919	0.00034754	0.0066454	-//-
	Solyc01g104070.2	908.215	1290.27	-0.50657	0.0015254	0.020979	-//-
	Solyc01g104640.2	218.928	329.066	-0.58793	0.002737	0.032848	-//-
	Solyc01g104740.2	381.752	1268.36	-1.7323	1.2383e-05	0.00044294	-//-
	Solyc01g105180.2	1244.54	854.785	0.54198	0.0010026	0.015154	-//-
	Solyc01g105190.2	319.679	140.703	1.184	1.2163e-08	1.1649e-06	-//-
	Solyc01g105200.2	156.104	63.1586	1.3055	3.2598e-05	0.0010024	-//-
	Solyc01g105210.2	435.417	166.059	1.3907	2.7488e-08	2.3618e-06	-//-
	Solyc01g105230.2	1780.18	1260.75	0.49774	0.001307	0.018725	-//-
	Solyc01g105270.2	319.5	183.047	0.8036	7.2068e-05	0.0019239	-//-
	Solyc01g105280.2	4483.11	2914.38	0.62131	6.4414e-05	0.0017492	-//-
	Solyc01g105290.2	4946.98	3113.62	0.66796	0.001766	0.023553	-//-
	Solyc01g105370.2	1331.45	3675.99	-1.4651	0.00014039	0.0032792	-//-
	Solyc01g105560.2	8984.99	6257.44	0.52194	0.00040948	0.0075359	-//-
	Solyc01g105630.2	987.5	411.282	1.2637	2.3091e-09	2.5926e-07	-//-
	Solyc01g105660.2	1806.37	2559.61	-0.50283	0.0018493	0.024378	-//-
	Solyc01g106210.2	2078.12	3557.96	-0.77577	4.1624e-07	2.4128e-05	-//-
	Solyc01g106400.2	208.226	104.123	0.99986	0.00018732	0.0040862	-//-
	Solyc01g106510.2	38.4716	240.326	-2.6431	9.0051e-25	8.0211e-21	-//-
	Solyc01g106780.2	265.654	432.013	-0.70153	0.00049428	0.008724	-//-
	Solyc01g106830.2	202.717	80.4799	1.3328	0.0028	0.033358	-//-
	Solyc01g106890.2	919.625	584.794	0.65312	0.00010645	0.0026289	-//-
	Solyc01g107080.2	360.459	132.979	1.4386	8.8942e-09	8.8275e-07	-//-
	Solyc01g107170.2	4499.21	2271.38	0.9861	0.0036614	0.041178	-//-
	Solyc01g107180.2	629.731	448.641	0.48917	0.0039144	0.043439	-//-
	Solyc01g107270.2	29.4484	74.8587	-1.346	0.00010358	0.0025753	-//-
	Solyc01g107390.2	520.371	100.095	2.3782	1.7892e-09	2.0697e-07	-//-
	Solyc01g107400.2	121.299	323.601	-1.4156	2.4059e-07	1.5234e-05	-//-
	Solyc01g107580.2	90.6578	157.853	-0.80008	0.0010095	0.015232	-//-
	Solyc01g107590.2	2563.87	1696.4	0.59585	0.00018916	0.0041163	-//-
	Solyc01g107740.2	1627.95	938.915	0.79399	2.5175e-05	0.00080856	-//-
	Solyc01g108070.2	446.217	299.133	0.57696	0.0024342	0.030086	-//-
	Solyc01g108240.2	863.34	298.08	1.5342	0.0015777	0.021554	-//-
	Solyc01g108440.2	814.67	383.152	1.0883	7.6868e-09	7.7805e-07	-//-
	Solyc01g108490.2	3427.38	5388.53	-0.65279	0.00039375	0.0073323	-//-
	Solyc01g108630.2	5447.48	2005.3	1.4418	3.0714e-15	1.9087e-12	-//-
	Solyc01g109110.2	8968.78	4173.58	1.1036	7.9957e-07	4.2562e-05	-//-
	Solyc01g109120.2	774.433	118.659	2.7063	0.00025166	0.0051768	-//-
	Solyc01g109130.2	304.298	456.319	-0.58456	0.0014352	0.020017	-//-
	Solyc01g109220.2	484.506	684.395	-0.49831	0.0032961	0.038063	-//-
	Solyc01g109320.2	142.832	672.717	-2.2357	0.00014639	0.0033751	-//-
	Solyc01g109420.2	493.726	285.159	0.79194	1.2318e-05	0.00044183	-//-
	Solyc01g109500.2	1051.47	649.363	0.69532	0.0014326	0.019996	-//-
	Solyc01g109570.2	4219.9	3010.26	0.48732	0.0012748	0.018355	-//-
	Solyc01g109660.2	55965.2	83649.1	-0.57982	5.2525e-05	0.0014806	-//-
	Solyc01g109680.2	215.934	398.096	-0.88253	1.2853e-05	0.00045672	-//-
	Solyc01g109700.2	414.017	613.676	-0.56779	0.0019883	0.025829	-//-
	Solyc01g109800.2	133.422	223.668	-0.74536	0.00036029	0.0068282	-//-
	Solyc01g109890.2	1816.79	1141.33	0.67067	1.3562e-05	0.00047874	-//-
	Solyc01g110130.2	279.732	519.95	-0.89433	0.00050487	0.0088817	-//-
	Solyc01g110310.2	4135.39	2573.17	0.68448	1.2399e-05	0.00044294	-//-
	Solyc01g110440.2	438.459	264.893	0.72703	0.0020777	0.026757	-//-
	Solyc01g110480.2	7585.61	4082.39	0.89385	1.8189e-08	1.6502e-06	-//-
	Solyc01g111260.2	1412.98	969.771	0.54302	0.0010686	0.015935	-//-
	Solyc01g111300.2	6252.96	9011.16	-0.52717	0.00038965	0.007266	-//-
	Solyc01g111420.2	359.143	607.604	-0.75857	1.8838e-05	0.00063473	-//-
	Solyc01g111440.2	7546.96	3162.33	1.2549	1.3791e-13	5.3407e-11	-//-
	Solyc01g111610.2	279.407	168.89	0.72629	0.00037379	0.0070292	-//-
	Solyc01g111630.2	20670.3	13040.2	0.66459	0.0021285	0.027214	-//-
	Solyc01g111800.2	242.68	161.147	0.59068	0.0042787	0.046234	-//-
	Solyc01g111910.2	611.981	919.162	-0.58683	0.00043995	0.0079489	-//-
	Solyc01g111970.2	109.892	51.736	1.0868	7.9803e-05	0.0020846	-//-
	Solyc01g112040.2	690.213	389.304	0.82614	9.4809e-05	0.0023932	-//-
	Solyc01g112050.2	2385.29	1675.66	0.50944	0.00065647	0.010816	-//-
	Solyc01g112060.2	2121.82	1157.77	0.87396	3.3001e-08	2.7472e-06	-//-
	Solyc01g112070.2	707.689	383.718	0.88307	2.5741e-07	1.6147e-05	-//-
	Solyc01g112190.2	487.401	299.786	0.70118	0.0002222	0.0046791	-//-
	Solyc01g112220.2	3653.1	1325.99	1.462	4.5709e-12	1.1104e-09	-//-
	Solyc02g014030.1	2709.4	1476.74	0.87556	3.4338e-08	2.832e-06	-//-
	Solyc02g014090.2	1363.85	957.917	0.50971	0.0020437	0.02637	-//-
	Solyc02g014310.2	4950.26	8283.56	-0.74275	6.2395e-07	3.4449e-05	-//-
	Solyc02g014430.2	41.2463	18.5051	1.1563	0.0045736	0.048634	-//-
	Solyc02g022850.1	1803.9	740.942	1.2837	3.042e-12	7.8161e-10	-//-
	Solyc02g031990.1	1077.05	672.304	0.6799	3.5104e-05	0.0010599	-//-
	Solyc02g032100.2	187.012	395.269	-1.0797	0.0023532	0.029385	-//-
	Solyc02g032660.2	592.861	1028.83	-0.79524	8.7098e-07	4.6179e-05	-//-
	Solyc02g032850.2	2266.81	1653.43	0.4552	0.003764	0.042061	-//-
	Solyc02g032860.2	2963.23	1968.21	0.59029	0.0024262	0.030006	-//-
	Solyc02g032950.2	4547.46	2268.59	1.0033	7.3881e-11	1.3522e-08	-//-
	Solyc02g036240.1	21.6704	3.7536	2.5294	0.0017653	0.023553	-//-
	Solyc02g036370.2	2344.49	996.653	1.2341	0.0023876	0.029701	-//-
	Solyc02g036480.1	6047.54	3287.19	0.87949	9.2036e-07	4.8223e-05	-//-
	Solyc02g061770.2	296.548	537.759	-0.85869	0.0036024	0.040669	-//-
	Solyc02g061790.2	183.616	291.47	-0.66666	0.00075158	0.012033	-//-
	Solyc02g062100.2	785.048	476.074	0.7216	1.82e-05	0.00061798	-//-
	Solyc02g062140.2	1147.72	754.632	0.60492	0.00020829	0.0044491	-//-
	Solyc02g062230.1	86.5004	37.8521	1.1923	0.0013184	0.018819	-//-
	Solyc02g062240.2	340.26	511.426	-0.58789	0.00098748	0.014993	-//-
	Solyc02g062300.2	668.085	1722.27	-1.3662	0.00063835	0.010615	-//-
	Solyc02g062370.2	2819.01	1576.56	0.83841	3.2159e-08	2.6855e-06	-//-
	Solyc02g062460.2	432.454	207.343	1.0605	1.3612e-08	1.2945e-06	-//-
	Solyc02g062500.2	557.716	280.895	0.9895	3.979e-06	0.00017098	-//-
	Solyc02g062550.2	4237.28	1921.04	1.1413	7.7366e-05	0.0020328	-//-
	Solyc02g062700.2	308.769	530.806	-0.78166	2.1746e-05	0.00071563	-//-
	Solyc02g062710.1	326.237	783.785	-1.2645	0.0042767	0.046234	-//-
	Solyc02g062730.2	44.2129	9.7645	2.1789	1.7413e-05	0.00059634	-//-
	Solyc02g062790.2	165.837	45.6829	1.86	3.0718e-11	6.1718e-09	-//-
	Solyc02g062800.2	3682.05	2226.93	0.72545	2.2887e-06	0.00010681	-//-
	Solyc02g062910.1	270.939	466.753	-0.78469	0.00028175	0.0056397	-//-
	Solyc02g063020.1	1003.67	715.689	0.48788	0.003159	0.036735	-//-
	Solyc02g063090.2	1004.43	1442.35	-0.52205	0.0024939	0.03064	-//-
	Solyc02g063140.2	113.532	52.3224	1.1176	4.5296e-05	0.0013057	-//-
	Solyc02g063250.2	54.4005	16.0879	1.7576	0.00049038	0.0086619	-//-
	Solyc02g063280.2	229.253	374.054	-0.70631	0.00027982	0.0056135	-//-
	Solyc02g063350.1	228.935	125.964	0.86193	6.3066e-05	0.0017161	-//-
	Solyc02g063450.2	14298.7	20621.8	-0.52828	0.00029298	0.0058037	-//-
	Solyc02g064680.2	24109	11395.6	1.0811	4.1086e-08	3.2482e-06	-//-
	Solyc02g064800.2	859.915	1335.38	-0.63499	0.00010297	0.0025691	-//-
	Solyc02g064830.2	452.48	112.49	2.0081	6.8408e-10	9.0495e-08	-//-
	Solyc02g065190.2	14.0021	40.8208	-1.5437	0.00050914	0.0089239	-//-
	Solyc02g065290.1	10.257	29.1869	-1.5087	0.0032137	0.037257	-//-
	Solyc02g065350.2	69.818	121.773	-0.80252	0.0022952	0.028794	-//-
	Solyc02g065470.1	152.084	71.1124	1.0967	0.0047178	0.049673	-//-
	Solyc02g065550.2	1555.52	551.76	1.4953	1.3086e-07	8.9894e-06	-//-
	Solyc02g065560.1	91.7614	49.9511	0.87737	0.0037863	0.04221	-//-
	Solyc02g066930.2	118.212	247.215	-1.0644	1.214e-06	6.1094e-05	-//-
	Solyc02g067120.2	783.594	391.901	0.99962	2.4162e-06	0.00011209	-//-
	Solyc02g067250.1	795.822	535.939	0.57038	0.0010415	0.015627	-//-
	Solyc02g067340.2	475.447	292.345	0.70161	0.00017801	0.0039279	-//-
	Solyc02g067530.2	2305.25	1233.5	0.90217	8.8243e-09	8.7986e-07	-//-
	Solyc02g067580.2	974.725	1640.37	-0.75096	0.0001016	0.0025383	-//-
	Solyc02g067600.1	1485.08	556.083	1.4172	0.00013299	0.0031367	-//-
	Solyc02g067610.1	2514.95	1101.82	1.1906	0.00028049	0.0056228	-//-
	Solyc02g067660.2	3804.4	2128.69	0.83771	0.0013266	0.018886	-//-
	Solyc02g067790.2	155.069	536.637	-1.791	6.2938e-06	0.00025329	-//-
	Solyc02g067920.2	1241.98	829.243	0.58278	0.0013856	0.019494	-//-
	Solyc02g067930.2	45.6502	15.1504	1.5913	0.00020632	0.0044107	-//-
	Solyc02g068140.2	371.11	233.789	0.66664	0.0004264	0.0077616	-//-
	Solyc02g068380.2	2513.81	3426.71	-0.44695	0.0040522	0.044446	-//-
	Solyc02g068540.1	81.3387	43.5174	0.90235	0.0044173	0.047406	-//-
	Solyc02g068640.2	934.873	1299.21	-0.47479	0.002728	0.032808	-//-
	Solyc02g068660.1	520.844	338.566	0.62141	0.00052974	0.009192	-//-
	Solyc02g068670.1	747.65	202.69	1.8831	2.6158e-13	8.9615e-11	-//-
	Solyc02g068680.1	6761.42	2738.93	1.3037	7.9674e-05	0.0020832	-//-
	Solyc02g068770.2	857.807	1222.52	-0.51113	0.0015452	0.021185	-//-
	Solyc02g068830.1	1161.07	609.939	0.92872	0.0036904	0.041418	-//-
	Solyc02g068900.2	1919.5	2971.46	-0.63044	9.653e-05	0.0024312	-//-
	Solyc02g069120.2	247.229	398.137	-0.68742	0.00032559	0.0063138	-//-
	Solyc02g069350.2	836.723	589.849	0.5044	0.0037282	0.041771	-//-
	Solyc02g069580.2	4674.95	3016.12	0.63226	3.1842e-05	0.00098141	-//-
	Solyc02g069740.2	66.8629	26.3652	1.3426	0.00011747	0.0028399	-//-
	Solyc02g069760.1	26.604	65.0041	-1.2889	0.00084024	0.013161	-//-
	Solyc02g069920.2	665.467	454.994	0.54852	0.004687	0.049445	-//-
	Solyc02g069960.2	310.418	140.822	1.1403	8.2126e-08	5.8994e-06	-//-
	Solyc02g070090.1	445.849	57.2855	2.9603	0.00010116	0.0025334	-//-
	Solyc02g070100.2	462.83	711.034	-0.61944	0.00027699	0.0055736	-//-
	Solyc02g070130.1	16.8083	3.7536	2.1628	0.0039818	0.043981	-//-
	Solyc02g070780.2	184.252	366.378	-0.99165	0.00012246	0.0029348	-//-
	Solyc02g070910.1	544.449	321.046	0.76202	2.0977e-05	0.00069376	-//-
	Solyc02g070920.2	145.082	66.0739	1.1347	1.3994e-05	0.00049267	-//-
	Solyc02g071130.2	285.007	84.4099	1.7555	2.8563e-11	5.8265e-09	-//-
	Solyc02g071560.2	2644.3	1526.2	0.79294	3.6721e-07	2.1642e-05	-//-
	Solyc02g071610.2	2069.66	999.943	1.0495	9.868e-06	0.00036829	-//-
	Solyc02g071620.2	4586.88	2844.57	0.6893	6.6641e-06	0.00026658	-//-
	Solyc02g071770.2	75.0084	35.9661	1.0604	0.0039351	0.043596	-//-
	Solyc02g071780.2	3261.93	1580.73	1.0451	9.9717e-11	1.7416e-08	-//-
	Solyc02g071810.2	133.057	74.3183	0.84025	0.0045154	0.048207	-//-
	Solyc02g071990.2	1608.51	1164.5	0.46601	0.0039838	0.043981	-//-
	Solyc02g072150.2	4340.12	2856.33	0.60357	0.000327	0.006332	-//-
	Solyc02g072210.1	255.615	102.272	1.3216	0.0011546	0.017018	-//-
	Solyc02g072260.2	255.722	157.013	0.70369	0.0011207	0.016591	-//-
	Solyc02g072450.2	295.061	123.192	1.2601	3.9798e-06	0.00017098	-//-
	Solyc02g072470.2	1024.08	569.157	0.84744	9.0584e-07	4.7743e-05	-//-
	Solyc02g072480.2	68.321	27.606	1.3073	0.0001386	0.0032431	-//-
	Solyc02g072520.2	1714.08	895.407	0.93682	9.1637e-05	0.0023277	-//-
	Solyc02g076660.2	329.439	209.869	0.65053	0.00070935	0.011516	-//-
	Solyc02g076720.2	2288.93	3220.81	-0.49275	0.0013617	0.019225	-//-
	Solyc02g076910.2	52.1842	0	Inf	1.5177e-05	0.0005274	-//-
	Solyc02g076930.1	387.995	260.428	0.57515	0.0032589	0.037731	-//-
	Solyc02g077040.2	16930.8	11753.3	0.52659	0.00039536	0.007352	-//-
	Solyc02g077050.2	1915.63	598.948	1.6773	4.91e-10	6.7631e-08	-//-
	Solyc02g077060.1	1257.2	455.655	1.4642	0.0024892	0.03061	-//-
	Solyc02g077080.2	8058.62	13417.8	-0.73555	1.0954e-06	5.5756e-05	-//-
	Solyc02g077110.2	145.145	57.3921	1.3386	2.8191e-07	1.7398e-05	-//-
	Solyc02g077240.2	523.26	851.7	-0.70282	3.671e-05	0.001096	-//-
	Solyc02g077260.2	62.5038	113.475	-0.86036	0.0017083	0.022985	-//-
	Solyc02g077290.1	1157.66	617.9	0.90577	1.3732e-08	1.3012e-06	-//-
	Solyc02g077420.2	303.327	190.04	0.67457	0.00057152	0.0097213	-//-
	Solyc02g077430.2	1155.96	621.551	0.89515	0.00025011	0.0051536	-//-
	Solyc02g077470.2	2049.29	1216.18	0.75276	0.00026188	0.005342	-//-
	Solyc02g077480.1	394.547	559.934	-0.50506	0.0045463	0.048382	-//-
	Solyc02g077570.1	6.66949	26.1447	-1.9709	0.0040024	0.04405	-//-
	Solyc02g077610.2	175.008	336.072	-0.94135	0.00014372	0.0033396	-//-
	Solyc02g077630.2	328.247	481.822	-0.55372	0.0038243	0.04258	-//-
	Solyc02g077730.2	185.189	296.301	-0.67806	0.00045081	0.0081067	-//-
	Solyc02g077780.2	2053.56	1243.36	0.72388	7.8174e-06	0.00030623	-//-
	Solyc02g077880.2	10064.3	14299.9	-0.50676	0.00040649	0.0074973	-//-
	Solyc02g078030.1	4362.27	2915.8	0.58119	0.0004461	0.0080382	-//-
	Solyc02g078380.2	1869.97	4264.88	-1.1895	4.7304e-08	3.6746e-06	-//-
	Solyc02g078400.2	6192.03	11863.4	-0.93804	6.2978e-07	3.4699e-05	-//-
	Solyc02g078480.2	1882.26	1007.37	0.90188	8.451e-09	8.4898e-07	-//-
	Solyc02g078500.2	162.537	95.3012	0.7702	0.0014511	0.020196	-//-
	Solyc02g078530.2	541.814	265.353	1.0299	1.3017e-08	1.2423e-06	-//-
	Solyc02g078660.2	432.124	216.743	0.99546	1.7267e-05	0.00059231	-//-
	Solyc02g078810.2	236.699	91.191	1.3761	8.6324e-10	1.1068e-07	-//-
	Solyc02g078820.2	839.257	592.268	0.50286	0.0026383	0.032017	-//-
	Solyc02g078830.2	499.734	713.406	-0.51356	0.0020852	0.026809	-//-
	Solyc02g078890.1	355.978	131.139	1.4407	0.00030749	0.0060461	-//-
	Solyc02g078930.1	43.8674	4.47784	3.2923	1.5307e-09	1.8202e-07	-//-
	Solyc02g078960.2	1964.37	1183.45	0.73107	4.6537e-06	0.00019491	-//-
	Solyc02g079010.2	120.903	60.3792	1.0017	0.0002058	0.0044033	-//-
	Solyc02g079210.2	477.245	790.602	-0.72822	1.7451e-05	0.00059634	-//-
	Solyc02g079250.2	1139.92	815.874	0.48252	0.0035675	0.04036	-//-
	Solyc02g079360.1	327.135	212.389	0.62318	0.0042244	0.045851	-//-
	Solyc02g079430.2	98.3696	158.877	-0.69163	0.0046833	0.049426	-//-
	Solyc02g079460.1	76.1446	24.6557	1.6268	2.724e-06	0.00012275	-//-
	Solyc02g079500.2	4283.47	2512.96	0.76939	2.3461e-07	1.4998e-05	TAP1	Suberization-associated anionic peroxidase 1 [Source:UniProtKB/Swiss-Prot;Acc:P15003]
	Solyc02g079520.1	154.765	72.2337	1.0993	0.0033752	0.038594	-//-
	Solyc02g079530.2	536.773	287.273	0.90189	3.3036e-07	1.9883e-05	-//-
	Solyc02g079540.1	405.765	248.077	0.70985	0.00010687	0.002637	-//-
	Solyc02g079570.2	5672.82	3586.78	0.66138	0.0033078	0.038133	-//-
	Solyc02g079590.2	3416.27	1919.25	0.83188	3.4276e-08	2.832e-06	-//-
	Solyc02g079600.2	190.535	95.3564	0.99865	1.7183e-05	0.00059018	-//-
	Solyc02g079720.1	198.966	58.8553	1.7573	3.1801e-12	8.0931e-10	-//-
	Solyc02g079750.2	1775.13	4135.81	-1.2202	0.0042041	0.045723	-//-
	Solyc02g080010.2	4675.12	2481.18	0.91398	1.3235e-07	9.0454e-06	-//-
	Solyc02g080020.1	17.6169	4.33447	2.023	0.0044527	0.047728	-//-
	Solyc02g080040.2	2247.47	1055.95	1.0898	1.0363e-09	1.3124e-07	-//-
	Solyc02g080050.1	372.159	190.33	0.96741	1.504e-06	7.361e-05	-//-
	Solyc02g080060.1	26.5718	6.31605	2.0728	0.00057364	0.0097388	-//-
	Solyc02g080110.2	393.138	176.915	1.152	4.8703e-09	5.1037e-07	-//-
	Solyc02g080450.1	67.5671	25.5233	1.4045	3.6136e-05	0.0010826	-//-
	Solyc02g080530.2	1686.83	2617.77	-0.63402	4.1285e-05	0.0012062	-//-
	Solyc02g080620.2	477.648	240.85	0.98781	1.3175e-07	9.0269e-06	-//-
	Solyc02g080830.1	258.54	66.5831	1.9572	2.8589e-12	7.417e-10	-//-
	Solyc02g080850.1	220.276	87.4852	1.3322	0.00015203	0.0034843	-//-
	Solyc02g080890.2	4694.92	1746.58	1.4266	3.6044e-16	3.0185e-13	-//-
	Solyc02g080930.1	16.1247	1.4007	3.5251	0.00015628	0.0035601	-//-
	Solyc02g081030.2	2785.95	1171.78	1.2495	0.0032951	0.038063	-//-
	Solyc02g081450.2	834.829	409.932	1.0261	4.7294e-06	0.00019747	-//-
	Solyc02g081480.2	315.172	163.41	0.94764	0.00041826	0.0076605	-//-
	Solyc02g081490.2	819.887	507.761	0.69128	0.0002041	0.0043807	-//-
	Solyc02g081550.2	117.98	38.2032	1.6268	3.0314e-07	1.8494e-05	-//-
	Solyc02g081560.1	834.459	448.459	0.89587	1.7318e-06	8.3234e-05	-//-
	Solyc02g081680.2	304.455	492.921	-0.69513	0.00019785	0.0042775	-//-
	Solyc02g081800.1	9.1512	0.402564	4.5067	0.0018276	0.024197	-//-
	Solyc02g081810.2	1779.58	3026.54	-0.76613	0.00024546	0.0050768	-//-
	Solyc02g081930.2	24.8433	60.2505	-1.2781	0.00067608	0.011097	-//-
	Solyc02g081970.2	5787.87	3999.95	0.53305	0.00057865	0.0098114	-//-
	Solyc02g082060.1	784.762	1144.61	-0.54453	0.00052248	0.0090956	-//-
	Solyc02g082070.2	535.828	362.595	0.56341	0.0014644	0.020338	-//-
	Solyc02g082100.2	958.237	508.792	0.91331	7.4507e-08	5.4547e-06	-//-
	Solyc02g082180.2	300.684	690.007	-1.1984	0.0019989	0.025947	-//-
	Solyc02g082190.2	657.245	1220.45	-0.89291	2.1794e-06	0.00010217	-//-
	Solyc02g082420.2	226.353	361.678	-0.67613	0.00050997	0.0089239	-//-
	Solyc02g082430.2	1290.03	836.464	0.62503	0.00010541	0.0026093	-//-
	Solyc02g082450.2	253.353	558.743	-1.141	0.0017599	0.023515	-//-
	Solyc02g082490.2	197.061	116.446	0.75898	0.00075925	0.012142	-//-
	Solyc02g082550.2	1966.86	1198.98	0.71408	0.00056918	0.0096939	-//-
	Solyc02g082700.2	5997.44	4120.09	0.54167	0.00040211	0.0074436	-//-
	Solyc02g082770.2	355.017	545.507	-0.61971	0.00071123	0.011528	-//-
	Solyc02g083310.2	241.208	469.159	-0.9598	0.00012147	0.0029189	-//-
	Solyc02g083360.1	819.986	524.955	0.6434	0.00069139	0.011279	-//-
	Solyc02g083460.2	9840.87	4905.51	1.0044	2.1623e-11	4.4447e-09	-//-
	Solyc02g083570.2	659.775	467.238	0.49782	0.0040043	0.044053	-//-
	Solyc02g083850.2	2078.93	874.51	1.2493	2.0476e-15	1.3679e-12	-//-
	Solyc02g083880.2	300.878	107.65	1.4828	6.4022e-10	8.6404e-08	-//-
	Solyc02g084630.2	700.868	420.719	0.73629	2.3486e-05	0.00076165	-//-
	Solyc02g084740.2	639.761	449.22	0.51011	0.0021478	0.027383	-//-
	Solyc02g085000.2	1360.93	888.547	0.61507	0.00014485	0.0033512	-//-
	Solyc02g085010.1	5988.42	2612.11	1.197	0.00027262	0.0055106	-//-
	Solyc02g085140.2	3251.67	2129.08	0.61095	0.00011921	0.0028698	-//-
	Solyc02g085210.1	189.054	316.749	-0.74454	0.00027637	0.0055653	-//-
	Solyc02g085230.2	126.158	245.87	-0.96266	6.1644e-06	0.00024883	-//-
	Solyc02g085300.2	433.348	176.706	1.2942	1.6025e-11	3.4259e-09	-//-
	Solyc02g085310.2	3758.68	2387.16	0.65493	0.0008792	0.013659	-//-
	Solyc02g085320.1	434.368	935.928	-1.1075	4.8309e-05	0.0013719	-//-
	Solyc02g085340.1	606.129	1008.12	-0.73397	1.5307e-05	0.0005312	-//-
	Solyc02g085360.2	154.844	1122.96	-2.8584	6.4327e-08	4.8015e-06	-//-
	Solyc02g085480.2	73.3652	21.6117	1.7633	1.4733e-06	7.2264e-05	-//-
	Solyc02g085580.2	2321.49	1640.72	0.50073	0.0013619	0.019225	-//-
	Solyc02g085590.2	19.237	2.99442	2.6835	0.0015872	0.021651	-//-
	Solyc02g085670.2	854.38	605.726	0.49621	0.0030002	0.035194	-//-
	Solyc02g085690.2	51.6393	90.6157	-0.81129	0.0039507	0.043733	-//-
	Solyc02g085730.2	2207.65	1032.32	1.0966	0.00012948	0.0030618	-//-
	Solyc02g086210.2	5209.05	2365.38	1.1389	0.00010716	0.0026391	-//-
	Solyc02g086260.1	419.408	288.764	0.53846	0.0046113	0.048903	-//-
	Solyc02g086270.2	1724.15	882.376	0.96642	4.273e-06	0.00018124	-//-
	Solyc02g086300.2	538.613	194.312	1.4709	0.0013002	0.01865	-//-
	Solyc02g086590.2	2553.07	1699.15	0.58742	0.00016463	0.0036971	-//-
	Solyc02g086600.2	111.692	252.844	-1.1787	3.5263e-08	2.8905e-06	-//-
	Solyc02g086730.1	4214.62	2897.08	0.5408	0.00089985	0.013899	-//-
	Solyc02g086840.2	576.951	356.74	0.69357	0.00076005	0.012147	-//-
	Solyc02g086910.2	1041.17	713.87	0.54447	0.0010146	0.015301	-//-
	Solyc02g086990.2	29.5243	62.6218	-1.0848	0.0020447	0.026371	-//-
	Solyc02g087000.2	1398.16	1983.23	-0.50432	0.0012319	0.01792	-//-
	Solyc02g087210.2	3350.35	1474.48	1.1841	1.3585e-14	7.7235e-12	-//-
	Solyc02g087480.2	1184.59	691.397	0.77681	0.001268	0.018281	-//-
	Solyc02g087580.2	685.297	310.396	1.1426	1.2114e-10	2.0359e-08	-//-
	Solyc02g087640.2	203.522	309.221	-0.60345	0.0029027	0.034276	-//-
	Solyc02g087710.2	4464.23	3333.38	0.42143	0.0045461	0.048382	-//-
	Solyc02g087770.2	1224.76	836.927	0.54933	0.00079838	0.012602	-//-
	Solyc02g087780.2	641.716	335.215	0.93685	5.9232e-07	3.2975e-05	-//-
	Solyc02g087950.2	871.762	328.333	1.4088	3.7277e-16	3.0185e-13	-//-
	Solyc02g087960.2	146.227	55.0521	1.4093	7.8751e-08	5.703e-06	-//-
	Solyc02g087990.2	208.905	59.802	1.8046	1.5064e-13	5.6695e-11	-//-
	Solyc02g088180.2	90.9685	36.5249	1.3165	8.1148e-05	0.0021114	-//-
	Solyc02g088220.2	1115.62	601.768	0.89057	7.4914e-08	5.4695e-06	-//-
	Solyc02g088270.2	17.897	3.9797	2.169	0.0035691	0.040361	-//-
	Solyc02g088630.2	2755.39	1505.31	0.8722	1.532e-08	1.4364e-06	-//-
	Solyc02g088780.2	165.87	308.484	-0.89514	1.7447e-05	0.00059634	-//-
	Solyc02g088790.2	485.336	971.062	-1.0006	0.00028744	0.0057151	-//-
	Solyc02g089540.2	322.713	163.015	0.98525	0.00028796	0.0057211	-//-
	Solyc02g089610.1	5612.49	2571.68	1.1259	1.4223e-12	4.0007e-10	-//-
	Solyc02g089660.1	428.886	293.087	0.54926	0.0026832	0.032429	-//-
	Solyc02g089720.1	5036.31	2822.91	0.83518	4.0414e-08	3.2046e-06	-//-
	Solyc02g089730.1	432.016	251.405	0.78107	3.8007e-05	0.0011297	-//-
	Solyc02g089750.2	208.591	132.653	0.65302	0.0033138	0.038186	-//-
	Solyc02g089900.1	7461.36	3880.48	0.9432	1.8329e-06	8.7621e-05	-//-
	Solyc02g090020.2	392.16	260.145	0.59213	0.0022027	0.027882	-//-
	Solyc02g090110.2	3233.46	2386.21	0.43836	0.0041498	0.045299	-//-
	Solyc02g090180.2	71.9818	176.079	-1.2905	6.1894e-07	3.4314e-05	-//-
	Solyc02g090350.2	809.294	330.348	1.2927	1.5389e-10	2.4723e-08	-//-
	Solyc02g090400.2	666.562	149.567	2.156	4.068e-14	2.0131e-11	-//-
	Solyc02g090420.2	597.105	963.402	-0.69015	2.7092e-05	0.00086389	-//-
	Solyc02g090490.2	13637.6	6430.41	1.0846	2.4912e-06	0.00011415	-//-
	Solyc02g090560.2	544.566	299.547	0.86233	0.00035646	0.0067748	-//-
	Solyc02g090690.1	208.165	98.7184	1.0763	2.6161e-06	0.00011889	-//-
	Solyc02g090740.2	396.132	231.888	0.77255	3.9171e-05	0.0011553	-//-
	Solyc02g090800.1	16.5563	3.12309	2.4063	0.0027389	0.03285	-//-
	Solyc02g090970.1	1219.53	438.948	1.4742	0.00063926	0.010623	-//-
	Solyc02g091070.2	23.8963	169.79	-2.8289	2.146e-05	0.00070708	-//-
	Solyc02g091220.1	537.429	812.574	-0.59642	0.00037077	0.0070019	-//-
	Solyc02g091250.1	659.696	363.604	0.85943	0.0023745	0.029581	-//-
	Solyc02g091380.1	4877.79	2253.19	1.1143	0.001529	0.020996	-//-
	Solyc02g091390.2	21.4157	2.07716	3.366	2.575e-05	0.00082505	-//-
	Solyc02g091460.2	221.29	331.418	-0.58271	0.0044981	0.048079	-//-
	Solyc02g091500.1	2732.26	1583.37	0.78709	0.0030186	0.035347	-//-
	Solyc02g091700.2	762.051	1470.86	-0.9487	3.6675e-09	3.9201e-07	-//-
	Solyc02g091710.2	249.677	418.675	-0.74577	7.355e-05	0.0019559	-//-
	Solyc02g091730.1	806.807	409.247	0.97925	2.6317e-08	2.2926e-06	-//-
	Solyc02g091740.2	555.947	306.495	0.85908	0.00072968	0.011739	-//-
	Solyc02g091820.1	19.8859	1.35291	3.8776	0.00041513	0.0076241	-//-
	Solyc02g091950.2	324.572	467.595	-0.52672	0.0041907	0.045623	-//-
	Solyc02g092120.2	146.871	91.5642	0.6817	0.0040462	0.044403	-//-
	Solyc02g092150.2	1183.88	575.335	1.041	6.6075e-10	8.8282e-08	-//-
	Solyc02g092460.2	168.686	72.787	1.2126	1.232e-06	6.1881e-05	-//-
	Solyc02g092580.2	2908.78	7220.01	-1.3116	0.0025031	0.030696	-//-
	Solyc02g092700.2	2915.76	2103.99	0.47075	0.002901	0.03427	-//-
	Solyc02g092750.2	3506	2121.02	0.72507	4.155e-06	0.00017793	-//-
	Solyc02g092760.2	81.1887	33.4515	1.2792	0.00036721	0.0069494	-//-
	Solyc02g092860.2	2059.51	2835.76	-0.46144	0.0028656	0.033991	-//-
	Solyc02g092920.2	2493.63	3442	-0.465	0.0034397	0.039196	-//-
	Solyc02g092940.2	1452.66	737.69	0.97761	1.4298e-07	9.6728e-06	-//-
	Solyc02g093180.2	786.606	23.6631	5.0549	5.8042e-06	0.00023643	-//-
	Solyc02g093220.2	743.326	1098.57	-0.56356	0.00084095	0.013165	-//-
	Solyc02g093230.2	3454.8	1588.65	1.1208	1.0021e-06	5.1796e-05	-//-
	Solyc02g093250.2	2548.6	1015.31	1.3278	6.6524e-06	0.00026651	-//-
	Solyc02g093280.2	72.0511	38.069	0.9204	0.0026907	0.032491	-//-
	Solyc02g093290.2	7239.29	4747.38	0.60872	0.00096135	0.014629	-//-
	Solyc02g093310.2	260.922	142.289	0.87479	8.0083e-05	0.0020878	-//-
	Solyc02g093330.2	297.285	120.286	1.3054	2.3456e-09	2.6225e-07	-//-
	Solyc02g093410.2	2251.5	1301.28	0.79095	6.2159e-07	3.4389e-05	-//-
	Solyc02g093420.2	364.201	523.93	-0.52464	0.0045389	0.048342	-//-
	Solyc02g093430.2	2980.82	1237.7	1.268	1.886e-05	0.00063473	-//-
	Solyc02g093520.2	3192.04	2083.24	0.61564	7.6907e-05	0.0020227	-//-
	Solyc02g093860.2	11188.9	7066.55	0.66299	8.3162e-06	0.00032067	-//-
	Solyc02g093970.2	873.552	569.182	0.618	0.00015261	0.0034915	-//-
	Solyc02g093990.2	303.07	90.452	1.7444	4.3686e-10	6.1441e-08	-//-
	Solyc02g094030.2	4027.73	2428.78	0.72974	0.00025014	0.0051536	-//-
	Solyc02g094160.1	190.495	326.728	-0.77834	0.00072684	0.011736	-//-
	Solyc02g094180.2	752.98	455.154	0.72626	2.7134e-05	0.0008642	-//-
	Solyc02g094420.2	1284.59	937.636	0.45421	0.0044678	0.047832	-//-
	Solyc02g094490.2	2078.92	2867.73	-0.46407	0.0019384	0.025292	-//-
	Solyc02g094640.2	5603.96	3885.02	0.52852	0.0013098	0.018737	-//-
	Solyc03g005050.2	2325.79	3322.38	-0.5145	0.0041914	0.045623	-//-
	Solyc03g005230.2	14217.6	9880.51	0.52502	0.00062585	0.010453	-//-
	Solyc03g005260.2	1919.78	3007.22	-0.64749	0.00041745	0.0076509	-//-
	Solyc03g005450.2	1072.59	1579.18	-0.55807	0.00033914	0.0065152	-//-
	Solyc03g005460.2	37.7495	76.8844	-1.0262	0.0012898	0.018513	-//-
	Solyc03g005700.1	152.643	276.819	-0.85879	0.0029009	0.03427	-//-
	Solyc03g005890.1	95.1024	7.82519	3.6033	2.8849e-05	0.00090695	-//-
	Solyc03g006000.2	1213.01	739.967	0.71305	1.0773e-05	0.00039596	-//-
	Solyc03g006030.2	1338.38	823.041	0.70145	0.00069426	0.011319	-//-
	Solyc03g006080.2	2269.2	1108.88	1.0331	1.9857e-06	9.4249e-05	-//-
	Solyc03g006130.2	1059.35	636.288	0.73543	5.0783e-06	0.00021039	-//-
	Solyc03g006250.2	2091.85	971.959	1.1058	2.6616e-12	7.042e-10	-//-
	Solyc03g006310.2	232.953	451.485	-0.95464	3.1628e-07	1.9078e-05	-//-
	Solyc03g006360.2	2978.72	1167.17	1.3517	5.7314e-13	1.8908e-10	-//-
	Solyc03g006610.2	1051.09	700.5	0.58543	0.00050162	0.0088302	-//-
	Solyc03g006620.2	2247.52	1070.29	1.0703	4.2926e-07	2.4668e-05	-//-
	Solyc03g006690.1	14.5944	66.8055	-2.1946	1.5953e-08	1.4906e-06	-//-
	Solyc03g006730.1	96.3127	37.6113	1.3566	8.2792e-06	0.00032017	-//-
	Solyc03g006810.2	7.08499	24.3616	-1.7818	0.0046911	0.049469	-//-
	Solyc03g006830.2	496.868	333.809	0.57384	0.0010347	0.01555	-//-
	Solyc03g006860.2	313.789	450.222	-0.52084	0.0033747	0.038594	-//-
	Solyc03g007030.2	198.569	89.726	1.146	0.0013915	0.019539	-//-
	Solyc03g007210.2	3005.17	1647.38	0.86728	2.8533e-08	2.4205e-06	-//-
	Solyc03g007220.2	3062.86	1480.07	1.0492	2.9904e-11	6.0538e-09	-//-
	Solyc03g007290.2	303.293	177.737	0.77097	0.00076753	0.012238	-//-
	Solyc03g007370.2	1613.13	976.107	0.72475	1.0741e-05	0.00039534	-//-
	Solyc03g007380.1	1047.73	288.464	1.8608	5.12e-06	0.00021179	-//-
	Solyc03g007760.2	2115.51	3953.46	-0.90211	8.6726e-09	8.6798e-07	-//-
	Solyc03g007960.2	372.209	185.284	1.0064	0.00053733	0.0092995	-//-
	Solyc03g008010.2	1513.17	954.358	0.66497	1.8576e-05	0.00062832	-//-
	Solyc03g013160.2	363.498	175.222	1.0528	0.0011286	0.016681	-//-
	Solyc03g013170.2	28.7562	67.8441	-1.2384	0.00022119	0.0046642	-//-
	Solyc03g019660.2	233.696	131.653	0.82789	9.5288e-05	0.0024022	-//-
	Solyc03g019770.2	861.018	608.081	0.50178	0.0022653	0.028459	-//-
	Solyc03g019840.2	59.9323	152.002	-1.3427	1.5744e-07	1.0544e-05	-//-
	Solyc03g020040.2	1736.45	602.075	1.5281	0.0014552	0.020242	-//-
	Solyc03g025270.2	2511.36	4159.13	-0.72781	2.0581e-06	9.7111e-05	-//-
	Solyc03g025440.2	575.828	856.937	-0.57355	0.00054607	0.0094021	-//-
	Solyc03g025450.2	3699.12	2340.57	0.66032	2.6003e-05	0.00083115	-//-
	Solyc03g025710.2	64.3154	32.878	0.96804	0.0046189	0.04894	-//-
	Solyc03g026100.1	113.167	186.279	-0.71901	0.0015067	0.020807	-//-
	Solyc03g026120.2	80.6896	37.4826	1.1062	0.00049035	0.0086619	-//-
	Solyc03g026210.2	701.816	451.203	0.63731	0.0016834	0.022673	-//-
	Solyc03g026220.2	5485.78	2884.86	0.9272	7.5578e-10	9.8517e-08	-//-
	Solyc03g026260.2	397.811	252.669	0.65483	0.00051831	0.0090406	-//-
	Solyc03g031460.1	106.407	215.449	-1.0178	0.0019336	0.025242	-//-
	Solyc03g031750.1	1253.85	800.926	0.64662	6.9219e-05	0.0018552	-//-
	Solyc03g031860.2	4131.09	2778.07	0.57244	0.002239	0.028191	PSY1	Phytoene synthase 1, chloroplastic [Source:UniProtKB/Swiss-Prot;Acc:P08196]
	Solyc03g031940.2	332.059	114.512	1.5359	4.9389e-10	6.7681e-08	-//-
	Solyc03g031980.2	1006.75	523.244	0.94415	3.8998e-08	3.1201e-06	-//-
	Solyc03g032010.2	342.375	804.652	-1.2328	2.7906e-12	7.3109e-10	-//-
	Solyc03g032020.2	401.372	856.487	-1.0935	4.3477e-10	6.1441e-08	-//-
	Solyc03g032030.2	46.9531	109.544	-1.2222	2.0381e-05	0.0006774	-//-
	Solyc03g032060.1	100.166	192.696	-0.94394	3.2668e-05	0.0010034	-//-
	Solyc03g032150.2	1325.05	893.505	0.5685	0.00065727	0.010822	-//-
	Solyc03g033500.2	1052.69	3111.36	-1.5635	0.00014966	0.0034386	-//-
	Solyc03g033540.2	11658.5	6713.06	0.79634	1.4686e-07	9.885e-06	-//-
	Solyc03g033720.2	98.0165	157.835	-0.68732	0.0030181	0.035347	-//-
	Solyc03g033770.1	962.749	417.333	1.206	0.0015964	0.021765	-//-
	Solyc03g033800.1	209.994	109.845	0.93488	0.0016807	0.02266	-//-
	Solyc03g034070.1	696.665	345.511	1.0117	0.0001776	0.0039222	-//-
	Solyc03g034240.2	123.794	13.4979	3.1971	5.9862e-05	0.0016482	-//-
	Solyc03g034250.2	1256.74	699.183	0.84594	1.2986e-07	8.9666e-06	-//-
	Solyc03g034360.2	287.335	84.772	1.7611	1.7975e-15	1.2316e-12	-//-
	Solyc03g044090.2	353.916	216.938	0.70612	0.00041683	0.0076452	-//-
	Solyc03g044210.2	86.6908	26.8763	1.6895	2.369e-07	1.5073e-05	-//-
	Solyc03g044220.1	2287.08	1288.92	0.82734	1.9134e-07	1.2501e-05	-//-
	Solyc03g044740.2	584.096	354.408	0.7208	5.7675e-05	0.0016021	-//-
	Solyc03g044820.2	235.47	147.445	0.67536	0.0015287	0.020996	-//-
	Solyc03g044860.1	3.09726	16.8305	-2.442	0.0017373	0.023293	-//-
	Solyc03g044910.1	1461.47	985.282	0.56881	0.00047187	0.0084041	-//-
	Solyc03g046380.1	221.831	64.8423	1.7745	4.1561e-10	5.939e-08	-//-
	Solyc03g046470.2	1039.63	688.13	0.59531	0.00023533	0.0049052	-//-
	Solyc03g051900.2	957.505	1524.26	-0.67076	3.457e-05	0.001048	-//-
	Solyc03g058160.2	41.134	94.5568	-1.2008	6.7704e-05	0.0018201	-//-
	Solyc03g058430.1	423.087	184.614	1.1964	4.3188e-10	6.1387e-08	-//-
	Solyc03g059260.2	4424.09	2719.26	0.70217	6.7247e-06	0.00026861	-//-
	Solyc03g062900.2	102.465	170.689	-0.73624	0.0015023	0.020762	-//-
	Solyc03g063030.2	375.865	249.64	0.59037	0.0033703	0.038572	-//-
	Solyc03g063650.1	312.158	193.165	0.69244	0.0006311	0.01052	-//-
	Solyc03g078580.2	634.482	964.42	-0.60408	0.00032792	0.0063452	-//-
	Solyc03g078650.2	146.467	77.5387	0.91759	0.00022518	0.0047344	-//-
	Solyc03g079930.2	905.179	1617.75	-0.83772	1.3192e-06	6.5893e-05	-//-
	Solyc03g079980.1	28.4903	72.7154	-1.3518	0.0012394	0.018009	-//-
	Solyc03g080090.2	8042.82	4933.04	0.70522	2.9393e-06	0.00013102	-//-
	Solyc03g080160.2	2405.23	3319.93	-0.46498	0.0015168	0.020882	-//-
	Solyc03g080190.2	2665.36	1212.88	1.1359	0.00011754	0.0028399	-//-
	Solyc03g081240.2	795.129	503.467	0.65929	0.0022212	0.028038	-//-
	Solyc03g081300.2	1056.33	652.276	0.6955	0.00090879	0.013981	-//-
	Solyc03g081330.1	1491.45	586.09	1.3475	0.0003187	0.0062296	-//-
	Solyc03g082470.2	447.378	218.339	1.0349	1.1739e-07	8.1265e-06	-//-
	Solyc03g082500.2	2429.62	1688.14	0.5253	0.00056243	0.0096257	-//-
	Solyc03g082530.1	1154.61	355.402	1.6999	3.6271e-05	0.0010854	-//-
	Solyc03g082660.2	5030.17	3054.01	0.7199	1.2796e-06	6.4152e-05	-//-
	Solyc03g082870.2	982.058	709.58	0.46884	0.0042697	0.046211	-//-
	Solyc03g082920.2	4358.89	8782.27	-1.0106	0.00021833	0.0046267	-//-
	Solyc03g083010.2	2947.6	1013.36	1.5404	1.2093e-20	5.1297e-17	-//-
	Solyc03g083280.2	617.62	874.378	-0.50154	0.0042366	0.045962	-//-
	Solyc03g083460.2	1305.25	785.781	0.73212	9.5712e-06	0.00035922	-//-
	Solyc03g083560.1	961.774	1530.29	-0.67004	0.00010498	0.0026033	-//-
	Solyc03g083620.1	4373.39	1698.79	1.3642	5.9561e-18	9.3623e-15	-//-
	Solyc03g083680.1	2747.43	981.326	1.4853	0.00051028	0.0089239	-//-
	Solyc03g083690.1	256.978	58.9564	2.1239	0.00010849	0.0026645	-//-
	Solyc03g083820.1	2.89197	38.683	-3.7416	0.00014697	0.0033856	-//-
	Solyc03g083910.2	6356.45	8950.01	-0.49367	0.0011826	0.017344	-//-
	Solyc03g083960.2	1103.49	546.914	1.0127	6.0372e-08	4.5798e-06	-//-
	Solyc03g083990.1	39.1344	2.01282	4.2811	1.9049e-11	4.0081e-09	-//-
	Solyc03g093140.2	1262.93	2075.02	-0.71634	5.2172e-06	0.00021548	-//-
	Solyc03g093410.2	361.735	217.063	0.73682	0.00015423	0.0035196	-//-
	Solyc03g093480.2	1453.33	2067.14	-0.50827	0.0013058	0.01872	-//-
	Solyc03g093510.2	881.212	542.021	0.70114	1.9244e-05	0.00064444	-//-
	Solyc03g093590.1	141.424	244.156	-0.78778	0.00012765	0.0030293	-//-
	Solyc03g093890.2	1246.16	631.165	0.9814	9.8818e-05	0.0024795	-//-
	Solyc03g094110.2	41.4037	17.2974	1.2592	0.0028561	0.033905	-//-
	Solyc03g094120.2	1228.77	634.198	0.95421	2.5179e-09	2.7918e-07	-//-
	Solyc03g094160.2	3201.07	2046.35	0.6455	0.00054427	0.0093804	-//-
	Solyc03g095610.2	2781.06	1364.49	1.0273	5.2412e-11	9.9329e-09	-//-
	Solyc03g095850.1	554.605	373.411	0.5707	0.0017118	0.023021	-//-
	Solyc03g096050.2	481.029	133.672	1.8474	2.7215e-21	1.4545e-17	-//-
	Solyc03g096290.2	1458.22	327.142	2.1562	3.2278e-11	6.4369e-09	-//-
	Solyc03g096430.1	63.7525	21.4279	1.573	2.2411e-05	0.00073274	-//-
	Solyc03g096460.2	248.121	158.846	0.64342	0.0022436	0.0282	-//-
	Solyc03g096650.1	43.7205	101.851	-1.2201	6.5214e-05	0.0017656	-//-
	Solyc03g097020.2	381.412	657.918	-0.78656	0.0014853	0.020554	-//-
	Solyc03g097100.1	31.1145	9.59905	1.6966	0.00092348	0.014134	-//-
	Solyc03g097160.2	319.434	556.102	-0.79983	8.4316e-06	0.00032415	-//-
	Solyc03g097270.2	6509.09	4797.08	0.4403	0.0028287	0.033609	-//-
	Solyc03g097340.1	2920.85	1903.22	0.61795	0.00091349	0.014029	-//-
	Solyc03g097630.2	2186.38	1199.82	0.86572	3.6773e-08	2.9687e-06	-//-
	Solyc03g097670.2	1162.59	1991.12	-0.77624	0.0041805	0.045559	-//-
	Solyc03g097840.2	2290.95	1483.75	0.6267	8.7174e-05	0.0022334	-//-
	Solyc03g097920.1	2203.14	3524.38	-0.67781	7.6692e-06	0.00030182	-//-
	Solyc03g097990.2	857.753	556.188	0.62499	0.00018716	0.004086	-//-
	Solyc03g098240.2	942.612	490.625	0.94204	1.2283e-05	0.00044116	-//-
	Solyc03g098400.1	176.486	49.3224	1.8392	8.0386e-13	2.5572e-10	-//-
	Solyc03g098440.2	1328.32	948.818	0.4854	0.0036418	0.040993	-//-
	Solyc03g098640.2	68.4133	135.082	-0.98148	0.0001063	0.0026278	-//-
	Solyc03g098730.1	13253.9	4511.71	1.5547	7.9968e-16	5.7754e-13	-//-
	Solyc03g111280.1	19.2725	2.67457	2.8492	0.00011814	0.0028499	-//-
	Solyc03g111290.1	207.517	45.1589	2.2001	0.0045353	0.048342	-//-
	Solyc03g111300.1	422.547	78.8181	2.4225	0.00021658	0.0045958	-//-
	Solyc03g111320.1	7735.04	5407.56	0.51643	0.00090496	0.013954	-//-
	Solyc03g111540.1	410.912	237.453	0.79119	3.2249e-05	0.0009928	-//-
	Solyc03g111610.2	3497.15	2219.11	0.6562	0.001483	0.020544	-//-
	Solyc03g111710.2	3417.13	1283.75	1.4124	2.7677e-05	0.00087937	-//-
	Solyc03g111720.2	437.134	1446.31	-1.7262	0.0021151	0.027095	E4	Peptide methionine sulfoxide reductase [Source:UniProtKB/Swiss-Prot;Acc:P54153]
	Solyc03g111940.2	175.293	109.408	0.68006	0.0038991	0.043305	-//-
	Solyc03g111970.2	271.162	118.034	1.2	2.2455e-08	2.0068e-06	-//-
	Solyc03g112010.2	1017.34	555.115	0.87394	0.00034837	0.0066464	-//-
	Solyc03g112050.2	7310.8	5153.36	0.50452	0.00061003	0.010252	-//-
	Solyc03g112060.2	4216.28	2710.7	0.63731	6.3895e-05	0.0017369	-//-
	Solyc03g112070.2	1318.75	1793.58	-0.44368	0.0036112	0.040734	-//-
	Solyc03g112160.2	1105.74	747.368	0.56512	0.0004631	0.0082685	-//-
	Solyc03g112320.2	519.477	920.256	-0.82498	1.6067e-06	7.775e-05	-//-
	Solyc03g112530.2	358.932	647.98	-0.85224	1.0082e-06	5.2008e-05	-//-
	Solyc03g112820.2	286.561	493.357	-0.78379	1.9069e-05	0.00064016	-//-
	Solyc03g112870.2	1938.64	4425.9	-1.1909	1.166e-05	0.0004245	-//-
	Solyc03g112960.1	300.82	199.582	0.59192	0.0031548	0.036701	-//-
	Solyc03g112970.1	974.417	476.374	1.0324	1.7142e-09	2.0002e-07	-//-
	Solyc03g113080.2	595.228	319.432	0.89793	2.2698e-07	1.4615e-05	-//-
	Solyc03g113120.2	147.818	44.0101	1.7479	1.3e-10	2.1311e-08	-//-
	Solyc03g113370.2	407.795	599.401	-0.55568	0.0013684	0.019306	-//-
	Solyc03g113380.2	2307.97	1345.94	0.77801	6.7611e-07	3.6512e-05	-//-
	Solyc03g113390.2	5197.27	3711.7	0.48567	0.0013946	0.019573	-//-
	Solyc03g113420.2	858.353	1864.43	-1.1191	4.2213e-05	0.0012234	-//-
	Solyc03g113510.1	55.5755	20.5455	1.4356	0.00034641	0.0066326	-//-
	Solyc03g113520.2	1448.12	897.431	0.69031	3.386e-05	0.0010353	-//-
	Solyc03g113710.2	291.282	116.83	1.318	0.00011137	0.0027203	-//-
	Solyc03g113900.2	107.906	200.174	-0.89148	0.0033221	0.038207	-//-
	Solyc03g113950.2	3037.4	1928.8	0.65513	2.5021e-05	0.00080458	-//-
	Solyc03g113970.2	671.361	358.496	0.90513	2.5664e-07	1.6136e-05	-//-
	Solyc03g114000.2	1208.29	698.457	0.79072	1.0865e-06	5.5514e-05	-//-
	Solyc03g114360.2	1267.92	556.207	1.1888	5.6158e-07	3.1394e-05	-//-
	Solyc03g114600.2	1980.72	1119.13	0.82364	3.1386e-07	1.8975e-05	-//-
	Solyc03g114680.2	1574.79	1065.51	0.56361	0.00040308	0.007454	-//-
	Solyc03g114710.2	1174.55	649.387	0.85496	2.3677e-05	0.0007669	-//-
	Solyc03g114720.2	608.442	345.204	0.81767	2.4963e-06	0.00011415	-//-
	Solyc03g114730.2	1016.36	633.043	0.68303	2.8822e-05	0.00090695	-//-
	Solyc03g114950.2	5715.73	13366.3	-1.2256	1.1746e-09	1.4599e-07	-//-
	Solyc03g115040.2	163.884	102.228	0.68089	0.0034124	0.038935	-//-
	Solyc03g115150.2	558.074	857.759	-0.62011	0.00018685	0.0040826	-//-
	Solyc03g115360.2	9908.22	13498.2	-0.44607	0.002755	0.032969	-//-
	Solyc03g115410.2	1202.95	657.293	0.87197	1.3029e-07	8.9732e-06	-//-
	Solyc03g115610.2	3582.11	2204.03	0.70067	5.9438e-06	0.00024125	-//-
	Solyc03g115740.1	2430.85	1560.03	0.63988	4.1816e-05	0.0012172	-//-
	Solyc03g115820.2	6839.76	5049.65	0.43776	0.004737	0.049777	-//-
	Solyc03g115870.2	949.516	480.125	0.98378	9.4462e-07	4.9301e-05	-//-
	Solyc03g115880.1	38.2933	131.615	-1.7812	1.467e-05	0.00051175	-//-
	Solyc03g115920.2	2882.99	3952.12	-0.45506	0.0025163	0.030802	-//-
	Solyc03g116030.2	3309.25	1452.63	1.1878	1.6804e-14	9.1637e-12	-//-
	Solyc03g116170.2	208.848	432.917	-1.0516	5.4336e-08	4.1723e-06	-//-
	Solyc03g116380.2	708.738	1153.79	-0.70306	1.3496e-05	0.00047768	-//-
	Solyc03g116440.1	60.7136	24.4774	1.3106	0.00025615	0.0052517	-//-
	Solyc03g116590.2	2004.08	1432.97	0.48394	0.0018692	0.024593	-//-
	Solyc03g116680.2	3990.23	2330.06	0.7761	5.9705e-07	3.3169e-05	-//-
	Solyc03g116700.2	19056.7	10965.8	0.79728	1.9973e-06	9.4629e-05	-//-
	Solyc03g116710.2	1332.44	713.85	0.90038	0.00025036	0.0051542	-//-
	Solyc03g116790.2	1025.72	634.608	0.6927	2.2684e-05	0.00074013	-//-
	Solyc03g116870.2	2684.94	1603.76	0.74343	0.0021025	0.026985	-//-
	Solyc03g116890.2	9303.04	5121.83	0.86104	3.9482e-05	0.0011619	-//-
	Solyc03g116900.2	2325.77	5145.2	-1.1455	2.3446e-08	2.0651e-06	-//-
	Solyc03g117080.2	44.6412	111.959	-1.3265	5.5945e-06	0.00022894	-//-
	Solyc03g117210.2	1483.07	752.548	0.97873	9.2634e-07	4.8442e-05	-//-
	Solyc03g117280.2	933.051	488.219	0.93443	2.9273e-08	2.4754e-06	-//-
	Solyc03g117480.2	1175.65	1776.26	-0.59539	0.000209	0.0044607	-//-
	Solyc03g117590.2	2913.07	1370.03	1.0883	0.00043696	0.0079108	-//-
	Solyc03g117640.1	587.573	316.502	0.89255	0.003206	0.037215	-//-
	Solyc03g117740.2	1402.26	937.046	0.58156	0.00045852	0.0082057	-//-
	Solyc03g117760.2	1796.92	1047.51	0.77856	3.9288e-06	0.0001696	-//-
	Solyc03g117810.2	1855.31	1288.41	0.52607	0.00068432	0.011193	-//-
	Solyc03g117850.2	1135.6	705.279	0.68718	0.00012887	0.0030501	-//-
	Solyc03g117860.2	3226.26	2180.8	0.565	0.0019312	0.025223	-//-
	Solyc03g117870.2	8661.24	5344.12	0.69662	2.6741e-06	0.00012091	-//-
	Solyc03g117890.2	7155.86	4564.67	0.64862	4.7452e-05	0.0013576	-//-
	Solyc03g117960.2	107.031	174	-0.70106	0.0031091	0.036265	-//-
	Solyc03g117970.2	559.581	824.241	-0.55872	0.00083454	0.01308	-//-
	Solyc03g117980.2	49967.6	26967.9	0.88975	3.9792e-09	4.2196e-07	-//-
	Solyc03g118020.2	5602.21	9027.14	-0.68827	0.00041008	0.0075365	-//-
	Solyc03g118090.2	292.555	171.338	0.77186	0.00033624	0.0064781	-//-
	Solyc03g118200.2	2630.58	1580.5	0.735	1.4138e-06	6.996e-05	-//-
	Solyc03g118240.2	2809.53	1929.02	0.54246	0.0027735	0.03313	-//-
	Solyc03g118410.2	2029.8	1404.97	0.5308	0.00079437	0.012568	-//-
	Solyc03g118450.1	410.604	104.762	1.9706	0.00012406	0.0029653	-//-
	Solyc03g118620.2	1819.86	1170.4	0.63682	5.4536e-05	0.001534	-//-
	Solyc03g118750.2	348.209	549.701	-0.6587	0.00024015	0.0049939	-//-
	Solyc03g118810.1	7111.73	3208.8	1.1482	1.7593e-08	1.6169e-06	-//-
	Solyc03g118820.2	283.324	160.217	0.82243	7.3828e-05	0.0019605	-//-
	Solyc03g118970.2	5326.39	3544.25	0.58768	8.1139e-05	0.0021114	-//-
	Solyc03g119240.2	574.167	395.714	0.53701	0.0015136	0.02086	-//-
	Solyc03g119250.2	12770.5	6000.68	1.0896	0.00065548	0.010816	-//-
	Solyc03g119340.2	1066.92	562.716	0.92297	6.9932e-08	5.148e-06	-//-
	Solyc03g119370.1	72.5504	26.9314	1.4297	2.243e-05	0.00073274	-//-
	Solyc03g119440.2	3239.68	2203.43	0.5561	0.00028553	0.0056884	-//-
	Solyc03g119640.2	1749.44	1064.78	0.71634	9.0595e-06	0.00034455	-//-
	Solyc03g119660.1	311.928	97.5199	1.6774	0.0002029	0.0043691	-//-
	Solyc03g119720.2	1246.02	906.701	0.45863	0.0036105	0.040734	-//-
	Solyc03g119810.1	1607.25	726.043	1.1465	1.458e-12	4.0583e-10	-//-
	Solyc03g119840.2	312.294	164.305	0.92653	7.9076e-06	0.00030803	-//-
	Solyc03g119930.1	636.024	305.582	1.0575	1.6834e-09	1.9729e-07	-//-
	Solyc03g120080.2	257.77	409.686	-0.66843	0.00044169	0.0079696	-//-
	Solyc03g120260.2	2416.08	1467.31	0.7195	0.0043911	0.047162	-//-
	Solyc03g120990.2	739.49	289.056	1.3552	7.5136e-08	5.4708e-06	-//-
	Solyc03g121040.2	369.876	534.639	-0.53152	0.0022952	0.028794	-//-
	Solyc03g121070.2	688.047	1063.83	-0.62869	0.00012435	0.0029694	-//-
	Solyc03g121090.2	4777.55	3105.98	0.62122	4.567e-05	0.0013151	-//-
	Solyc03g121340.1	972.535	315.888	1.6223	4.2575e-06	0.00018124	-//-
	Solyc03g121350.2	44.3674	9.01819	2.2986	2.5033e-06	0.00011415	-//-
	Solyc03g121360.1	3951.84	2312.67	0.77297	0.00014606	0.0033708	-//-
	Solyc03g121580.2	288.147	440.071	-0.61093	0.0010511	0.015735	-//-
	Solyc03g121600.2	101.222	49.1331	1.0428	0.00067004	0.011012	-//-
	Solyc03g121640.2	727.154	1147.81	-0.65855	6.1601e-05	0.0016814	-//-
	Solyc03g121840.2	286.727	415.281	-0.53441	0.0028102	0.033419	-//-
	Solyc03g122190.2	5513.31	2303.12	1.2593	0.00011041	0.0027026	-//-
	Solyc03g122340.2	15781.8	7623.71	1.0497	1.0801e-06	5.5291e-05	-//-
	Solyc03g123370.2	15817.3	8422.72	0.90914	1.731e-09	2.0111e-07	-//-
	Solyc03g123380.1	58.901	8.6965	2.7598	5.1395e-08	3.9808e-06	-//-
	Solyc03g123530.2	675.438	1043.84	-0.62801	0.0001262	0.0030002	-//-
	Solyc03g123560.2	1486.78	2087.29	-0.48944	0.0022433	0.0282	-//-
	Solyc03g123740.2	2124.8	1349.46	0.65494	2.9701e-05	0.00092419	-//-
	Solyc03g123780.2	826.213	560.536	0.55971	0.0013868	0.019494	-//-
	Solyc03g123860.2	762.883	194.301	1.9732	4.2688e-06	0.00018124	-//-
	Solyc04g005050.1	9136.45	5266.96	0.79466	0.0011984	0.017528	-//-
	Solyc04g005090.2	461.533	270.325	0.77174	0.00016603	0.0037188	-//-
	Solyc04g005100.2	1314.32	828.109	0.66642	0.0011197	0.016586	-//-
	Solyc04g005160.1	22659.3	12638.2	0.84231	0.00026657	0.0054056	-//-
	Solyc04g005200.2	166.053	97.0733	0.7745	0.0010785	0.016074	-//-
	Solyc04g005270.1	1706.59	2637.04	-0.6278	3.5389e-05	0.0010661	-//-
	Solyc04g005480.1	6164.15	2806.04	1.1354	0.00030991	0.0060848	-//-
	Solyc04g005490.2	1566.85	1113.76	0.49243	0.0015099	0.020819	-//-
	Solyc04g005550.1	1455.95	1023.06	0.50906	0.0016507	0.022379	-//-
	Solyc04g005670.1	9029.42	5694.36	0.6651	0.00030913	0.006074	-//-
	Solyc04g006970.2	34.9627	81.1931	-1.2155	0.0026522	0.032156	-//-
	Solyc04g007080.2	78.1888	36.7014	1.0911	0.00060245	0.010144	-//-
	Solyc04g007150.2	91.0569	163.938	-0.84831	0.00056054	0.0096018	-//-
	Solyc04g007170.2	118.728	294.747	-1.3118	9.1216e-05	0.0023214	-//-
	Solyc04g007180.1	419.9	795.437	-0.9217	0.0030871	0.036024	-//-
	Solyc04g007250.1	167.115	62.0979	1.4282	2.5016e-06	0.00011415	-//-
	Solyc04g007290.2	88.9687	43.6608	1.027	0.0024769	0.030516	-//-
	Solyc04g007320.1	2166.67	1495.16	0.53518	0.00072834	0.011739	-//-
	Solyc04g007380.1	1133.66	684.678	0.72749	0.00011476	0.0027876	-//-
	Solyc04g007390.2	2238.21	1079.85	1.0515	0.0033577	0.038552	-//-
	Solyc04g007500.1	654.103	293.784	1.1548	6.117e-05	0.0016748	-//-
	Solyc04g007530.2	243.111	133.245	0.86753	4.7926e-05	0.0013653	-//-
	Solyc04g007620.1	186.952	84.4099	1.1472	0.0041575	0.045364	-//-
	Solyc04g007800.2	182.632	330.618	-0.85623	0.00011641	0.0028228	-//-
	Solyc04g007880.2	5161.31	2687.92	0.94125	1.1088e-05	0.000406	-//-
	Solyc04g007900.2	1510.26	1048.73	0.52615	0.001279	0.018395	-//-
	Solyc04g007950.2	535.711	354.854	0.59423	0.0013864	0.019494	-//-
	Solyc04g008310.1	2803.67	1865.6	0.58768	0.00012675	0.0030107	-//-
	Solyc04g008400.1	167.997	92.4833	0.86117	0.0023697	0.029548	-//-
	Solyc04g008760.1	476.894	668.765	-0.48783	0.0036385	0.040973	-//-
	Solyc04g008870.2	51.1794	119.343	-1.2215	1.2518e-05	0.00044661	-//-
	Solyc04g008940.2	18.397	47.6846	-1.3741	0.00090646	0.013969	-//-
	Solyc04g008950.2	23.8032	64.9967	-1.4492	5.1632e-05	0.0014585	-//-
	Solyc04g009040.2	19.6566	4.62122	2.0887	0.0015841	0.02163	-//-
	Solyc04g009640.2	481.72	191.582	1.3302	2.1261e-12	5.857e-10	-//-
	Solyc04g009850.2	400.724	228.729	0.80897	2.7948e-05	0.00088382	-//-
	Solyc04g009880.1	56.5669	26.4774	1.0952	0.0022174	0.028016	-//-
	Solyc04g009910.2	83.4779	185.274	-1.1502	9.5474e-07	4.9732e-05	-//-
	Solyc04g011480.2	318.851	130.389	1.2901	2.8745e-05	0.00090687	-//-
	Solyc04g011490.2	42.1629	3.02935	3.7989	8.8029e-11	1.5682e-08	-//-
	Solyc04g011750.2	1402.44	921.002	0.60666	8.1547e-05	0.002116	-//-
	Solyc04g011770.2	792.822	560.918	0.49921	0.0026165	0.031809	-//-
	Solyc04g012040.2	220.711	339.88	-0.62287	0.0014134	0.019805	-//-
	Solyc04g012050.2	372.464	36.6224	3.3463	0.0019052	0.024993	-//-
	Solyc04g012060.2	147.761	272.308	-0.88198	0.0027537	0.032968	-//-
	Solyc04g012100.1	334.586	196.623	0.76695	0.0026667	0.032283	-//-
	Solyc04g014220.1	41.1572	5.36201	2.9403	3.9172e-08	3.1246e-06	-//-
	Solyc04g014400.2	9753.82	6172.58	0.66009	0.0019088	0.024993	-//-
	Solyc04g014650.2	347.179	180.163	0.94637	2.4733e-06	0.00011376	-//-
	Solyc04g014720.2	5848.6	8255.96	-0.49734	0.0021042	0.026994	-//-
	Solyc04g014900.2	445.327	232.291	0.93893	0.0021862	0.02774	-//-
	Solyc04g014990.1	202.804	128.734	0.65569	0.0039964	0.04402	-//-
	Solyc04g015020.2	3230.73	4973.29	-0.62234	3.3232e-05	0.0010184	-//-
	Solyc04g015030.2	176.367	104.22	0.75895	0.0032467	0.037606	-//-
	Solyc04g015570.2	431.468	220.078	0.97124	4.4678e-07	2.5565e-05	-//-
	Solyc04g015940.2	274.454	415.531	-0.59839	0.0017671	0.023553	-//-
	Solyc04g016000.2	281.151	127.378	1.1422	7.1218e-07	3.822e-05	-//-
	Solyc04g016160.2	160.894	280.597	-0.80239	0.00038473	0.0071868	-//-
	Solyc04g016260.2	4603.02	2769.52	0.73295	8.7761e-07	4.6438e-05	-//-
	Solyc04g016380.2	915.507	1491.45	-0.70408	1.0976e-05	0.00040289	-//-
	Solyc04g017740.1	11.7226	41.5175	-1.8244	0.0020138	0.026097	-//-
	Solyc04g017750.2	2660.05	1520.98	0.80645	1.9468e-07	1.2688e-05	-//-
	Solyc04g018080.2	355.371	697.608	-0.97309	4.6764e-08	3.6432e-06	-//-
	Solyc04g018090.2	66.1837	129.685	-0.97046	0.00026284	0.0053533	-//-
	Solyc04g018100.2	202.185	388.361	-0.94172	2.0605e-06	9.7111e-05	-//-
	Solyc04g024780.1	380.643	129.718	1.5531	0.00021084	0.0044929	-//-
	Solyc04g025200.2	217.297	123.9	0.81049	0.0001723	0.0038305	-//-
	Solyc04g025210.2	291.914	145.945	1.0001	1.1033e-06	5.6049e-05	-//-
	Solyc04g025530.2	4576.5	1433.83	1.6744	5.5273e-27	8.0692e-23	-//-
	Solyc04g039730.2	591.466	382.396	0.62923	0.00062349	0.010426	-//-
	Solyc04g039980.2	444.436	271.636	0.7103	0.0046422	0.049109	-//-
	Solyc04g039990.2	919.027	651.207	0.49699	0.0038471	0.042816	-//-
	Solyc04g040160.2	2604.35	1527.72	0.76954	0.00015661	0.0035648	-//-
	Solyc04g040180.2	3260.14	6001.19	-0.88031	0.0020615	0.026574	-//-
	Solyc04g048900.2	16082.7	8800.65	0.86983	0.00050765	0.008913	-//-
	Solyc04g049840.2	387.005	239.217	0.69403	0.0011627	0.017119	-//-
	Solyc04g050440.2	1126.09	349.667	1.6873	3.9486e-12	9.8611e-10	-//-
	Solyc04g050520.2	862.453	1234.78	-0.51774	0.0019071	0.024993	-//-
	Solyc04g050620.2	140.018	61.9747	1.1759	0.001833	0.024237	-//-
	Solyc04g050730.2	527.246	287.819	0.87332	0.0012151	0.017724	-//-
	Solyc04g050930.2	860.101	396.124	1.1186	2.2909e-05	0.00074564	-//-
	Solyc04g051360.2	139.675	23.5123	2.5706	0.0017987	0.023901	-//-
	Solyc04g051670.2	607.837	984.55	-0.69578	4.1262e-05	0.0012062	-//-
	Solyc04g051690.2	1282.71	802.146	0.67726	2.969e-05	0.00092419	-//-
	Solyc04g051800.2	23537.8	17025.6	0.46727	0.0030323	0.035461	-//-
	Solyc04g051820.2	4279.2	2380.93	0.84582	3.6497e-08	2.9644e-06	-//-
	Solyc04g051860.2	1653.35	1132.94	0.54532	0.0021667	0.027571	SK	Shikimate kinase, chloroplastic [Source:UniProtKB/Swiss-Prot;Acc:Q00497]
	Solyc04g054260.2	266.884	669.164	-1.3261	0.0028684	0.033991	-//-
	Solyc04g054520.2	336.711	195.963	0.78093	0.00040362	0.0074588	-//-
	Solyc04g054690.2	10240.9	4533.29	1.1757	0.00061975	0.010383	-//-
	Solyc04g054910.2	6858.77	4975.72	0.46305	0.0025574	0.031162	-//-
	Solyc04g054930.2	328.05	524.645	-0.67743	0.00017332	0.00385	-//-
	Solyc04g054980.2	5594.09	3705.85	0.5941	0.00010341	0.0025753	-//-
	Solyc04g055000.2	102.324	31.378	1.7053	2.3188e-07	1.4895e-05	-//-
	Solyc04g055090.1	455.595	193.246	1.2373	2.8783e-10	4.313e-08	-//-
	Solyc04g056270.2	8075.75	5800.14	0.47751	0.0011371	0.016797	-//-
	Solyc04g056340.2	2511.68	1516.33	0.72807	1.0621e-06	5.458e-05	-//-
	Solyc04g056370.2	87.4798	161.033	-0.88034	0.00025779	0.0052666	-//-
	Solyc04g057830.1	433.871	153.894	1.4953	5.4729e-14	2.6115e-11	-//-
	Solyc04g058170.1	416.313	204.066	1.0286	7.4328e-08	5.4547e-06	-//-
	Solyc04g064530.1	6472.5	4568.56	0.50258	0.0011281	0.016681	-//-
	Solyc04g064550.1	3854.75	2375.04	0.69869	8.8491e-06	0.00033781	-//-
	Solyc04g064580.1	126.192	314.234	-1.3162	0.00050967	0.0089239	-//-
	Solyc04g064590.1	153.891	452.317	-1.5554	4.5318e-12	1.1104e-09	-//-
	Solyc04g064740.2	393.286	252.096	0.64161	0.00048053	0.0085206	-//-
	Solyc04g064870.2	3266.91	5479.03	-0.74599	0.0017244	0.023156	-//-
	Solyc04g064930.2	1012.98	653.024	0.6334	0.00021273	0.004526	-//-
	Solyc04g071070.2	931.278	1765.71	-0.92297	0.0016778	0.022643	-//-
	Solyc04g071140.2	6075.18	8360.99	-0.46075	0.0031326	0.036507	-//-
	Solyc04g071340.2	2522.12	970.736	1.3775	0.0034778	0.039517	-//-
	Solyc04g071540.2	478.084	329.074	0.53885	0.0034776	0.039517	-//-
	Solyc04g071600.2	1106.08	653.98	0.75813	9.9755e-05	0.0025006	-//-
	Solyc04g071620.2	4263.92	1305.9	1.7071	0.0025073	0.030734	-//-
	Solyc04g071650.2	2519.58	1638.96	0.6204	0.0014234	0.019904	-//-
	Solyc04g071660.2	116.672	183.939	-0.65676	0.0047233	0.049691	-//-
	Solyc04g071780.2	5094.96	9399.84	-0.88356	3.8387e-09	4.0868e-07	-//-
	Solyc04g071890.2	12103.8	8778.24	0.46346	0.0047283	0.049724	-//-
	Solyc04g071900.2	9241.87	12747.4	-0.46394	0.0027676	0.033075	-//-
	Solyc04g071930.2	948.077	580.971	0.70654	0.00088266	0.013697	-//-
	Solyc04g072000.2	2672.85	1683.94	0.66654	1.7961e-05	0.00061217	-//-
	Solyc04g072020.2	3642.71	1625.77	1.1639	2.6395e-14	1.4107e-11	-//-
	Solyc04g072050.2	911.379	594.028	0.61752	0.00027397	0.0055254	-//-
	Solyc04g072070.2	1864.66	919.611	1.0198	3.0057e-05	0.00093285	-//-
	Solyc04g072260.1	825.484	1187.07	-0.52409	0.0014312	0.019991	-//-
	Solyc04g072280.2	1438.64	441.402	1.7045	0.0019025	0.024982	-//-
	Solyc04g072640.2	1322.71	1805.24	-0.44869	0.0040784	0.044702	-//-
	Solyc04g072930.1	1237.97	800.565	0.62888	7.3292e-05	0.0019526	-//-
	Solyc04g074020.2	1438.78	716.679	1.0054	0.00014801	0.0034038	-//-
	Solyc04g074030.2	5590.33	2934.05	0.93004	0.00020251	0.0043653	-//-
	Solyc04g074050.2	1256.3	686.891	0.87103	0.00099868	0.015129	-//-
	Solyc04g074230.2	6295.53	8732.9	-0.47213	0.0023492	0.029361	-//-
	Solyc04g074270.2	4522.75	1972.13	1.1974	1.01e-14	5.8672e-12	-//-
	Solyc04g074290.2	3619.93	1896.77	0.93241	1.5701e-09	1.8564e-07	-//-
	Solyc04g074470.1	553.903	197.571	1.4873	0.00011838	0.0028525	-//-
	Solyc04g074490.2	3439.67	2028	0.76221	3.6769e-07	2.1642e-05	-//-
	Solyc04g074680.1	2755.26	1169.11	1.2368	0.00038113	0.0071289	-//-
	Solyc04g074710.2	123.541	67.6842	0.8681	0.0005645	0.0096449	-//-
	Solyc04g074770.2	552.789	271.027	1.0283	3.5016e-07	2.0793e-05	-//-
	Solyc04g074830.1	1563.3	577.493	1.4367	0.00026662	0.0054056	-//-
	Solyc04g074950.2	4354.52	1932.52	1.172	1.1081e-06	5.6188e-05	-//-
	Solyc04g076440.1	17.2003	95.2332	-2.469	0.00084657	0.013229	-//-
	Solyc04g076730.1	1320.21	320.276	2.0434	4.7118e-06	0.00019704	-//-
	Solyc04g077050.2	4007.19	2878.41	0.47732	0.0011941	0.017485	-//-
	Solyc04g077100.2	27.2775	63.3442	-1.2155	0.00060427	0.010168	-//-
	Solyc04g077120.2	939.533	463.343	1.0199	2.3473e-08	2.0651e-06	-//-
	Solyc04g077230.1	12622.7	6237.2	1.0171	2.7192e-07	1.6898e-05	-//-
	Solyc04g077280.2	611.971	422.614	0.53412	0.0032732	0.037847	-//-
	Solyc04g077300.2	450.156	196.297	1.1974	4.131e-09	4.3632e-07	-//-
	Solyc04g077330.2	359.928	184.717	0.9624	0.0021435	0.027353	-//-
	Solyc04g077340.2	144.767	86.3786	0.74499	0.0026288	0.031931	-//-
	Solyc04g077360.2	429.452	233.789	0.87729	4.3049e-06	0.00018202	-//-
	Solyc04g077460.2	252.213	155.5	0.69773	0.00065592	0.010816	-//-
	Solyc04g077620.1	5783.47	2995.23	0.94927	6.9389e-05	0.0018579	-//-
	Solyc04g077630.2	67.7137	25.0417	1.4351	3.4419e-05	0.0010467	-//-
	Solyc04g077850.2	1348.5	923.695	0.54586	0.0008303	0.013036	-//-
	Solyc04g077990.2	97.5404	41.2748	1.2407	4.0322e-05	0.0011828	-//-
	Solyc04g078290.2	8123.86	5899.24	0.46164	0.0023158	0.029026	-//-
	Solyc04g078300.2	7.28806	0	Inf	0.0018447	0.024355	-//-
	Solyc04g078340.2	425.161	1157.3	-1.4447	2.0212e-11	4.1868e-09	-//-
	Solyc04g078410.2	535.255	777.923	-0.5394	0.0022229	0.028045	-//-
	Solyc04g078550.2	6157.17	3246.37	0.92344	0.0005688	0.0096935	-//-
	Solyc04g078630.2	694.543	422.151	0.7183	3.1522e-05	0.00097493	-//-
	Solyc04g078680.2	3873.51	2577.24	0.58781	0.00013139	0.0031017	-//-
	Solyc04g078790.2	12.8872	53.8499	-2.063	0.0005369	0.0092995	-//-
	Solyc04g078870.2	1267.61	888.442	0.51276	0.0018017	0.023929	-//-
	Solyc04g078900.2	13.8364	39.9348	-1.5292	0.00087419	0.013597	-//-
	Solyc04g078910.2	473.774	313.833	0.5942	0.0018329	0.024237	-//-
	Solyc04g078950.1	433.961	253.921	0.77319	5.9917e-05	0.0016482	-//-
	Solyc04g079120.2	1395.88	660.967	1.0785	3.5853e-11	7.0446e-09	-//-
	Solyc04g079190.2	231.334	148.511	0.6394	0.0025184	0.030813	-//-
	Solyc04g079250.2	2427.78	816.006	1.573	9.1161e-08	6.4274e-06	-//-
	Solyc04g079260.2	822.376	307.251	1.4204	2.7257e-08	2.3496e-06	-//-
	Solyc04g079300.2	2311.92	1706.91	0.43771	0.0030305	0.035455	-//-
	Solyc04g079310.2	1468.12	2111.96	-0.52462	0.00091636	0.014054	-//-
	Solyc04g079400.2	5208.17	2352.43	1.1466	1.0699e-13	4.2046e-11	-//-
	Solyc04g079430.2	1566.55	1109.26	0.49799	0.0016713	0.02259	-//-
	Solyc04g079450.2	144.012	76.6178	0.91044	0.00032524	0.0063116	-//-
	Solyc04g079470.2	548.633	254.099	1.1105	1.609e-06	7.775e-05	-//-
	Solyc04g079730.1	1596.74	400.035	1.9969	5.0286e-11	9.5981e-09	-//-
	Solyc04g079760.2	4457.93	2228.27	1.0005	0.00017354	0.0038516	-//-
	Solyc04g079860.1	563.355	289.846	0.95876	0.0010539	0.015769	-//-
	Solyc04g079880.2	395.069	173.766	1.185	1.1483e-08	1.1158e-06	-//-
	Solyc04g080060.2	356.912	521.185	-0.54623	0.0032999	0.038086	-//-
	Solyc04g080080.2	758.708	1156.98	-0.60875	0.00024282	0.0050378	-//-
	Solyc04g080130.2	823.514	582.142	0.50042	0.0030679	0.035831	-//-
	Solyc04g080610.2	663.223	921.813	-0.47498	0.0033229	0.038207	-//-
	Solyc04g080820.2	1129.63	484.431	1.2215	1.0167e-13	4.0548e-11	-//-
	Solyc04g080840.1	42.7803	3.7683	3.505	3.8485e-10	5.5589e-08	-//-
	Solyc04g080850.2	15619.8	9530	0.71283	1.7734e-06	8.508e-05	-//-
	Solyc04g080960.2	22195.7	31676.6	-0.51314	0.00028266	0.0056436	-//-
	Solyc04g081030.2	994.195	1365.36	-0.45768	0.0042627	0.046173	-//-
	Solyc04g081320.2	1022.29	674.831	0.59921	0.00071698	0.011596	SPA	Protein SPA, chloroplastic [Source:UniProtKB/Swiss-Prot;Acc:K4BVL1]
	Solyc04g081400.2	420.883	666.813	-0.66386	0.0002276	0.0047707	-//-
	Solyc04g081510.2	1690.6	942.801	0.84251	1.1249e-07	7.8278e-06	-//-
	Solyc04g081530.1	1246.33	565.374	1.1404	0.0022381	0.028191	-//-
	Solyc04g081540.2	229.564	470.613	-1.0356	4.1462e-08	3.2683e-06	-//-
	Solyc04g081550.2	2202.78	6500.29	-1.5612	7.2199e-12	1.649e-09	-//-
	Solyc04g081580.2	828.147	1181.75	-0.51297	0.0013078	0.018725	-//-
	Solyc04g081730.2	6567.84	4875.01	0.43002	0.0036597	0.041176	-//-
	Solyc04g081910.2	794.573	370.641	1.1002	1.3506e-06	6.7209e-05	-//-
	Solyc04g081960.1	458.931	157.188	1.5458	1.073e-12	3.1858e-10	-//-
	Solyc04g082030.1	1395.69	920.818	0.59999	0.00010469	0.0025999	ODC	Ornithine decarboxylase [Source:UniProtKB/Swiss-Prot;Acc:O22616]
	Solyc04g082120.2	1053.53	2570.5	-1.2868	0.00025309	0.0051984	-//-
	Solyc04g082200.2	13576.9	5651.07	1.2646	0.00030289	0.0059777	-//-
	Solyc04g082250.2	7962.95	5674.02	0.48893	0.0020259	0.026181	-//-
	Solyc04g082500.2	1571.45	1039.91	0.59563	0.0023436	0.029346	-//-
	Solyc04g082570.2	2161.27	1550.47	0.47917	0.0018648	0.024547	-//-
	Solyc04g082630.2	10346.1	5791.15	0.83716	0.00065652	0.010816	-//-
	Solyc04g082660.2	385.155	219.9	0.80859	4.2202e-05	0.0012234	-//-
	Solyc04g082690.1	171.742	78.3806	1.1317	8.4319e-06	0.00032415	-//-
	Solyc04g082880.2	179.645	327.394	-0.86588	1.1807e-05	0.00042926	-//-
	Solyc04g082960.1	2207	1169.51	0.91618	0.0017213	0.023128	-//-
	Solyc04g083010.2	1978.39	1353.4	0.54773	0.00050059	0.008818	-//-
	Solyc04g083160.1	120.382	196.597	-0.70762	0.001786	0.023756	-//-
	Solyc05g005060.2	322.743	214.131	0.59189	0.0035849	0.040506	-//-
	Solyc05g005070.2	2608.25	1073.04	1.2814	3.8889e-11	7.5303e-09	-//-
	Solyc05g005150.1	7029.96	3488.34	1.011	0.0039121	0.043431	-//-
	Solyc05g005280.2	188.319	35.8356	2.3937	6.8694e-19	1.3112e-15	-//-
	Solyc05g005290.2	224.513	132.501	0.7608	0.0004007	0.0074307	-//-
	Solyc05g005480.2	3022	1588.67	0.92768	0.00020119	0.0043461	EO	2-methylene-furan-3-one reductase [Source:UniProtKB/Swiss-Prot;Acc:K4BW79]
	Solyc05g005490.2	5583.26	3684.88	0.59949	9.1601e-05	0.0023277	-//-
	Solyc05g005500.1	14.643	1.80327	3.0215	0.00081161	0.012773	-//-
	Solyc05g005520.1	242.378	120.485	1.0084	2.4569e-06	0.0001133	-//-
	Solyc05g005670.1	110.825	26.6667	2.0552	0.0013176	0.018819	-//-
	Solyc05g005690.1	2801.9	3807.27	-0.44235	0.004131	0.045111	-//-
	Solyc05g005750.2	2667.27	1839.11	0.53635	0.00045264	0.0081286	-//-
	Solyc05g005800.2	1435.46	1948.33	-0.44072	0.004661	0.049268	-//-
	Solyc05g005840.2	78.4588	37.7382	1.0559	0.0010315	0.015528	-//-
	Solyc05g005940.2	38.1924	9.36928	2.0273	7.7938e-05	0.0020438	-//-
	Solyc05g006220.2	399.018	182.998	1.1246	6.0831e-08	4.5826e-06	-//-
	Solyc05g006560.1	1507.14	986.596	0.61128	0.00024136	0.0050153	-//-
	Solyc05g006660.2	2707.51	1987.86	0.44575	0.0043352	0.04673	-//-
	Solyc05g006780.2	2537.3	1454.03	0.80323	2.5615e-07	1.6136e-05	-//-
	Solyc05g006910.2	291.335	429.325	-0.55939	0.0025091	0.030742	-//-
	Solyc05g007110.2	51.8739	22.108	1.2304	0.0017215	0.023128	-//-
	Solyc05g007150.2	764.81	1364.34	-0.83503	0.00091668	0.014054	-//-
	Solyc05g007500.2	661.442	439.888	0.58848	0.00068442	0.011193	-//-
	Solyc05g007610.2	84.765	23.8157	1.8316	3.5846e-05	0.0010751	-//-
	Solyc05g007630.2	309.578	121.301	1.3517	7.8917e-11	1.4249e-08	-//-
	Solyc05g007900.2	90.0995	204.894	-1.1853	4.794e-06	0.00019985	-//-
	Solyc05g007930.2	754.852	387.004	0.96384	0.00083279	0.01306	-//-
	Solyc05g008070.2	439.596	307.142	0.51727	0.0034723	0.039517	-//-
	Solyc05g008190.2	319.632	464.771	-0.54011	0.0027041	0.032608	-//-
	Solyc05g008210.2	1005.07	503.605	0.99693	0.0023866	0.029701	-//-
	Solyc05g008600.2	3093.19	4462.81	-0.52886	0.00041685	0.0076452	-//-
	Solyc05g008830.2	2402.39	3371.79	-0.48904	0.0014362	0.020019	-//-
	Solyc05g008940.2	1170.37	655.534	0.83622	2.4593e-06	0.0001133	-//-
	Solyc05g008950.2	1155.24	578.636	0.99747	0.00028215	0.0056435	-//-
	Solyc05g008960.2	479.369	201.336	1.2515	0.0025274	0.030895	-//-
	Solyc05g008980.2	1390.42	713.277	0.96298	0.00065261	0.010789	-//-
	Solyc05g009040.2	2772.17	1492.65	0.89314	0.00022027	0.0046493	-//-
	Solyc05g009050.2	1385.95	787.659	0.81523	7.53e-07	4.0324e-05	-//-
	Solyc05g009080.2	831.957	529.012	0.65321	0.002202	0.027882	-//-
	Solyc05g009090.1	1026.33	639.589	0.68227	0.00011044	0.0027026	-//-
	Solyc05g009170.1	12.5353	48.521	-1.9526	9.0869e-06	0.00034492	-//-
	Solyc05g009350.2	473.183	668.359	-0.49823	0.002984	0.035049	-//-
	Solyc05g009370.2	1624	1064.03	0.61001	0.00016206	0.0036521	-//-
	Solyc05g009420.1	3981.69	2737.41	0.54057	0.00037104	0.0070021	-//-
	Solyc05g009550.2	2515.16	1257.75	0.9998	2.8891e-10	4.313e-08	-//-
	Solyc05g009660.2	920.674	326.079	1.4975	5.4501e-07	3.0596e-05	-//-
	Solyc05g009720.2	468.648	275.382	0.76707	2.1426e-05	0.00070685	-//-
	Solyc05g009740.1	583.266	407.625	0.51691	0.0020236	0.026181	-//-
	Solyc05g009760.1	942.235	666.993	0.49842	0.0027933	0.033308	-//-
	Solyc05g010000.1	179.815	106.205	0.75965	0.0010439	0.015654	-//-
	Solyc05g010020.2	3260.46	1256.55	1.3756	8.8808e-08	6.2781e-06	-//-
	Solyc05g010030.2	266.101	134.762	0.98156	3.7819e-06	0.00016406	-//-
	Solyc05g010140.2	1014.33	720.505	0.49344	0.0028679	0.033991	-//-
	Solyc05g010180.2	234.162	89.7848	1.383	1.4991e-09	1.7963e-07	-//-
	Solyc05g010240.2	81.4996	22.6576	1.8468	1.5795e-07	1.0552e-05	-//-
	Solyc05g010470.2	1566.41	864.751	0.8571	8.6605e-08	6.1714e-06	-//-
	Solyc05g010660.2	509.93	768.869	-0.59244	0.00054446	0.0093804	-//-
	Solyc05g011890.1	587.451	261.099	1.1699	4.1917e-05	0.0012175	-//-
	Solyc05g011960.2	2491.1	1621.19	0.61973	6.2868e-05	0.0017125	-//-
	Solyc05g011970.2	1871.1	953.235	0.97298	1.4917e-09	1.7955e-07	-//-
	Solyc05g011990.2	501.786	907.098	-0.85419	2.841e-07	1.7493e-05	-//-
	Solyc05g012180.2	665.781	378.189	0.81594	3.1606e-06	0.0001393	-//-
	Solyc05g012190.2	169.928	260.559	-0.61668	0.0023477	0.029356	-//-
	Solyc05g012200.2	602.677	921.623	-0.61279	0.00032993	0.0063611	-//-
	Solyc05g012210.2	628.475	310.688	1.0164	0.0001931	0.0041884	-//-
	Solyc05g012390.2	450.942	681.509	-0.59579	0.00072862	0.011739	-//-
	Solyc05g012500.2	892.695	503.506	0.82616	9.0947e-07	4.784e-05	-//-
	Solyc05g012580.1	5663.15	3957.56	0.517	0.0017316	0.023229	-//-
	Solyc05g012740.1	175.677	79.4652	1.1445	3.465e-06	0.00015179	-//-
	Solyc05g012850.2	4049.53	2568.59	0.65678	0.0012864	0.018482	-//-
	Solyc05g012890.1	1541.3	1074.01	0.52114	0.0011676	0.017182	-//-
	Solyc05g012920.1	106.585	180.753	-0.76201	0.00078512	0.012444	-//-
	Solyc05g013170.2	263.416	427.222	-0.69765	0.0013577	0.019225	-//-
	Solyc05g013370.1	112.744	40.7804	1.4671	0.0014162	0.019824	-//-
	Solyc05g013410.2	521.54	207.185	1.3319	5.8994e-11	1.1024e-08	-//-
	Solyc05g013440.2	1739.3	2916.96	-0.74596	0.00045795	0.0082019	-//-
	Solyc05g013450.2	1244.9	1710.83	-0.45866	0.0034748	0.039517	-//-
	Solyc05g013530.2	660.795	1078.38	-0.70659	1.4477e-05	0.00050635	-//-
	Solyc05g013710.2	122.718	515.664	-2.0711	1.6645e-05	0.00057243	-//-
	Solyc05g013750.2	8937.22	5617.77	0.66983	8.1836e-06	0.00031739	-//-
	Solyc05g013990.2	2383.66	4000.86	-0.74713	7.4517e-05	0.0019754	-//-
	Solyc05g014120.1	138.221	237.171	-0.77896	0.00030713	0.0060436	-//-
	Solyc05g014130.2	351.704	633.402	-0.84876	2.4467e-06	0.00011312	-//-
	Solyc05g014300.1	88.51	349.393	-1.9809	1.3438e-20	5.1297e-17	-//-
	Solyc05g014380.2	2288.09	9968.41	-2.1232	5.8746e-05	0.0016217	-//-
	Solyc05g014390.2	896.852	2820.4	-1.653	0.00043909	0.0079387	-//-
	Solyc05g014590.2	27.4797	4.12307	2.7366	1.4266e-05	0.00050093	-//-
	Solyc05g015420.2	820.236	1132.69	-0.46565	0.0037651	0.042061	-//-
	Solyc05g015450.1	216.52	93.5237	1.2111	0.0016274	0.022086	-//-
	Solyc05g015780.1	834.693	551.444	0.59803	0.0004553	0.0081709	-//-
	Solyc05g015840.2	2602.7	734.148	1.8259	7.1949e-13	2.3446e-10	-//-
	Solyc05g015950.2	2734.22	1610.95	0.76322	4.9471e-07	2.8008e-05	-//-
	Solyc05g016310.1	1575.53	956.81	0.71954	9.3773e-06	0.00035293	-//-
	Solyc05g016690.2	180.567	76.5167	1.2387	0.0012148	0.017724	-//-
	Solyc05g018500.2	2140.89	1560.93	0.4558	0.0038664	0.042977	-//-
	Solyc05g018510.2	1230.17	811.201	0.60072	0.00018361	0.0040249	-//-
	Solyc05g021090.2	209.015	88.2867	1.2433	0.0046322	0.049023	-//-
	Solyc05g025820.2	3002.97	1094.56	1.456	7.6483e-08	5.5537e-06	-//-
	Solyc05g032660.2	1400.13	967.665	0.53298	0.0012602	0.018226	-//-
	Solyc05g041200.2	3099.08	2188.15	0.50212	0.0028023	0.03337	-//-
	Solyc05g041540.2	1313.69	1984.76	-0.59534	0.001211	0.017683	-//-
	Solyc05g041910.2	19256.8	9449.97	1.027	7.7352e-12	1.7517e-09	-//-
	Solyc05g044490.2	88.3817	224.477	-1.3447	8.2153e-06	0.00031816	-//-
	Solyc05g044630.2	784.511	440.097	0.83397	1.703e-06	8.1995e-05	-//-
	Solyc05g046280.1	24.4157	50.8224	-1.0577	0.0037831	0.042192	-//-
	Solyc05g048810.2	697.61	962.624	-0.46455	0.0043716	0.047009	-//-
	Solyc05g049970.2	874.547	622.63	0.49016	0.00355	0.04023	-//-
	Solyc05g049980.2	114.845	32.6243	1.8157	6.6384e-07	3.6081e-05	-//-
	Solyc05g050340.2	1337.83	911.958	0.55286	0.00060939	0.010248	-//-
	Solyc05g050350.1	3600.81	1687.5	1.0934	2.7241e-08	2.3496e-06	-//-
	Solyc05g050380.2	10274.2	7148.51	0.52331	0.00062883	0.010496	-//-
	Solyc05g050560.1	714.897	505.437	0.5002	0.0020842	0.026809	-//-
	Solyc05g050800.2	11344.1	6359.42	0.83497	3.1543e-08	2.6497e-06	-//-
	Solyc05g050810.2	108.244	59.7285	0.8578	0.0021271	0.027214	-//-
	Solyc05g050820.2	170.032	87.7022	0.95512	0.00012244	0.0029348	-//-
	Solyc05g050920.2	358.763	598.261	-0.73774	0.0010011	0.015154	-//-
	Solyc05g050930.1	691.332	471.436	0.55232	0.0018264	0.024196	-//-
	Solyc05g051180.1	18.7863	43.8336	-1.2224	0.0026027	0.031657	-//-
	Solyc05g051200.1	509.75	1376.55	-1.4332	5.6374e-05	0.0015775	-//-
	Solyc05g051210.2	12.6759	56.372	-2.1529	0.0027968	0.033335	-//-
	Solyc05g051290.2	434.002	284.277	0.6104	0.0012371	0.017985	-//-
	Solyc05g051430.2	176.127	64.9582	1.439	0.00023181	0.0048356	-//-
	Solyc05g051480.2	2069.76	1291.35	0.68059	0.0019868	0.025823	-//-
	Solyc05g051490.2	1038.98	704.349	0.5608	0.00044762	0.0080602	-//-
	Solyc05g051510.2	100.636	193.876	-0.946	0.00062943	0.010499	-//-
	Solyc05g051530.2	12137	4958.48	1.2914	8.1858e-18	1.2152e-14	-//-
	Solyc05g051540.1	217.776	103.961	1.0668	0.00014442	0.0033471	-//-
	Solyc05g051800.2	408.989	266.952	0.61548	0.0010911	0.01624	-//-
	Solyc05g051850.2	3449.24	5458.44	-0.66221	2.0084e-05	0.00066917	-//-
	Solyc05g052030.1	1201.36	1764.32	-0.55445	0.00042635	0.0077616	-//-
	Solyc05g052210.2	1659.42	1178.34	0.49392	0.0022301	0.02811	-//-
	Solyc05g052280.2	2476.4	4285.29	-0.79115	8.5845e-06	0.00032865	-//-
	Solyc05g052420.1	25.286	79.1233	-1.6458	0.00010546	0.0026093	-//-
	Solyc05g052600.2	13994.1	8922.13	0.64936	0.0019714	0.025673	-//-
	Solyc05g052650.2	0	50.4511	#NAME?	5.4159e-08	4.1707e-06	-//-
	Solyc05g052660.1	2.84857	53.0301	-4.2185	0.0021525	0.02743	-//-
	Solyc05g052680.1	73.9232	747.008	-3.337	4.5604e-06	0.00019161	-//-
	Solyc05g052710.2	1685.98	1208.75	0.48007	0.0033274	0.038237	-//-
	Solyc05g052750.2	1290.57	895.8	0.52676	0.0011796	0.017319	-//-
	Solyc05g052790.2	1497.77	1010.46	0.5678	0.00072932	0.011739	-//-
	Solyc05g052810.2	983.029	1398.1	-0.50816	0.0013792	0.019418	-//-
	Solyc05g052850.2	187.634	322.87	-0.78303	0.0040264	0.044222	-//-
	Solyc05g052870.2	2.78687	19.8654	-2.8335	0.0013119	0.018757	-//-
	Solyc05g053010.1	805.193	323.811	1.3142	0.0004813	0.0085287	-//-
	Solyc05g053410.2	158.296	244.169	-0.62526	0.0038504	0.042835	-//-
	Solyc05g053470.2	1659.5	3077.17	-0.89086	1.1373e-06	5.7559e-05	-//-
	Solyc05g053590.2	1471.06	2153.54	-0.54985	0.00038846	0.0072489	-//-
	Solyc05g053600.2	14793.3	10822.5	0.45091	0.0019289	0.025205	-//-
	Solyc05g053780.2	3297.4	5628.05	-0.77131	3.0257e-07	1.8494e-05	-//-
	Solyc05g053960.2	336.532	1638.89	-2.2839	0.0011619	0.017116	-//-
	Solyc05g054140.2	178.196	274.158	-0.62154	0.0020795	0.026767	-//-
	Solyc05g054170.2	1771.95	1085.62	0.70682	1.0322e-05	0.00038255	-//-
	Solyc05g054250.1	529.145	130.405	2.0207	1.9741e-05	0.00065939	-//-
	Solyc05g054350.2	1838.1	1109.21	0.72868	0.0039243	0.043513	-//-
	Solyc05g054560.2	339.915	788.261	-1.2135	0.00029045	0.005762	-//-
	Solyc05g054580.2	8556.61	12276.2	-0.52075	0.0004987	0.0087904	-//-
	Solyc05g054610.1	46.5395	99.9666	-1.103	0.00090162	0.013919	-	Histone H4 [Source:UniProtKB/Swiss-Prot;Acc:P35057]
	Solyc05g054640.2	6056.95	8613.83	-0.50806	0.00076258	0.012173	-//-
	Solyc05g054650.1	546.512	356.068	0.6181	0.00052306	0.009097	-//-
	Solyc05g054800.1	8845.11	5998.87	0.56019	0.0023713	0.029554	-//-
	Solyc05g054820.1	254.524	154.158	0.72339	0.0013741	0.019366	-//-
	Solyc05g054840.2	67.0536	116.468	-0.79655	0.0021476	0.027383	-//-
	Solyc05g054890.2	47.7512	12.9832	1.8789	0.00094667	0.014439	-//-
	Solyc05g054960.2	620.284	1011.78	-0.70589	2.0719e-05	0.00068607	-//-
	Solyc05g055010.2	144.458	238.666	-0.72434	0.00094047	0.014369	-//-
	Solyc05g055250.2	788.464	1092.86	-0.47099	0.0039274	0.043529	-//-
	Solyc05g055400.2	978.55	692.52	0.49879	0.0019709	0.025673	-//-
	Solyc05g055430.2	471.432	271.805	0.79448	3.4424e-05	0.0010467	-//-
	Solyc05g055510.2	145.066	225.526	-0.63659	0.0026904	0.032491	-//-
	Solyc05g055640.2	3480.57	4705.01	-0.43487	0.0033016	0.038086	RPL38	60S ribosomal protein L38 [Source:UniProtKB/Swiss-Prot;Acc:P46291]
	Solyc05g055740.2	122.637	63.1475	0.9576	0.00037537	0.007044	-//-
	Solyc05g055760.2	838.452	1271.89	-0.60118	0.00016549	0.0037099	-//-
	Solyc05g055780.2	126.023	200.165	-0.66751	0.0031747	0.036884	-//-
	Solyc05g055870.2	448.359	319.068	0.49079	0.0044721	0.047858	-//-
	Solyc05g055880.2	283.346	418.588	-0.56297	0.00233	0.02919	-//-
	Solyc05g055990.2	3677.97	2138.7	0.78217	3.431e-07	2.0511e-05	-//-
	Solyc05g056070.2	149.274	67.7926	1.1388	4.8248e-05	0.0013716	-//-
	Solyc05g056080.2	1029.74	535.505	0.9433	7.9243e-07	4.2266e-05	-//-
	Solyc05g056090.2	181.536	291.343	-0.68247	0.001127	0.016675	-//-
	Solyc05g056170.2	1931.79	1219.99	0.66307	0.00024416	0.0050578	-//-
	Solyc05g056380.2	349.997	98.2773	1.8324	1.4719e-08	1.3849e-06	-//-
	Solyc05g056390.2	520.572	886.253	-0.76762	2.1998e-05	0.00072216	-//-
	Solyc05g056420.2	332.551	151.545	1.1338	1.1851e-05	0.00043027	-//-
	Solyc06g005170.2	19503.6	10843.9	0.84685	0.00068823	0.01124	-//-
	Solyc06g005310.2	236.966	453.398	-0.9361	9.0644e-06	0.00034455	-//-
	Solyc06g005330.2	72.404	203.282	-1.4893	2.283e-10	3.5264e-08	-//-
	Solyc06g005400.1	81.3018	28.9203	1.4912	0.0016802	0.02266	-//-
	Solyc06g005470.2	182.989	11.0053	4.0555	6.0879e-08	4.5826e-06	-//-
	Solyc06g005480.2	1055.41	678.406	0.63759	0.0010915	0.01624	-//-
	Solyc06g005820.2	114.065	311.07	-1.4474	2.6496e-12	7.042e-10	-//-
	Solyc06g005940.2	6584.61	10944.6	-0.73304	0.00026387	0.0053621	-//-
	Solyc06g006040.1	2032.73	1430.09	0.50731	0.00445	0.047718	-//-
	Solyc06g007190.2	6329.31	2435.4	1.3779	0.0033283	0.038237	-//-
	Solyc06g007320.2	4132.5	5623.13	-0.44436	0.003868	0.042977	-//-
	Solyc06g007350.2	153.497	90.4006	0.76381	0.0018806	0.024719	-//-
	Solyc06g007430.1	860.079	1230.13	-0.51626	0.0012658	0.018264	-//-
	Solyc06g007710.2	875.577	1222.07	-0.48102	0.0030131	0.035314	-//-
	Solyc06g007760.2	1274.94	840.028	0.60192	0.00054361	0.0093804	-//-
	Solyc06g007970.2	154.926	47.4622	1.7067	6.3435e-08	4.7482e-06	-//-
	Solyc06g008500.2	100.609	38.5157	1.3852	0.00021948	0.0046399	-//-
	Solyc06g008700.2	344.835	504.469	-0.54886	0.0020299	0.026204	-//-
	Solyc06g008760.1	515.331	905.252	-0.81282	0.0016937	0.022801	-//-
	Solyc06g008890.2	734.233	394.587	0.8959	5.2082e-07	2.9361e-05	-//-
	Solyc06g008940.2	213.171	391.798	-0.8781	4.5165e-06	0.00019006	-//-
	Solyc06g009040.2	4.58609	40.012	-3.1251	1.4664e-07	9.885e-06	-//-
	Solyc06g009110.2	2629.99	1435.9	0.8731	2.7685e-08	2.3711e-06	-//-
	Solyc06g009120.2	570.125	396.254	0.52485	0.0041162	0.045005	-//-
	Solyc06g009140.2	23297.1	17239.3	0.43445	0.0029565	0.034772	-//-
	Solyc06g009270.2	3873.16	2821.78	0.4569	0.0021585	0.02748	-//-
	Solyc06g009290.2	4949.74	13151.3	-1.4098	3.4639e-18	5.7851e-15	-//-
	Solyc06g009420.2	108.313	201.904	-0.89846	0.0018152	0.024084	-//-
	Solyc06g009490.2	98.0974	174.268	-0.82902	0.00053455	0.0092695	-//-
	Solyc06g009680.2	292.768	483.718	-0.72441	0.00058916	0.0099455	-//-
	Solyc06g010030.2	1387.5	705.249	0.97629	8.2638e-05	0.0021419	-//-
	Solyc06g011470.2	305.522	115.72	1.4006	3.9942e-11	7.6787e-09	-//-
	Solyc06g030470.2	5586.53	3387.37	0.72179	0.001602	0.021819	-//-
	Solyc06g034370.1	421.778	135.416	1.6391	2.9958e-06	0.00013276	-//-
	Solyc06g035450.2	5872.42	8768.04	-0.5783	0.00015983	0.0036102	-//-
	Solyc06g035580.2	65.5495	29.4644	1.1536	0.00054302	0.0093798	-//-
	Solyc06g035620.2	1663.52	555.111	1.5834	0.0041115	0.044972	-//-
	Solyc06g035630.1	342.348	123.049	1.4762	0.00028088	0.0056265	-//-
	Solyc06g035700.1	437.651	203.766	1.1029	0.00020161	0.0043516	-//-
	Solyc06g036110.1	3314.19	2071.16	0.67822	2.1889e-05	0.00071944	-//-
	Solyc06g036310.2	3075.15	1763.78	0.80199	0.0015262	0.020979	-//-
	Solyc06g036410.1	52.8219	17.1191	1.6255	6.6487e-05	0.0017928	-//-
	Solyc06g036420.1	308.566	98.61	1.6458	2.4711e-13	8.7948e-11	-//-
	Solyc06g048530.2	420.741	147.453	1.5127	0.0005425	0.0093768	-//-
	Solyc06g048810.2	1394.9	849.665	0.7152	9.7316e-06	0.00036421	-//-
	Solyc06g048870.1	45.0799	14.0107	1.686	0.00067646	0.011097	-//-
	Solyc06g050140.1	412.289	113.49	1.8611	1.1341e-19	3.0306e-16	-//-
	Solyc06g050440.2	262.485	164.669	0.67267	0.0019846	0.02582	-//-
	Solyc06g050630.2	1352.09	502.02	1.4294	5.856e-09	6.0418e-07	-//-
	Solyc06g051010.1	2634.71	1816.71	0.53631	0.00076333	0.012178	-//-
	Solyc06g051030.2	3665.69	2191.51	0.74216	2.1326e-06	0.00010033	-//-
	Solyc06g051200.2	1277.86	871.946	0.55142	0.00146	0.020288	-//-
	Solyc06g051260.2	222.973	359.187	-0.68787	0.00037148	0.0070054	-//-
	Solyc06g051360.2	557.313	820.751	-0.55846	0.00092489	0.014147	-//-
	Solyc06g051400.2	3738.9	2028.95	0.88188	3.8409e-05	0.001138	-//-
	Solyc06g051540.2	1038.44	579.936	0.84045	2.4417e-05	0.000788	-//-
	Solyc06g052050.2	60.9903	246.728	-2.0163	1.1566e-05	0.00042221	-//-
	Solyc06g052070.2	1957.3	1135.06	0.78609	0.0026203	0.031842	-//-
	Solyc06g053150.1	429.053	282.282	0.60402	0.0011693	0.017187	-//-
	Solyc06g053400.2	2652.98	3776.44	-0.50941	0.00078172	0.012404	-//-
	Solyc06g053640.1	522.764	210.971	1.3091	6.6559e-05	0.0017929	-//-
	Solyc06g053670.1	4750.33	3063.96	0.63263	0.00018806	0.0040991	-//-
	Solyc06g053810.2	651.486	376.446	0.79129	8.6457e-06	0.00033052	-//-
	Solyc06g053930.2	130.108	51.4033	1.3398	0.00010757	0.002647	-//-
	Solyc06g054630.1	154.915	24.0785	2.6857	5.0683e-07	2.8633e-05	-//-
	Solyc06g054690.2	1130.12	753.857	0.58412	0.00034856	0.0066464	-//-
	Solyc06g060030.1	73.4023	27.3836	1.4225	0.00082703	0.012992	-//-
	Solyc06g060110.2	10255.3	4500.24	1.1883	9.2638e-06	0.00035014	-//-
	Solyc06g060140.2	230.577	396.181	-0.78091	7.7815e-05	0.0020426	-//-
	Solyc06g060290.2	1446.81	2199.48	-0.60429	0.00015936	0.0036058	-//-
	Solyc06g060340.2	4729.59	2200.69	1.1038	1.3546e-05	0.00047874	PSBS	Photosystem II 22 kDa protein, chloroplastic [Source:UniProtKB/Swiss-Prot;Acc:P54773]
	Solyc06g060700.1	702.032	336.493	1.061	0.00058423	0.0098896	-//-
	Solyc06g060760.2	161.852	70.9341	1.1901	3.3755e-06	0.00014811	-//-
	Solyc06g060880.2	334.087	193.384	0.78876	0.0014436	0.020102	-//-
	Solyc06g061030.2	1487.42	1054.35	0.49646	0.0025538	0.031134	-//-
	Solyc06g061190.1	2339.49	1034.1	1.1778	0.0001896	0.0041224	-//-
	Solyc06g062340.2	273.756	456.479	-0.73766	0.0026819	0.032428	-//-
	Solyc06g062410.1	27.1671	7.62116	1.8338	0.00088465	0.013704	-//-
	Solyc06g062420.2	1541.94	529.547	1.5419	2.6412e-17	2.7146e-14	-//-
	Solyc06g062440.2	1103.09	717.99	0.61952	0.00015949	0.0036058	-//-
[truncated: 1,122 more rows]
