# Supplementary material for: Transcriptome Analysis of the Cf-12-Mediated Resistance Response to Cladosporium fulvum in Tomato
Source: Front Plant Sci. 2017 Jan 5;7:2012. doi: 10.3389/fpls.2016.02012 (PMC5212946; doi:10.3389/fpls.2016.02012)
Supplement: Table S6 — Response of transcription factors to C. fulvum infection. [file Table6.XLSX]

## Sheet: Table S6
	Table S6. Response of transcription factors to C. fulvum infection
	Gene ID	TF families	log2(Cf12_B/Cf12_A)	log2(Cf12_C/Cf12_A)	TF term number
	Solyc01g096790.2	ABI3VP1	2.1444	1.4492	1
	Solyc01g108120.2	ABI3VP1	0.67196	0.60421
	Solyc02g055370.2	ABI3VP1	1.0522	0.92514
	Solyc04g079130.2	ABI3VP1	-2.4635	-3.1313
	Solyc06g007530.2	ABI3VP1	-1.2461	-2.0516
	Solyc06g073980.2	ABI3VP1	-0.88294	-2.1971
	Solyc08g029090.2	ABI3VP1	-0.81197	-0.85968
	Solyc05g032760.2	Alfin-like	-0.75758	-0.55989	2
	Solyc07g041190.2	Alfin-like	-0.72734	-0.62229
	Solyc10g085180.1	Alfin-like	0.6497	0.67722
	Solyc01g065980.2	AP2-EREBP	1.579	0.80815	3
	Solyc01g090300.2	AP2-EREBP	-4.2174	-3.0028
	Solyc01g090310.2	AP2-EREBP	-5.6891	-3.3641
	Solyc01g090560.2	AP2-EREBP	-1.7069	-1.5485
	Solyc01g090340.2	AP2-EREBP	-2.6817	-2.2673
	Solyc02g064960.2	AP2-EREBP	0.88365	0.85593
	Solyc02g077840.1	AP2-EREBP	-1.192	-1.4218
	Solyc02g092050.2	AP2-EREBP	-1.8666	-2.1977
	Solyc03g007460.1	AP2-EREBP	-1.0835	-0.93122
	Solyc03g026280.2	AP2-EREBP	-1.3523	-1.0178
	Solyc03g093540.1	AP2-EREBP	-1.1933	-0.6935
	Solyc03g093550.1	AP2-EREBP	-1.0965	-0.65675
	Solyc03g116610.2	AP2-EREBP	-1.6241	-1.9365
	Solyc03g123500.2	AP2-EREBP	0.96382	0.66771
	Solyc04g007180.1	AP2-EREBP	1.6237	0.71486
	Solyc04g077490.2	AP2-EREBP	-1.2679	-1.3285
	Solyc05g050830.1	AP2-EREBP	-1.2574	-1.5312
	Solyc05g051200.1	AP2-EREBP	2.9176	1.4989
	Solyc05g052410.1	AP2-EREBP	-2.2177	-0.86525
	Solyc06g035700.1	AP2-EREBP	-2.3263	-1.2155
	Solyc06g065820.2	AP2-EREBP	-1.4699	-1.7532
	Solyc06g068360.2	AP2-EREBP	-3.0606	-2.5077
	Solyc06g068570.2	AP2-EREBP	2.2677	2.669
	Solyc07g018290.2	AP2-EREBP	-1.4726	-2.0545
	Solyc08g078190.1	AP2-EREBP	-1.2879	-0.57542
	Solyc09g066350.1	AP2-EREBP	1.4192	2.9071
	Solyc09g066360.1	AP2-EREBP	1.8041	1.7618
	Solyc10g009110.1	AP2-EREBP	-0.84473	-0.56125
	Solyc12g008350.1	AP2-EREBP	-1.1325	-0.69243
	Solyc12g009240.1	AP2-EREBP	-1.4517	-0.81708
	Solyc12g056590.1	AP2-EREBP	2.3682	2.9188
	Solyc12g056980.1	AP2-EREBP	0.88302	1.354
	Solyc01g096070.2	ARF	0.90985	0.54715	4
	Solyc07g042260.2	ARF	-1.0652	-1.0945
	Solyc09g007810.2	ARF	0.79375	0.87535
	Solyc11g069190.1	ARF	-1.2433	-1.2788
	Solyc09g091960.2	ARID	-0.95842	-1.0897	5
	Solyc12g094440.1	ARID	-3.1012	-2.8487
	Solyc05g054390.2	ARR-B	0.89213	0.66882	6
	Solyc01g097290.2	AUX/IAA	-0.82304	-1.3342	7
	Solyc03g120380.2	AUX/IAA	-1.3221	-1.3694
	Solyc03g121060.2	AUX/IAA	0.92651	1.0572
	Solyc08g021820.2	AUX/IAA	2.4776	2.0167
	Solyc09g065850.2	AUX/IAA	-1.9123	-0.80834
	Solyc09g090910.1	AUX/IAA	-1.1386	-1.2604
	Solyc07g062260.2	BES1	-2.3861	-2.6718	8
	Solyc01g090790.2	bHLH	-1.1561	-0.57767	9
	Solyc01g096370.2	bHLH	-2.3505	-1.6712
	Solyc01g096050.2	bHLH	-1.182	-0.74814
	Solyc01g086870.2	bHLH	0.75059	0.94985
	Solyc01g010130.2	bHLH	-1.06	-1.1137
	Solyc02g062690.2	bHLH	-0.55324	-0.67564
	Solyc02g063430.2	bHLH	-1.8691	-1.2752
	Solyc02g078130.2	bHLH	-2.4216	-2.1306
	Solyc02g079970.2	bHLH	-0.66076	-0.4022
	Solyc03g115540.1	bHLH	-1.9352	-1.2495
	Solyc03g118310.2	bHLH	-2.6029	-1.6379
	Solyc04g005130.2	bHLH	-1.7918	-1.378
	Solyc05g006650.2	bHLH	-0.54302	-0.84087
	Solyc05g007210.2	bHLH	-2.4312	-2.9702
	Solyc05g009640.2	bHLH	1.7237	2.7756
	Solyc05g009880.2	bHLH	-0.86543	-1.1705
	Solyc07g039570.2	bHLH	1.191	2.5219
	Solyc08g076820.2	bHLH	-5.151	-3.9151
	Solyc08g076930.1	bHLH	-0.75802	-0.56918
	Solyc09g098110.2	bHLH	1.2971	0.9472
	Solyc10g018510.1	bHLH	-2.0738	-2.518
	Solyc10g079070.1	bHLH	-0.69326	-0.81325
	Solyc12g087850.1	bHLH	1.5629	1.9704
	Solyc02g092160.2	BSD	-0.89235	-0.55807	10
	Solyc04g077600.2	BSD	0.50463	0.6407
	Solyc09g061270.2	BSD	0.55828	0.48445
	Solyc12g038630.1	BSD	0.73681	0.53562
	Solyc01g008730.2	bZIP	0.65156	0.55555	11
	Solyc01g104650.2	bZIP	0.99337	0.72354
	Solyc01g100460.2	bZIP	1.6432	1.0382
	Solyc01g109880.2	bZIP	-1.1791	-1.0928
	Solyc02g061990.2	bZIP	-3.6152	-3.8827
	Solyc02g085610.2	bZIP	0.84171	0.67164
	Solyc03g043900.1	bZIP	3.3078	3.2944
	Solyc06g048630.2	bZIP	-1.1564	-0.77711
	Solyc06g049040.2	bZIP	-0.99036	-0.63389
	Solyc06g074320.2	bZIP	1.9713	1.8427
	Solyc07g062710.2	bZIP	-2.1063	-3.0904
	Solyc09g009490.2	bZIP	1.1953	1.3217
	Solyc10g054010.1	bZIP	0.87206	1.0181
	Solyc10g078290.1	bZIP	0.623	0.76384
	Solyc10g080770.1	bZIP	1.2065	1.0544
	Solyc11g068370.1	bZIP	2.6053	3.6041
	Solyc12g010800.1	bZIP	-2.8339	-2.134
	Solyc03g119540.2	C2C2-CO-like	-1.4297	-1.2851	12
	Solyc08g006530.2	C2C2-CO-like	-1.079	-0.766
	Solyc02g090220.2	C2C2-Dof	-2.2585	-2.2607	13
	Solyc03g112930.2	C2C2-Dof	-1.6695	-2.2572
	Solyc03g121400.1	C2C2-Dof	-1.0963	-0.65306
	Solyc06g005130.2	C2C2-Dof	-1.6811	-2.0009
	Solyc06g071480.2	C2C2-Dof	-1.7452	-1.9843
	Solyc06g075370.2	C2C2-Dof	-1.1024	-0.67859
	Solyc11g072500.1	C2C2-Dof	-1.3828	-1.5046
	Solyc02g084590.2	C2C2-GATA	-2.1999	-1.8879	14
	Solyc05g056120.2	C2C2-GATA	-2.4185	-2.1515
	Solyc07g038160.2	C2C2-GATA	-1.0313	-0.6133
	Solyc09g091250.2	C2C2-GATA	0.63975	0.49731
	Solyc11g069510.1	C2C2-GATA	-1.5045	-1.4233
	Solyc12g008830.1	C2C2-GATA	-1.2949	-0.85275
	Solyc07g008180.2	C2C2-YABBY	-0.62076	-0.50845	15
	Solyc08g079100.2	C2C2-YABBY	-0.82387	-0.63374
	Solyc12g009580.1	C2C2-YABBY	-1.1969	-1.1287
	Solyc01g099340.2	C2H2	0.67423	0.58645	16
	Solyc02g067730.1	C2H2	-1.4102	-1.9682
	Solyc02g085580.2	C2H2	0.50748	1.0189
	Solyc02g094170.2	C2H2	0.69108	0.61238
	Solyc03g025440.2	C2H2	1.0684	0.505
	Solyc03g115120.1	C2H2	-1.1886	-1.8771
	Solyc04g080130.2	C2H2	0.5313	1.0417
	Solyc04g081370.2	C2H2	-0.62002	-0.50546
	Solyc05g054650.1	C2H2	2.7958	3.4254
	Solyc05g054660.1	C2H2	4.21	3.9972
	Solyc06g062670.2	C2H2	0.83386	0.49077
	Solyc06g075780.1	C2H2	-1.9762	-1.1732
	Solyc07g007300.2	C2H2	-0.71835	-0.64135
	Solyc08g006470.2	C2H2	2.6688	0.93458
	Solyc08g063040.2	C2H2	-1.1536	-0.80498
	Solyc11g017140.1	C2H2	0.57796	0.56897
	Solyc11g073060.1	C2H2	-2.1981	-1.2135
	Solyc01g088100.2	C3H	-0.68296	-0.49188	17
	Solyc01g073940.2	C3H	-0.70867	-0.90412
	Solyc01g087030.2	C3H	0.84665	0.88169
	Solyc01g087170.2	C3H	0.81315	1.1099
	Solyc02g086510.2	C3H	0.47697	0.6122
	Solyc03g006350.2	C3H	0.61393	0.58862
	Solyc03g063190.2	C3H	-0.82875	-0.92911
	Solyc03g116350.2	C3H	-0.52515	-0.46334
	Solyc04g008550.2	C3H	0.4965	0.46277
	Solyc05g009350.2	C3H	1.0634	0.57524
	Solyc06g008740.2	C3H	-0.58631	-0.81889
	Solyc06g082010.2	C3H	0.47751	0.74689
	Solyc10g038000.1	C3H	0.74589	0.55362
	Solyc10g047040.1	C3H	-1.3799	-1.1816
	Solyc11g065320.1	C3H	-0.81287	-0.63685
	Solyc11g069340.1	C3H	0.70769	0.57933
	Solyc12g099340.1	CAMTA	1.3523	0.84457	18
	Solyc01g079870.2	CCAAT	0.46123	0.57948	19
	Solyc06g072040.1	CCAAT	-0.77367	-0.81658
	Solyc06g074750.1	CCAAT	-1.1076	-0.93089
	Solyc07g065500.1	CCAAT	-3.1601	-1.4487
	Solyc11g073250.1	CCAAT	-0.82136	-1.0359
	Solyc11g073260.1	CCAAT	-2.2163	-2.8251
	Solyc12g005270.1	CCAAT	-0.69635	-0.793
	Solyc12g006120.1	CCAAT	-1.4251	-1.0207
	Solyc09g082500.2	CPP	-0.80108	-1.0075	20
	Solyc12g007180.1	CPP	0.64671	0.65272
	Solyc03g113760.2	E2F-DP	-1.3561	-1.6491	21
	Solyc09g010670.2	E2F-DP	-0.57934	-0.55791
	Solyc01g006650.1	EIL	-1.0054	-0.88333	22
	Solyc01g009170.2	EIL	0.78584	0.60149
	Solyc01g014480.2	EIL	0.8825	0.73326
	Solyc08g060840.1	FAR1	0.71682	0.61498	23
	Solyc10g084220.1	FAR1	1.007	0.52956
	Solyc01g009080.2	FHA	-1.8679	-1.3371	24
	Solyc02g090890.2	FHA	-0.73724	-0.71513
	Solyc11g017130.1	FHA	-2.3449	-2.3351
	Solyc02g090400.2	G2-like	-1.606	0.5594	25
	Solyc06g005680.2	G2-like	-0.9359	-0.97427
	Solyc06g066180.2	G2-like	-1.4094	-1.4588
	Solyc08g076400.2	G2-like	-0.83224	-0.74459
	Solyc10g008160.2	G2-like	-1.4394	-1.0446
	Solyc10g076460.1	G2-like	2.0652	2.2617
	Solyc10g078720.1	G2-like	1.2959	2.231
	Solyc10g080960.1	G2-like	-1.6029	-1.0483
	Solyc12g017370.1	G2-like	-0.75122	-0.63583
	Solyc12g098370.1	G2-like	-1.3314	-0.98701
	Solyc02g092260.2	GNAT	0.56049	0.72205	26
	Solyc03g025710.2	GNAT	-2.7657	-1.7866
	Solyc05g010250.1	GNAT	-0.74093	-0.63206
	Solyc05g025890.1	GNAT	-1.2578	-0.68546
	Solyc05g052170.2	GNAT	-0.58914	-0.65351
	Solyc06g054090.1	GNAT	-0.97147	-0.55898
	Solyc06g065570.2	GNAT	1.4583	0.90287
	Solyc07g006340.2	GNAT	-0.81866	-0.62671
	Solyc08g068710.1	GNAT	1.1187	2.219
	Solyc08g068730.1	GNAT	1.4126	2.476
	Solyc09g091980.2	GNAT	0.46024	0.47661
	Solyc10g045400.1	GNAT	0.71502	0.43384
	Solyc12g099940.1	GNAT	0.50524	0.56951
	Solyc03g025170.1	GRAS	-0.73938	-0.53301	27
	Solyc05g053090.1	GRAS	1.216	1.4832
	Solyc06g036170.1	GRAS	-1.074	-0.7114
	Solyc06g076280.1	GRAS	-0.69309	-0.60823
	Solyc07g043330.1	GRAS	-0.94419	-0.57555
	Solyc07g063940.1	GRAS	-0.80209	0.68319
	Solyc08g080400.1	GRAS	-2.091	-2.0546
	Solyc09g010920.1	GRAS	0.96505	0.81861
	Solyc10g086380.1	GRAS	0.85037	0.8944
	Solyc04g077510.2	GRF	-0.75215	-0.8953	28
	Solyc08g079800.2	GRF	-2.6689	-1.6991
	Solyc02g063520.2	HB	0.62954	0.50225	29
	Solyc02g077590.1	HB	2.6308	1.4263
	Solyc03g026070.2	HB	-0.79362	-0.55091
	Solyc04g074700.2	HB	-1.2297	-1.2315
	Solyc04g078650.2	HB	-2.1773	-1.79
	Solyc06g060830.2	HB	-1.1487	-1.1497
	Solyc06g072310.2	HB	1.3257	1.205
	Solyc08g065420.2	HB	-2.5764	-2.6847
	Solyc12g010410.1	HB	1.8718	2.29
	Solyc12g044410.1	HB	-1.1208	-0.69544
	Solyc12g099760.1	HB	0.66044	0.50193
	Solyc08g082070.2	HMG	-2.2201	-2.2055	30
	Solyc02g079180.1	HSF	1.5364	1.4275	31
	Solyc04g016000.2	HSF	1.7856	2.9413
	Solyc08g062960.2	HSF	-2.635	-2.7478
	Solyc08g080540.2	HSF	-1.7922	-2.0836
	Solyc09g009100.2	HSF	-0.46902	-0.42258
	Solyc09g065660.2	HSF	-4.2692	-6.0723
	Solyc12g098520.1	HSF	0.89179	0.90999
	Solyc03g114060.2	IWS1	0.83197	0.93035	32
	Solyc06g066320.2	IWS1	0.51957	0.59344
	Solyc06g071350.2	IWS1	0.60476	0.59479
	Solyc10g080930.1	IWS1	0.61702	1.2445
	Solyc02g081010.1	Jumonji	0.7806	0.51285	33
	Solyc04g049140.2	Jumonji	0.74993	0.45454
	Solyc08g005240.1	Jumonji	-1.2288	-1.3355
	Solyc06g071310.2	LIM	-0.78662	-0.98472	34
	Solyc12g088320.1	LIM	-2.6887	-2.2097
	Solyc02g085910.2	LOB	5.9287	3.7397	35
	Solyc03g119530.2	LOB	1.1362	0.84315
	Solyc11g072470.1	LOB	1.8626	1.7386
	Solyc05g026470.1	LUG	-5.1153	-3.7717	36
	Novel00259	MADS	1.0074	0.85537	37
	Solyc01g087990.2	MADS	1.1837	1.4502
	Solyc01g105800.2	MADS	-0.56646	-0.55004
	Solyc02g089210.2	MADS	-3.7914	-3.4178
	Solyc03g006830.2	MADS	-1.0729	-0.48713
	Solyc03g114840.2	MADS	0.80101	0.71047
	Solyc04g076680.2	MADS	0.90143	1.3583
	Solyc12g087830.1	MADS	-1.1311	-0.40792
	Solyc01g007750.2	mTERF	-1.5946	-1.4731	38
	Solyc01g109550.2	mTERF	-3.7367	-2.7958
	Solyc01g109630.2	mTERF	-1.4044	-1.4531
	Solyc02g021430.1	mTERF	-1.9319	-1.8637
	Solyc05g007840.2	mTERF	-0.74935	-0.9842
	Solyc11g044360.1	mTERF	-1.7305	-1.4336
	Solyc01g079620.2	MYB	-2.2425	-1.134	39
	Solyc01g109690.1	MYB	-1.9151	-2.532
	Solyc01g096700.2	MYB	0.95928	0.6494
	Solyc01g057910.2	MYB	1.5807	2.2361
	Novel00310	MYB	-2.3771	-3.4679
	Solyc01g111500.2	MYB	0.98356	0.8187
	Solyc02g088190.2	MYB	-1.8848	-1.2342
	Solyc02g092930.1	MYB	-1.1789	-1.3038
	Solyc03g098320.2	MYB	-1.4677	-0.76925
	Solyc03g112390.2	MYB	-2.0375	-1.374
	Solyc03g113620.2	MYB	-1.2128	-1.0906
	Solyc03g119050.2	MYB	0.78005	0.65504
	Solyc03g119740.2	MYB	-1.0802	-0.75583
	Solyc04g005100.2	MYB	-1.4444	-0.76918
	Solyc04g079360.1	MYB	-1.0237	-0.8894
	Solyc05g009230.1	MYB	1.2256	1.4964
	Solyc05g052610.2	MYB	0.79659	0.73523
	Solyc05g052850.2	MYB	1.4074	0.63564
	Solyc05g053150.1	MYB	5.1124	5.7747
	Solyc05g053330.2	MYB	2.5761	3.1085
	Solyc06g005310.2	MYB	1.8252	0.89672
	Solyc06g005330.2	MYB	0.62923	-0.85093
	Solyc07g008010.2	MYB	-1.4401	-1.8815
	Solyc07g053230.2	MYB	-1.1544	-0.91344
	Solyc08g082890.2	MYB	-3.1053	-2.3215
	Solyc09g007570.1	MYB	-1.2438	-1.1682
	Solyc09g008250.2	MYB	1.4744	1.3018
	Solyc10g052470.1	MYB	-2.9835	-3.4343
	Solyc10g076820.1	MYB	-1.5019	-2.0917
	Solyc10g086250.1	MYB	-2.9522	-3.7444
	Solyc11g072060.1	MYB	-2.4478	-4.7359
	Solyc12g008670.1	MYB	1.9692	3.3732
	Solyc12g008800.1	MYB	-2.0689	-1.3527
	Solyc12g099130.1	MYB	4.2377	4.3942
	Solyc12g099140.1	MYB	4.4279	3.9017
	Solyc01g104900.2	NAC	2.5467	1.1232	40
	Solyc02g069960.2	NAC	2.3226	3.4716
	Solyc03g078120.2	NAC	0.81613	1.154
	Solyc03g115850.2	NAC	1.2315	1.7487
	Solyc04g005610.2	NAC	1.062	1.259
	Solyc05g007770.2	NAC	2.1289	2.1697
	Solyc05g055470.2	NAC	0.88575	0.91136
	Solyc06g069710.2	NAC	1.4421	1.7637
	Solyc06g073050.2	NAC	-1.2308	-0.75457
	Solyc06g083850.2	NAC	-1.6991	-1.6618
	Solyc07g045030.2	NAC	2.0655	2.9596
	Solyc07g063410.2	NAC	1.0913	2.4633
	Solyc07g066330.2	NAC	3.9643	3.2717
	Solyc11g005920.1	NAC	0.69092	0.84828
	Solyc11g008000.1	NAC	1.0551	0.90046
	Solyc11g008010.1	NAC	1.1651	0.6685
	Solyc09g065350.1	OFP	-4.7907	-5.2528	41
	Solyc02g093590.2	Orphans	-1.1546	-0.97623	42
	Solyc03g083400.2	Orphans	-0.87703	-1.0501
	Solyc04g079840.2	Orphans	0.88097	1.2251
	Solyc04g081020.2	Orphans	1.6556	1.3207
	Solyc05g055070.2	Orphans	0.74424	0.95925
	Solyc06g053710.2	Orphans	2.7529	1.8376
	Solyc06g073180.2	Orphans	-1.0067	-0.37107
	Solyc07g008540.2	Orphans	-2.4155	-1.3264
	Solyc07g047770.2	Orphans	0.56481	0.48982
	Solyc08g081350.2	Orphans	2.2238	2.307
	Solyc10g086000.1	Orphans	0.69246	0.47736
	Solyc12g005660.1	Orphans	0.98884	1.0116
	Solyc12g011330.2	Orphans	0.50013	0.54001
	Solyc02g068560.2	PHD	0.54277	0.42242	43
	Solyc04g008610.2	PHD	0.72157	0.58848
	Solyc04g058190.2	PHD	-0.58473	-0.65317
	Solyc06g010000.2	PHD	0.47249	0.51828
	Solyc07g049210.2	PHD	-0.67422	-0.8796
	Solyc08g029120.1	PHD	1.182	0.99829
	Solyc09g031580.2	PHD	-0.52359	-0.64081
	Solyc09g076010.2	PHD	0.76025	0.60237
	Solyc08g005100.2	PLATZ	1.3925	1.15	44
	Solyc10g085800.1	PLATZ	-2.3153	-1.7731
	Solyc06g069690.2	Pseudo ARR-B	0.46959	1.0064	45
	Solyc08g008410.2	RWP-RK	0.88452	0.5532	46
	Solyc01g090730.2	SBP	-2.4592	-1.9614	47
	Solyc03g114850.2	SBP	-0.96903	-0.8004
	Solyc05g012040.2	SBP	0.8253	0.84258
	Solyc07g053810.2	SBP	-3.5953	-2.7568
	Solyc07g062980.2	SBP	-1.765	-2.5864
	Solyc10g009080.2	SBP	-1.9193	-1.4052
	Solyc02g081920.2	SET	-1.5269	-1.3568	48
	Solyc02g094520.2	SET	-0.60935	-0.97074
	Solyc05g013150.2	SET	-0.9307	-0.48917
	Solyc05g013160.2	SET	-1.1887	-0.98363
	Solyc07g045310.2	SET	-1.1466	-0.82292
	Solyc07g052570.2	SET	1.122	0.6601
	Solyc07g052940.2	SET	0.57203	0.58248
	Solyc09g082050.2	SET	0.48947	0.50141
	Solyc01g081490.2	Sigma70-like	-1.6209	-1.2354	49
	Solyc01g087690.1	Sigma70-like	-3.2951	-2.7967
	Solyc03g097320.2	Sigma70-like	-1.9504	-1.4132
	Solyc06g072710.2	Sigma70-like	-2.6635	-1.9971
	Solyc08g065970.2	Sigma70-like	-1.0835	-0.89909
	Solyc09g008040.2	Sigma70-like	-1.1749	-0.90756
	Solyc01g068280.2	SNF2	-0.61965	-0.72318	50
	Solyc03g006570.2	SNF2	0.54208	0.79398
	Solyc03g063220.1	SNF2	1.0868	0.85947
	Solyc06g050510.2	SNF2	0.4889	0.38756
	Solyc09g066480.2	SNF2	0.51998	0.62199
	Solyc12g099910.1	SNF2	0.749	0.5686
	Solyc01g107330.2	SWI/SNF-BAF60b	-2.1152	-1.9275	51
	Solyc02g062360.2	SWI/SNF-BAF60b	0.60352	1.1876
	Solyc02g068100.2	SWI/SNF-BAF60b	0.90562	0.60555
	Solyc02g084510.2	SWI/SNF-BAF60b	0.60525	0.80437
	Solyc11g008320.1	SWI/SNF-SWI3	0.5207	0.45602	52
	Solyc08g014440.2	TAZ	0.61814	1.0089	53
	Solyc01g008230.2	TCP	-0.74431	-0.79211	54
	Solyc01g103780.2	TCP	-0.73033	-0.67823
	Solyc02g068200.1	TCP	-0.75662	-0.70183
	Solyc04g009180.1	TCP	-0.98761	-0.93237
	Solyc06g065190.1	TCP	1.3318	0.68042
	Solyc07g062680.1	TCP	-1.0387	-1.3778
	Solyc08g080150.1	TCP	-0.68068	-1.0828
	Solyc12g014140.1	TCP	-2.5668	-1.6741
	Solyc07g042170.2	Tify	-2.0824	-0.56335	55
	Solyc07g040690.2	TRAF	1.2211	1.4124	56
	Solyc10g005600.2	TRAF	0.61894	0.51293
	Solyc03g111260.2	Trihelix	-0.86469	-0.66269	57
	Solyc01g067670.2	TUB	-1.3726	-1.4293	58
	Solyc02g062670.2	TUB	1.0954	1.4119
	Solyc02g085130.2	TUB	-1.0659	-0.9836
	Solyc03g117730.2	TUB	-1.714	-2.4445
	Solyc04g071750.2	TUB	0.64379	0.67978
	Solyc02g021680.2	WRKY	1.9314	3.1584	59
	Solyc02g032950.2	WRKY	0.6048	1.6177
	Solyc02g072190.2	WRKY	1.0984	1.0383
	Solyc02g088340.2	WRKY	-1.0934	-0.82037
	Solyc02g093050.2	WRKY	0.48022	0.86487
	Solyc04g072070.2	WRKY	0.95791	1.9875
	Solyc05g007110.2	WRKY	3.0412	4.2813
	Solyc05g012770.2	WRKY	0.4895	0.89913
	Solyc05g015850.2	WRKY	2.7568	2.7301
	Solyc05g050340.2	WRKY	0.63701	1.2001
	Solyc05g053380.2	WRKY	-1.4371	-0.83846
	Solyc06g070990.2	WRKY	1.3532	2.8658
	Solyc07g047960.2	WRKY	0.7372	0.79211
	Solyc07g051840.2	WRKY	0.52701	1.0825
	Solyc07g056280.2	WRKY	0.49057	0.64134
	Solyc08g067340.2	WRKY	1.292	1.6653
	Solyc08g067360.2	WRKY	0.90807	1.4148
	Solyc08g081610.2	WRKY	0.70237	2.3592
	Solyc09g066010.2	WRKY	-0.72966	-0.83088
	Solyc10g009550.2	WRKY	-1.3555	-1.0287
	Solyc10g084380.1	WRKY	-4.0856	-4.6429
	Solyc12g011200.1	WRKY	2.1728	2.0809
	Solyc02g067320.1	zf-HD	-0.48215	-0.67297	60
	Solyc04g074990.2	zf-HD	-1.6626	-1.0462
	Solyc04g080490.2	zf-HD	-3.0219	-2.8658
	Solyc05g007580.1	zf-HD	0.76497	0.75244
